# Supplementary material for: Between the Atolls: Sea Turtle Nesting in the Maldives from 2018 to 2024
Source: Animals (Basel). 2026 Jan 19;16(2):307. doi: 10.3390/ani16020307 (PMC12838077; doi:10.3390/ani16020307)
Supplement: Supplementary file 1 [file animals-16-00307-s001.zip]

Archive with 10 entries (7 files):
- Afeef_et_all_Supplementary_Material/
- Afeef_et_all_Supplementary_Material/Supplementary_table S1.xlsx
- __MACOSX/
- __MACOSX/._Afeef_et_all_Supplementary_Material
- __MACOSX/Afeef_et_all_Supplementary_Material/
- __MACOSX/Afeef_et_all_Supplementary_Material/._Supplementary_table1.xlsx
- __MACOSX/Afeef_et_all_Supplementary_Material/._Sup_Fig.1_Baa.tif
- __MACOSX/Afeef_et_all_Supplementary_Material/._Sup_Fig.2_Laamu.tif
- __MACOSX/Afeef_et_all_Supplementary_Material/._Sup_Fig.3_Lhaviyani.tif
- __MACOSX/Afeef_et_all_Supplementary_Material/._Sup_Fig.4_Noonu.tif
