# Supplementary material for: Between the Atolls: Sea Turtle Nesting in the Maldives from 2018 to 2024
Source: Animals (Basel). 2026 Jan 19;16(2):307. doi: 10.3390/ani16020307 (PMC12838077; doi:10.3390/ani16020307)
Supplement: Supplementary file 1 [file animals-16-00307-s001.zip › Afeef_et_all_Supplementary_Material/Supplementary_table S1.xlsx]

## Sheet: Supplementary
national id	new nest id	nest date yyyy-mm-dd	year nest activity	month nest activity	day nest activity	species	true nest or false crawl	observer nesting	atoll	island	location	num body pit	num egg chamber	track width (cm)	CCL (cm)	CCW (cm)	dist. high tide line (m)	dist. vegetation m	start time encounter 24hr format	activity at start	end time encounter 24hr format	num. eggs observed	relocate nest	relocation time window	obstacles true nests	obstacles false crawls	observer emerge	emerge date	year emerge	month emerge	day emerge	time emerge 24hr format	total num. observed live emerge	num. disorientated	observer excav	excav date	year excav	month excav	day excav	total num. eggs	num. live trapped	num. dead trapped	num. hatched eggs	num unhatched eggs	num. yolkless	emergence success pc	hatchling success pc	excav total LIVE hatchlings	days_emerge
GR655	NA	2018-01-13	2018	1	13	Green	False crawl	Stephanie Köhnk /ORP	Lhaviyani	Kurehdhoo	Kuredu South Beach	ND	ND	95	ND	ND	ND	ND	ND	ND	01:48	NA	NA	NA	NA	vegetation substrate hard sand	false crawl no emergence	NA	NA	NA	NA	NA	NA	NA	Stephanie Köhnk | Senior Project Scientist | Olive Ridley Project	NA	NA	NA	NA	NA	NA	NA	NA	NA	NA	NA	NA	NA	NA
ND	NA	2018-01-13	2018	1	13	Green	False crawl	Stephanie Köhnk /ORP	Lhaviyani	Kurehdhoo	Kuredu South Beach	ND	ND	95	ND	ND	ND	ND	ND	ND	07:40	NA	NA	NA	NA	NA	false crawl no emergence	NA	NA	NA	NA	NA	NA	NA	Stephanie Köhnk | Senior Project Scientist | Olive Ridley Project	NA	NA	NA	NA	NA	NA	NA	NA	NA	NA	NA	NA	NA	NA
GR655	NA	2018-01-14	2018	1	14	Green	False crawl	Stephanie Köhnk /ORP	Lhaviyani	Kurehdhoo	Kuredu South Beach	ND	ND	95	100	ND	ND	ND	ND	ND	01:40	NA	NA	NA	NA	substrate hard sand	false crawl no emergence	NA	NA	NA	NA	NA	NA	NA	Stephanie Köhnk | Senior Project Scientist | Olive Ridley Project	NA	NA	NA	NA	NA	NA	NA	NA	NA	NA	NA	NA	NA	NA
ND	LVkrd_18_004	2018-01-15	2018	1	15	Green	True nest	CS_082	Lhaviyani	Kurehdhoo	Fushifaru	ND	ND	ND	ND	ND	ND	ND	NA	NA	NA	NA	No	NA	ND	NA	ND	2018-3-17	2018	3	17	20:30	123	ND	00414 | Citizen Scientist | Fushivaru Maldives	2018-03-20	2018	3	20	123	0	0	123	0	ND	100	100	123	61
ND	NA	2018-01-19	2018	1	19	Green	False crawl	CS_099 /Gardening	Baa	Finolhu	Reef	ND	ND	ND	ND	ND	ND	ND	ND	ND	ND	NA	NA	NA	NA	NA	false crawl no emergence	NA	NA	NA	NA	NA	NA	NA	false crawl no excavation	NA	NA	NA	NA	NA	NA	NA	NA	NA	NA	NA	NA	NA	NA
ND	BAmdf_18_005	2018-01-19	2018	1	19	Green	True nest	CS_099 /Gardening	Baa	Finolhu	Staff Island - reef	ND	ND	ND	ND	ND	ND	ND	NA	NA	NA	NA	No	NA	ND	NA	ND	2018-3-13	2018	3	13	ND	110	ND	ND	NA	2018	ND	ND	114	0	0	110	4	ND	96.49	96.49	110	53
ND	NA	2018-01-22	2018	1	22	Green	False crawl	CS_051 CS_016 /Finolhu /Dive Butler	Baa	Finolhu	Villa 702	ND	ND	ND	ND	ND	ND	ND	ND	ND	ND	NA	NA	NA	NA	NA	false crawl no emergence	NA	NA	NA	NA	NA	NA	NA	false crawl no excavation	NA	NA	NA	NA	NA	NA	NA	NA	NA	NA	NA	NA	NA	NA
ND	LVkrd_18_008	2018-01-27	2018	1	27	Green	True nest	CS_132 /Fushivaru	Lhaviyani	Kurehdhoo	Fushifaru	ND	ND	ND	ND	ND	ND	ND	ND	ND	00:30	ND	No	NA	ND	NA	ND	NA	2018	ND	ND	ND	135	ND	00414 | Citizen Scientist | Fushivaru Maldives	2018-04-10	2018	4	10	135	0	0	135	0	ND	100	100	135	ND
ND	NA	2018-01-31	2018	1	31	Green	False crawl	CS_099 /Gardening	Baa	Finolhu	Sandbank	ND	ND	ND	ND	ND	ND	ND	ND	ND	ND	NA	NA	NA	NA	NA	false crawl no emergence	NA	NA	NA	NA	NA	NA	NA	false crawl no excavation	NA	NA	NA	NA	NA	NA	NA	NA	NA	NA	NA	NA	NA	NA
ND	LVkrd_18_010	2018-02-11	2018	2	11	Green	True nest	CS_030 /Guests	Lhaviyani	Kurehdhoo	Fushifaru	ND	ND	ND	ND	ND	ND	ND	NA	NA	NA	NA	No	NA	ND	NA	ND	2018-4-12	2018	4	12	22:30:00	107	ND	00414 | Citizen Scientist | Fushivaru Maldives	2018-04-14	2018	4	14	111	0	0	107	4	ND	96.4	96.4	107	60
ND	NA	2018-02-13	2018	2	13	Green	False crawl	CS_099 /Gardening	Baa	Finolhu	Medhufinolhu/ staff reef	ND	ND	ND	ND	ND	ND	ND	ND	ND	ND	NA	NA	NA	NA	NA	false crawl no emergence	NA	NA	NA	NA	NA	NA	NA	false crawl no excavation	NA	NA	NA	NA	NA	NA	NA	NA	NA	NA	NA	NA	NA	NA
ND	NA	2018-02-13	2018	2	13	Green	False crawl	CS_099 /Gardening	Baa	Finolhu	Medhufinolhu/ staff area	ND	ND	ND	ND	ND	ND	ND	ND	ND	ND	NA	NA	NA	NA	NA	false crawl no emergence	NA	NA	NA	NA	NA	NA	NA	false crawl no excavation	NA	NA	NA	NA	NA	NA	NA	NA	NA	NA	NA	NA	NA	NA
ND	BAmdf_18_012	2018-02-13	2018	2	13	Green	True nest	CS_099 /Gardening	Baa	Finolhu	Medhufinolhu/ staff reef	ND	ND	ND	ND	ND	ND	ND	NA	NA	NA	NA	No	NA	ND	NA	NA	NA	ND	ND	ND	ND	ND	ND	no excavation	NA	NA	NA	NA	NA	NA	NA	NA	NA	NA	NA	NA	NA	ND
ND	BAmdf_18_013	2018-02-13	2018	2	13	Green	True nest	CS_099 /Gardening	Baa	Finolhu	Medhufinolhu/ staff reef	ND	ND	ND	ND	ND	ND	ND	NA	NA	NA	NA	No	NA	ND	NA	NA	NA	ND	ND	ND	ND	ND	ND	no excavation	NA	NA	NA	NA	NA	NA	NA	NA	NA	NA	NA	NA	NA	ND
ND	BAfnh_18_011	2018-02-13	2018	2	13	Green	True nest	CS_099 /Gardening	Baa	Finolhu	Crab Shack	ND	ND	ND	ND	ND	ND	ND	NA	NA	NA	NA	No	NA	ND	NA	ND	NA	ND	ND	ND	ND	0	ND	ND	2018-04-19	2018	4	19	121	0	0	0	121	ND	0	0	0	ND
ND	NA	2018-02-20	2018	2	20	Green	False crawl	Stephanie Köhnk /ORP	Lhaviyani	Kurehdhoo	Kuredu South Beach (252)	ND	ND	120	ND	ND	ND	ND	ND	ND	ND	NA	NA	NA	NA	NA	false crawl no emergence	NA	NA	NA	NA	NA	NA	NA	Stephanie Köhnk | Senior Project Scientist | Olive Ridley Project	NA	NA	NA	NA	NA	NA	NA	NA	NA	NA	NA	NA	NA	NA
ND	LVkrd_18_016	2018-02-20	2018	2	20	Green	True nest	Stephanie Köhnk /ORP	Lhaviyani	Kurehdhoo	Kuredu South Beach	ND	ND	120	ND	ND	ND	ND	NA	NA	NA	NA	No	NA	ND	NA	ND	2018-4-20	2018	4	20	21:30	153	ND	Stephanie Köhnk | Senior Project Scientist | Olive Ridley Project	2018-04-22	2018	4	22	174	5	2	160	14	ND	87.93	91.95	158	59
ND	BAfnh_18_018	2018-03-03	2018	3	3	Green	True nest	CS_099 /Gardening	Baa	Finolhu	Crab Shack	ND	ND	ND	ND	ND	ND	ND	NA	NA	NA	NA	No	NA	ND	NA	ND	2018-4-21	2018	4	21	ND	41	ND	ND	NA	2018	ND	ND	125	0	9	50	75	ND	32.8	40	41	49
ND	NA	2018-03-04	2018	3	4	Green	False crawl	CS_099 /Gardening	Baa	Finolhu	Sandbank CS - SI	ND	ND	ND	ND	ND	ND	ND	ND	ND	ND	NA	NA	NA	NA	NA	false crawl no emergence	NA	NA	NA	NA	NA	NA	NA	false crawl no excavation	NA	NA	NA	NA	NA	NA	NA	NA	NA	NA	NA	NA	NA	NA
ND	NA	2018-03-04	2018	3	4	Green	False crawl	CS_099 /Gardening	Baa	Finolhu	Staff Island reef - 105	ND	ND	ND	ND	ND	ND	ND	ND	ND	ND	NA	NA	NA	NA	NA	false crawl no emergence	NA	NA	NA	NA	NA	NA	NA	false crawl no excavation	NA	NA	NA	NA	NA	NA	NA	NA	NA	NA	NA	NA	NA	NA
ND	NA	2018-03-04	2018	3	4	Green	False crawl	CS_099 /Gardening	Baa	Finolhu	Staff Island reef - 105	ND	ND	ND	ND	ND	ND	ND	ND	ND	ND	NA	NA	NA	NA	NA	false crawl no emergence	NA	NA	NA	NA	NA	NA	NA	false crawl no excavation	NA	NA	NA	NA	NA	NA	NA	NA	NA	NA	NA	NA	NA	NA
ND	NA	2018-03-04	2018	3	4	Green	False crawl	CS_099 /Gardening	Baa	Finolhu	Staff Island reef - 115	ND	ND	ND	ND	ND	ND	ND	ND	ND	ND	NA	NA	NA	NA	NA	false crawl no emergence	NA	NA	NA	NA	NA	NA	NA	false crawl no excavation	NA	NA	NA	NA	NA	NA	NA	NA	NA	NA	NA	NA	NA	NA
ND	NA	2018-03-04	2018	3	4	Green	False crawl	CS_099 /Gardening	Baa	Finolhu	Staff Island reef - 105+115	ND	ND	ND	ND	ND	ND	ND	ND	ND	ND	NA	NA	NA	NA	NA	false crawl no emergence	NA	NA	NA	NA	NA	NA	NA	false crawl no excavation	NA	NA	NA	NA	NA	NA	NA	NA	NA	NA	NA	NA	NA	NA
ND	BAfnh_18_024	2018-03-04	2018	3	4	Green	True nest	CS_099 /Gardening	Baa	Finolhu	Staff Island reef - 115	ND	ND	ND	ND	ND	ND	ND	NA	NA	NA	NA	No	NA	ND	NA	ND	2018-4-28	2018	4	28	ND	70	ND	ND	NA	2018	ND	ND	161	0	4	74	87	ND	43.48	45.96	70	55
ND	NA	2018-03-07	2018	3	7	Green	False crawl	CS_099 /Gardening	Baa	Finolhu	Staff Area	ND	ND	ND	ND	ND	ND	ND	ND	ND	ND	NA	NA	NA	NA	NA	false crawl no emergence	NA	NA	NA	NA	NA	NA	NA	false crawl no excavation	NA	NA	NA	NA	NA	NA	NA	NA	NA	NA	NA	NA	NA	NA
ND	BAfnh_18_026	2018-03-08	2018	3	8	Green	True nest	CS_099 /Gardening	Baa	Finolhu	Staff Island - reef - 106	ND	ND	ND	ND	ND	ND	ND	NA	NA	NA	NA	No	NA	ND	NA	ND	2018-4-28	2018	4	28	ND	114	ND	ND	NA	2018	ND	ND	137	0	0	114	23	ND	83.21	83.21	114	51
ND	NA	2018-03-10	2018	3	10	Green	False crawl	CS_099 /Gardening	Baa	Finolhu	Crab Shack - reef - 106	ND	ND	ND	ND	ND	ND	ND	ND	ND	ND	NA	NA	NA	NA	NA	false crawl no emergence	NA	NA	NA	NA	NA	NA	NA	false crawl no excavation	NA	NA	NA	NA	NA	NA	NA	NA	NA	NA	NA	NA	NA	NA
ND	NA	2018-03-10	2018	3	10	Green	False crawl	CS_099 /Gardening	Baa	Finolhu	Crab Shack reef - 106	ND	ND	ND	ND	ND	ND	ND	ND	ND	ND	NA	NA	NA	NA	NA	false crawl no emergence	NA	NA	NA	NA	NA	NA	NA	false crawl no excavation	NA	NA	NA	NA	NA	NA	NA	NA	NA	NA	NA	NA	NA	NA
ND	NA	2018-03-10	2018	3	10	Green	False crawl	CS_099 /Gardening	Baa	Finolhu	Staff Island reeef - 106	ND	ND	ND	ND	ND	ND	ND	ND	ND	ND	NA	NA	NA	NA	NA	false crawl no emergence	NA	NA	NA	NA	NA	NA	NA	false crawl no excavation	NA	NA	NA	NA	NA	NA	NA	NA	NA	NA	NA	NA	NA	NA
ND	BAmdf_18_030	2018-03-14	2018	3	14	Green	True nest	CS_052	Baa	Finolhu	Staff Area - 118	ND	ND	ND	ND	ND	ND	ND	NA	NA	NA	NA	No	NA	ND	NA	ND	2018-5-6	2018	5	6	ND	104	ND	ND	NA	2018	ND	ND	137	0	1	105	32	ND	75.91	76.64	104	53
ND	BAmdf_18_031	2018-03-19	2018	3	19	Green	True nest	CS_052	Baa	Finolhu	Sandbank - 110	ND	ND	ND	ND	ND	ND	ND	NA	NA	NA	NA	No	NA	ND	NA	ND	2018-5-11	2018	5	11	ND	101	ND	ND	NA	2018	ND	ND	115	0	0	101	14	ND	87.83	87.83	101	53
GR713	LVkrd_18_032	2018-03-19	2018	3	19	Green	True nest	Stephanie Köhnk /ORP	Lhaviyani	Kurehdhoo	Kuredu South Beach	ND	ND	100	80	ND	ND	ND	ND	ND	02:16	ND	No	NA	tree roots	NA	ND	2018-5-15	2018	5	15	21:30	147	ND	Stephanie Köhnk | Senior Project Scientist | Olive Ridley Project	2018-05-17	2018	5	17	158	3	1	151	7	ND	93.04	95.57	150	57
ND	BAmdf_18_033	2018-03-22	2018	3	22	Green	True nest	CS_052	Baa	Finolhu	Staff area - 112	ND	ND	ND	ND	ND	ND	ND	NA	NA	NA	NA	No	NA	ND	NA	NA	NA	ND	ND	ND	ND	ND	ND	no excavation	NA	NA	NA	NA	NA	NA	NA	NA	NA	NA	NA	NA	NA	ND
ND	BAmdf_18_034	2018-03-25	2018	3	25	Green	True nest	CS_099 /Gardening	Baa	Finolhu	Sandbank - 108	ND	ND	ND	ND	ND	ND	ND	NA	NA	NA	NA	No	NA	ND	NA	NA	NA	ND	ND	ND	ND	ND	ND	no excavation	NA	NA	NA	NA	NA	NA	NA	NA	NA	NA	NA	NA	NA	ND
ND	BAmdf_18_035	2018-03-27	2018	3	27	Green	True nest	CS_099 /Gardening	Baa	Finolhu	Reef - 112	ND	ND	ND	ND	ND	ND	ND	NA	NA	NA	NA	No	NA	ND	NA	NA	NA	ND	ND	ND	ND	ND	ND	no excavation	NA	NA	NA	NA	NA	NA	NA	NA	NA	NA	NA	NA	NA	ND
ND	NA	2018-03-28	2018	3	28	Green	False crawl	CS_049 /Velaa	Noonu	Fushivelavaru	Villa 10	ND	ND	ND	ND	ND	ND	ND	ND	ND	08:00	NA	NA	NA	NA	NA	false crawl no emergence	NA	NA	NA	NA	NA	NA	NA	false crawl no excavation	NA	NA	NA	NA	NA	NA	NA	NA	NA	NA	NA	NA	NA	NA
ND	BAfnh_18_037	2018-03-30	2018	3	30	Green	True nest	CS_008 /Finolhu /Security	Baa	Finolhu	Crab Shack/ reef - 98	ND	ND	ND	ND	ND	ND	ND	NA	NA	NA	NA	No	NA	ND	NA	NA	NA	ND	ND	ND	ND	ND	ND	no excavation	NA	NA	NA	NA	NA	NA	NA	NA	NA	NA	NA	NA	NA	ND
ND	NA	2018-03-31	2018	3	31	Green	False crawl	CS_052	Baa	Finolhu	Staff Area - 122	ND	ND	ND	ND	ND	ND	ND	ND	ND	ND	NA	NA	NA	NA	NA	false crawl no emergence	NA	NA	NA	NA	NA	NA	NA	false crawl no excavation	NA	NA	NA	NA	NA	NA	NA	NA	NA	NA	NA	NA	NA	NA
ND	NA	2018-03-31	2018	3	31	Green	False crawl	CS_052	Baa	Finolhu	Crab Shack reef - 98	ND	ND	ND	ND	ND	ND	ND	ND	ND	ND	NA	NA	NA	NA	NA	false crawl no emergence	NA	NA	NA	NA	NA	NA	NA	false crawl no excavation	NA	NA	NA	NA	NA	NA	NA	NA	NA	NA	NA	NA	NA	NA
ND	BAfnh_18_040	2018-04-01	2018	4	1	Green	True nest	CS_099 /Gardening	Baa	Finolhu	Crab Shack/ reef - 112	ND	ND	ND	ND	ND	ND	ND	NA	NA	NA	NA	No	NA	ND	NA	NA	NA	ND	ND	ND	ND	ND	ND	no excavation	NA	NA	NA	NA	NA	NA	NA	NA	NA	NA	NA	NA	NA	ND
ND	NA	2018-04-01	2018	4	1	Green	False crawl	Stephanie Köhnk /ORP	Lhaviyani	Kurehdhoo	Kuredu South Beach	ND	ND	ND	80	ND	ND	ND	ND	ND	02:25	NA	NA	NA	NA	substrate hard	false crawl no emergence	NA	NA	NA	NA	NA	NA	NA	Stephanie Köhnk | Senior Project Scientist | Olive Ridley Project	NA	NA	NA	NA	NA	NA	NA	NA	NA	NA	NA	NA	NA	NA
ND	BAfnh_18_042	2018-04-02	2018	4	2	Green	True nest	CS_015 /Security	Baa	Finolhu	Crab Shack - sun chairs - 108	ND	ND	ND	ND	ND	ND	ND	NA	NA	NA	NA	No	NA	ND	NA	NA	NA	ND	ND	ND	ND	ND	ND	no excavation	NA	NA	NA	NA	NA	NA	NA	NA	NA	NA	NA	NA	NA	ND
ND	NA	2018-04-02	2018	4	2	Green	False crawl	CS_015 /Security	Baa	Finolhu	Staff Area - 98	ND	ND	ND	ND	ND	ND	ND	ND	ND	ND	NA	NA	NA	NA	NA	false crawl no emergence	NA	NA	NA	NA	NA	NA	NA	false crawl no excavation	NA	NA	NA	NA	NA	NA	NA	NA	NA	NA	NA	NA	NA	NA
ND	NA	2018-04-04	2018	4	4	Green	False crawl	CS_099 /Gardening	Baa	Finolhu	Staff Island Reef - 110	ND	ND	ND	ND	ND	ND	ND	ND	ND	ND	NA	NA	NA	NA	NA	false crawl no emergence	NA	NA	NA	NA	NA	NA	NA	false crawl no excavation	NA	NA	NA	NA	NA	NA	NA	NA	NA	NA	NA	NA	NA	NA
ND	BAfnh_18_045	2018-04-04	2018	4	4	Green	True nest	CS_099 /Gardening	Baa	Finolhu	Staff Island reef - 110	ND	ND	ND	ND	ND	ND	ND	NA	NA	NA	NA	No	NA	ND	NA	NA	NA	ND	ND	ND	ND	ND	ND	no excavation	NA	NA	NA	NA	NA	NA	NA	NA	NA	NA	NA	NA	NA	ND
ND	BAfnh_18_046	2018-04-10	2018	4	10	Hawksbill	True nest	CS_099 /Gardening	Baa	Finolhu	Staff Area - Hawksbill - 65	ND	ND	ND	ND	ND	ND	ND	NA	NA	NA	NA	No	NA	ND	NA	NA	NA	ND	ND	ND	ND	ND	ND	no excavation	NA	NA	NA	NA	NA	NA	NA	NA	NA	NA	NA	NA	NA	ND
ND	NA	2018-04-12	2018	4	12	Green	False crawl	CS_099 /Gardening	Baa	Finolhu	Crab Shack - reef - 110	ND	ND	ND	ND	ND	ND	ND	ND	ND	ND	NA	NA	NA	NA	NA	false crawl no emergence	NA	NA	NA	NA	NA	NA	NA	false crawl no excavation	NA	NA	NA	NA	NA	NA	NA	NA	NA	NA	NA	NA	NA	NA
ND	BAfnh_18_047	2018-04-12	2018	4	12	Green	True nest	CS_099 /Gardening	Baa	Finolhu	Crab Shack/ reef - 110 - same as N51	ND	ND	ND	ND	ND	ND	ND	NA	NA	NA	NA	No	NA	ND	NA	NA	NA	ND	ND	ND	ND	ND	ND	no excavation	NA	NA	NA	NA	NA	NA	NA	NA	NA	NA	NA	NA	NA	ND
ND	BAfnh_18_049	2018-04-13	2018	4	13	Green	True nest	CS_099 /Gardening	Baa	Finolhu	Crab Shack -reef - 108	ND	ND	ND	ND	ND	ND	ND	NA	NA	NA	NA	No	NA	ND	NA	NA	NA	ND	ND	ND	ND	ND	ND	no excavation	NA	NA	NA	NA	NA	NA	NA	NA	NA	NA	NA	NA	NA	ND
ND	BAfnh_18_050	2018-04-15	2018	4	15	Green	True nest	CS_062	Baa	Finolhu	Staff Island - reef - 112 - same 53	ND	ND	ND	ND	ND	ND	ND	NA	NA	NA	NA	No	NA	ND	NA	NA	NA	ND	ND	ND	ND	ND	ND	no excavation	NA	NA	NA	NA	NA	NA	NA	NA	NA	NA	NA	NA	NA	ND
ND	NA	2018-04-16	2018	4	16	Green	False crawl	CS_099 /Gardening	Baa	Finolhu	Staff Island reef/ sandbank - 112	ND	ND	ND	ND	ND	ND	ND	ND	ND	ND	NA	NA	NA	NA	NA	false crawl no emergence	NA	NA	NA	NA	NA	NA	NA	false crawl no excavation	NA	NA	NA	NA	NA	NA	NA	NA	NA	NA	NA	NA	NA	NA
ND	NNvla_18_052	2018-04-20	2018	4	20	Green	True nest	CS_049 /Velaa	Noonu	Fushivelavaru	Villa 57	ND	ND	ND	ND	ND	ND	ND	ND	ND	08:00	ND	No	NA	ND	NA	ND	2018-6-8	2018	6	8	ND	0	ND	ND	2018-06-09	2018	6	9	101	99	1	100	1	ND	0	99.01	99	49
ND	NA	2018-04-21	2018	4	21	Green	False crawl	CS_100	Noonu	Fushivelavaru	Madhoshi	ND	ND	ND	ND	ND	ND	ND	ND	ND	01:00	NA	NA	NA	NA	NA	false crawl no emergence	NA	NA	NA	NA	NA	NA	NA	false crawl no excavation	NA	NA	NA	NA	NA	NA	NA	NA	NA	NA	NA	NA	NA	NA
ND	NNvla_18_053	2018-04-21	2018	4	21	Green	True nest	CS_049 /Velaa	Noonu	Fushivelavaru	Villa 11	ND	ND	ND	ND	ND	ND	ND	ND	ND	08:00	ND	No	NA	ND	NA	ND	2018-6-18	2018	6	18	17:00:00	109	ND	ND	2018-06-20	2018	6	20	121	4	0	113	8	ND	90.08	93.39	113	58
ND	NA	2018-04-22	2018	4	22	Green	False crawl	CS_049 /Velaa	Noonu	Fushivelavaru	Villa 54	ND	ND	ND	ND	ND	ND	ND	ND	ND	08:00	NA	NA	NA	NA	NA	false crawl no emergence	NA	NA	NA	NA	NA	NA	NA	false crawl no excavation	NA	NA	NA	NA	NA	NA	NA	NA	NA	NA	NA	NA	NA	NA
ND	NNvla_18_055	2018-04-22	2018	4	22	Green	True nest	CS_049 /Velaa	Noonu	Fushivelavaru	Watersport	ND	ND	ND	ND	ND	ND	ND	ND	ND	08:00	ND	No	NA	ND	NA	ND	2018-6-22	2018	6	22	ND	93	ND	ND	2018-06-23	2018	6	23	94	0	0	93	1	ND	98.94	98.94	93	61
ND	BAfnh_18_057	2018-04-23	2018	4	23	Green	True nest	CS_099 /Gardening	Baa	Finolhu	Crab Shack - reef - 114	ND	ND	ND	ND	ND	ND	ND	NA	NA	NA	NA	No	NA	ND	NA	ND	2018-6-19	2018	6	19	ND	ND	ND	no excavation	NA	NA	NA	NA	NA	NA	NA	NA	NA	NA	NA	NA	NA	57
ND	NA	2018-04-24	2018	4	24	Green	False crawl	CS_099 /Gardening	Baa	Finolhu	Staff Island - reef - 101	ND	ND	ND	ND	ND	ND	ND	ND	ND	ND	NA	NA	NA	NA	NA	false crawl no emergence	NA	NA	NA	NA	NA	NA	NA	false crawl no excavation	NA	NA	NA	NA	NA	NA	NA	NA	NA	NA	NA	NA	NA	NA
ND	NA	2018-04-24	2018	4	24	Green	False crawl	CS_099 /Gardening	Baa	Finolhu	Staff Area - 114	ND	ND	ND	ND	ND	ND	ND	ND	ND	ND	NA	NA	NA	NA	NA	false crawl no emergence	NA	NA	NA	NA	NA	NA	NA	false crawl no excavation	NA	NA	NA	NA	NA	NA	NA	NA	NA	NA	NA	NA	NA	NA
GR940	LMohv_18_060	2018-04-25	2018	4	25	Green	True nest	Nina Rothe /ORP	Laamu	Olhuveli	Villa 82	1	1	110	ND	ND	ND	ND	ND	Re-entered water	07:10	ND	No	NA	ND	NA	ND	2018-6-21	2018	6	21	10:20:00	66	ND	Nina Rothe | Sea Turtle Biologist | Olive Ridley Project	2018-06-23	2018	6	23	123	1	0	67	56	ND	53.66	54.47	67	57
ND	NA	2018-05-02	2018	5	2	Green	False crawl	CS_099 /Gardening	Baa	Finolhu	Staff Area - reef - 98	ND	ND	ND	ND	ND	ND	ND	ND	ND	ND	NA	NA	NA	NA	NA	false crawl no emergence	NA	NA	NA	NA	NA	NA	NA	false crawl no excavation	NA	NA	NA	NA	NA	NA	NA	NA	NA	NA	NA	NA	NA	NA
ND	NNvla_18_061	2018-05-02	2018	5	2	Green	True nest	CS_049 /Velaa	Noonu	Fushivelavaru	Villa 12	ND	ND	ND	ND	ND	ND	ND	ND	ND	23:00	ND	No	NA	ND	NA	ND	2018-6-27	2018	6	27	20:00:00	115	ND	ND	2018-06-30	2018	6	30	122	2	2	119	3	ND	94.26	97.54	117	56
ND	NNvla_18_063	2018-05-03	2018	5	3	Green	True nest	CS_049 /Velaa	Noonu	Fushivelavaru	Villa 58	ND	ND	ND	ND	ND	ND	ND	ND	ND	08:00	ND	No	NA	ND	NA	ND	2018-6-29	2018	6	29	17:20:00	71	ND	ND	2018-06-30	2018	6	30	100	28	0	99	1	ND	71	99	99	57
ND	BAfnh_18_064	2018-05-06	2018	5	6	Green	True nest	CS_062	Baa	Finolhu	Crab Shack - reef - same 58	ND	ND	ND	ND	ND	ND	ND	NA	NA	NA	NA	No	NA	ND	NA	NA	NA	ND	ND	ND	ND	ND	ND	no excavation	NA	NA	NA	NA	NA	NA	NA	NA	NA	NA	NA	NA	NA	ND
ND	LMohv_18_065	2018-05-06	2018	5	6	Green	True nest	Nina Rothe /ORP	Laamu	Olhuveli	Villa 97 - sunbeds	1	1	ND	ND	ND	ND	ND	NA	NA	NA	NA	No	NA	obstacle furniture	NA	ND	2018-7-12	2018	7	12	08:45	70	ND	Nina Rothe | Sea Turtle Biologist | Olive Ridley Project	2018-07-14	2018	7	14	120	2	0	72	48	ND	58.33	60	72	67
ND	LMgdh_18_066	2018-05-06	2018	5	6	Green	True nest	Nina Rothe /ORP	Laamu	Gaadhoo	NA	ND	ND	ND	ND	ND	ND	ND	NA	NA	NA	NA	No	NA	ND	NA	NA	NA	ND	ND	ND	ND	ND	ND	no excavation	NA	NA	NA	NA	NA	NA	NA	NA	NA	NA	NA	NA	NA	ND
ND	BAfnh_18_068	2018-05-14	2018	5	14	Green	True nest	CS_062	Baa	Finolhu	Staff Island - reef	ND	ND	ND	ND	ND	ND	ND	NA	NA	NA	NA	No	NA	ND	NA	NA	NA	ND	ND	ND	ND	ND	ND	no excavation	NA	NA	NA	NA	NA	NA	NA	NA	NA	NA	NA	NA	NA	ND
ND	ND	2018-05-14	2018	5	14	Unknown	Unknown	CS_090	Laamu	Gaadhoo	South Nesting Beach	ND	ND		ND	ND	ND	ND	ND	ND	ND	ND	ND	NA	ND	ND	no emergence observed	NA	ND	ND	ND	ND	ND	ND	no excavation	NA	ND	ND	ND	ND	ND	ND	ND	ND	ND	NA	NA	NA	ND
ND	NNvla_18_067	2018-05-14	2018	5	14	Green	True nest	CS_049 /Velaa	Noonu	Fushivelavaru	Villa 57	ND	ND	ND	ND	ND	ND	ND	ND	ND	08:00	ND	No	NA	ND	NA	NA	NA	ND	ND	ND	ND	ND	ND	no excavation	NA	NA	NA	NA	NA	NA	NA	NA	NA	NA	NA	NA	NA	ND
ND	NA	2018-05-15	2018	5	15	Green	False crawl	CS_062	Baa	Finolhu	Staff Island - lagoon	ND	ND	ND	ND	ND	ND	ND	ND	ND	ND	NA	NA	NA	NA	NA	false crawl no emergence	NA	NA	NA	NA	NA	NA	NA	false crawl no excavation	NA	NA	NA	NA	NA	NA	NA	NA	NA	NA	NA	NA	NA	NA
ND	NA	2018-05-15	2018	5	15	Green	False crawl	Nina Rothe /ORP	Laamu	Olhuveli	host beach - Leaf	0	ND	ND	ND	ND	ND	ND	ND	ND	ND	NA	NA	NA	NA	in vegetation	false crawl no emergence	NA	NA	NA	NA	NA	NA	NA	false crawl no excavation	NA	NA	NA	NA	NA	NA	NA	NA	NA	NA	NA	NA	NA	NA
ND	NA	2018-05-16	2018	5	16	Green	False crawl	Nina Rothe /ORP	Laamu	Olhuveli	Villa 86-87	ND	ND	ND	ND	ND	ND	ND	ND	ND	ND	NA	NA	NA	NA	NA	false crawl no emergence	NA	NA	NA	NA	NA	NA	NA	false crawl no excavation	NA	NA	NA	NA	NA	NA	NA	NA	NA	NA	NA	NA	NA	NA
ND	NA	2018-05-17	2018	5	17	Green	False crawl	Nina Rothe /ORP	Laamu	Olhuveli	Vila 88	ND	ND	ND	ND	ND	ND	ND	ND	ND	ND	NA	NA	NA	NA	NA	false crawl no emergence	NA	NA	NA	NA	NA	NA	NA	false crawl no excavation	NA	NA	NA	NA	NA	NA	NA	NA	NA	NA	NA	NA	NA	NA
GR940	LMohv_18_073	2018-05-17	2018	5	17	Green	True nest	Nina Rothe /ORP	Laamu	Olhuveli	Villa 92	1	1	110	ND	ND	ND	ND	06:35:00	Covering	ND	ND	No	NA	in vegetation	NA	ND	2018-7-18	2018	7	18	05:45	64	ND	Nina Rothe | Sea Turtle Biologist | Olive Ridley Project	2018-07-20	2018	7	20	128	8	1	73	55	ND	50	57.03	72	62
ND	NA	2018-05-25	2018	5	25	Green	False crawl	CS_049 /Velaa	Noonu	Fushivelavaru	Villa 51	ND	ND	ND	ND	ND	ND	ND	ND	ND	08:00	NA	NA	NA	NA	NA	false crawl no emergence	NA	NA	NA	NA	NA	NA	NA	false crawl no excavation	NA	NA	NA	NA	NA	NA	NA	NA	NA	NA	NA	NA	NA	NA
ND	NNvla_18_076	2018-05-26	2018	5	26	Green	True nest	CS_049 /Velaa	Noonu	Fushivelavaru	Madhoshi	ND	ND	ND	ND	ND	ND	ND	ND	ND	08:00	ND	No	NA	ND	NA	ND	2018-7-22	2018	7	22	17:10	79	ND	ND	2018-07-23	2018	7	23	85	5	0	81	4	ND	89.41	95.29	81	57
ND	LMohv_18_077	2018-05-28	2018	5	28	Green	True nest	Nina Rothe /ORP	Laamu	Olhuveli	Villa 89	1	1	ND	ND	ND	ND	ND	NA	NA	NA	NA	No	NA	ND	NA	ND	2018-7-31	2018	7	31	01:20	63	ND	Nina Rothe | Sea Turtle Biologist | Olive Ridley Project	2018-08-01	2018	8	1	123	0	0	63	60	ND	51.22	51.22	63	64
ND	LMgdh_18_078	2018-05-30	2018	5	30	Green	True nest	Nina Rothe /ORP	Laamu	Gaadhoo	NA	ND	ND	ND	ND	ND	ND	ND	NA	NA	NA	NA	No	NA	ND	NA	NA	NA	ND	ND	ND	ND	ND	ND	no excavation	NA	NA	NA	NA	NA	NA	NA	NA	NA	NA	NA	NA	NA	ND
ND	LMgdh_18_079	2018-05-30	2018	5	30	Green	True nest	Nina Rothe /ORP	Laamu	Gaadhoo	NA	ND	ND	ND	ND	ND	ND	ND	NA	NA	NA	NA	No	NA	ND	NA	NA	NA	ND	ND	ND	ND	ND	ND	no excavation	NA	NA	NA	NA	NA	NA	NA	NA	NA	NA	NA	NA	NA	ND
ND	LMgdh_18_080	2018-05-30	2018	5	30	Green	True nest	Nina Rothe /ORP	Laamu	Gaadhoo	NA	ND	ND	ND	ND	ND	ND	ND	NA	NA	NA	NA	No	NA	ND	NA	NA	NA	ND	ND	ND	ND	ND	ND	no excavation	NA	NA	NA	NA	NA	NA	NA	NA	NA	NA	NA	NA	NA	ND
ND	LMgdh_18_081	2018-05-30	2018	5	30	Green	True nest	Nina Rothe /ORP	Laamu	Gaadhoo	NA	ND	ND	ND	ND	ND	ND	ND	NA	NA	NA	NA	No	NA	ND	NA	NA	NA	ND	ND	ND	ND	ND	ND	no excavation	NA	NA	NA	NA	NA	NA	NA	NA	NA	NA	NA	NA	NA	ND
ND	LMgdh_18_082	2018-05-30	2018	5	30	Green	True nest	Nina Rothe /ORP	Laamu	Gaadhoo	NA	ND	ND	ND	ND	ND	ND	ND	NA	NA	NA	NA	No	NA	ND	NA	NA	NA	ND	ND	ND	ND	ND	ND	no excavation	NA	NA	NA	NA	NA	NA	NA	NA	NA	NA	NA	NA	NA	ND
ND	LMgdh_18_083	2018-05-30	2018	5	30	Green	True nest	Nina Rothe /ORP	Laamu	Gaadhoo	NA	ND	ND	ND	ND	ND	ND	ND	NA	NA	NA	NA	No	NA	ND	NA	NA	NA	ND	ND	ND	ND	ND	ND	no excavation	NA	NA	NA	NA	NA	NA	NA	NA	NA	NA	NA	NA	NA	ND
ND	LMgdh_18_084	2018-06-04	2018	6	4	Green	True nest	Nina Rothe /ORP	Laamu	Gaadhoo	NA	ND	ND	ND	ND	ND	ND	ND	NA	NA	NA	NA	No	NA	ND	NA	NA	NA	ND	ND	ND	ND	ND	ND	no excavation	NA	NA	NA	NA	NA	NA	NA	NA	NA	NA	NA	NA	NA	ND
ND	LMgdh_18_085	2018-06-04	2018	6	4	Green	True nest	Nina Rothe /ORP	Laamu	Gaadhoo	NA	ND	ND	85	ND	ND	ND	ND	NA	NA	NA	NA	No	NA	ND	NA	NA	NA	ND	ND	ND	ND	ND	ND	no excavation	NA	NA	NA	NA	NA	NA	NA	NA	NA	NA	NA	NA	NA	ND
ND	LMgdh_18_086	2018-06-04	2018	6	4	Green	True nest	Nina Rothe /ORP	Laamu	Gaadhoo	NA	ND	ND	ND	ND	ND	ND	ND	NA	NA	NA	NA	No	NA	ND	NA	NA	NA	ND	ND	ND	ND	ND	ND	no excavation	NA	NA	NA	NA	NA	NA	NA	NA	NA	NA	NA	NA	NA	ND
ND	LMgdh_18_087	2018-06-04	2018	6	4	Green	True nest	Nina Rothe /ORP	Laamu	Gaadhoo	NA	ND	ND	ND	ND	ND	ND	ND	NA	NA	NA	NA	No	NA	ND	NA	NA	NA	ND	ND	ND	ND	ND	ND	no excavation	NA	NA	NA	NA	NA	NA	NA	NA	NA	NA	NA	NA	NA	ND
ND	LMgdh_18_088	2018-06-04	2018	6	4	Green	True nest	Nina Rothe /ORP	Laamu	Gaadhoo	NA	ND	ND	ND	ND	ND	ND	ND	NA	NA	NA	NA	No	NA	ND	NA	NA	NA	ND	ND	ND	ND	ND	ND	no excavation	NA	NA	NA	NA	NA	NA	NA	NA	NA	NA	NA	NA	NA	ND
ND	LMohv_18_089	2018-06-05	2018	6	5	Green	True nest	Nina Rothe /ORP	Laamu	Olhuveli	Villa 89/90	1	1	110	ND	ND	ND	ND	NA	NA	NA	NA	No	NA	ND	NA	ND	2018-7-29	2018	7	29	02:00	84	ND	Nina Rothe | Sea Turtle Biologist | Olive Ridley Project	2018-07-30	2018	7	30	98	0	0	84	14	ND	85.71	85.71	84	54
ND	BAfnh_18_090	2018-06-07	2018	6	7	Green	True nest	CS_019	Baa	Finolhu	V307	ND	ND	ND	ND	ND	ND	ND	NA	NA	NA	NA	No	NA	ND	NA	ND	2018-8-5	2018	8	5	ND	12	ND	NA	NA	2018	ND	ND	ND	ND	1	ND	27	16	NA	NA	NA	59
ND	LMohv_18_091	2018-06-08	2018	6	8	Green	True nest	Nina Rothe /ORP	Laamu	Olhuveli	Villa 53	1	1	110	ND	ND	ND	ND	NA	NA	NA	NA	No	NA	obstacle furniture	NA	ND	2018-8-6	2018	8	6	09:00	43	ND	Nina Rothe | Sea Turtle Biologist | Olive Ridley Project	2018-08-08	2018	8	8	119	0	8	51	68	ND	36.13	42.86	43	59
ND	LMohv_18_092	2018-06-11	2018	6	11	Green	True nest	Nina Rothe /ORP	Laamu	Olhuveli	Jetty A	ND	ND	102	ND	ND	ND	ND	NA	NA	NA	116 (2 broken)	Flood Zone	NA	ND	NA	ND	2018-8-8	2018	8	8	01:40	57	ND	Nina Rothe | Sea Turtle Biologist | Olive Ridley Project	2018-08-09	2018	8	9	116	4	1	61	55	ND	48.28	52.59	60	58
ND	BAfnh_18_093	2018-06-15	2018	6	15	Green	True nest	CS_099 /Gardening	Baa	Finolhu	V306 - 118	ND	ND	ND	ND	ND	ND	ND	NA	NA	NA	NA	No	NA	ND	NA	ND	2018-8-7	2018	8	7	ND	70	ND	ND		2018	ND	ND	ND	ND	0	ND	1	ND	NA	NA	NA	53
ND	LMohv_18_094	2018-06-15	2018	6	15	Green	True nest	Nina Rothe /ORP	Laamu	Olhuveli	Villa 93/94	ND	ND	100	ND	ND	ND	ND	NA	NA	NA	121 (1 broken)	Flood Zone	NA	ND	NA	ND	2018-8-13	2018	8	13	07:30	78	ND	Nina Rothe | Sea Turtle Biologist | Olive Ridley Project	2018-08-15	2018	8	15	121	2	0	80	41	ND	64.46	66.12	80	59
ND	NNvla_18_095	2018-06-17	2018	6	17	Green	True nest	CS_108	Noonu	Fushivelavaru	Funa	ND	ND	ND	ND	ND	ND	ND	ND	ND	15:00	ND	No	NA	ND	NA	ND	2018-8-12	2018	8	12	ND	ND	ND	no excavation	NA	NA	NA	NA	NA	NA	NA	NA	NA	NA	NA	NA	NA	56
ND	NA	2018-06-19	2018	6	19	Green	False crawl	Nina Rothe /ORP	Laamu	Olhuveli	Spa Beach	1	1	110	ND	ND	ND	ND	ND	ND	ND	NA	NA	NA	NA	in vegetation	false crawl no emergence	NA	NA	NA	NA	NA	NA	NA	false crawl no excavation	NA	NA	NA	NA	NA	NA	NA	NA	NA	NA	NA	NA	NA	NA
ND	NA	2018-06-19	2018	6	19	Green	False crawl	Nina Rothe /ORP	Laamu	Olhuveli	Spa Beach	ND	ND	90	ND	ND	ND	ND	ND	ND	ND	NA	NA	NA	NA	NA	false crawl no emergence	NA	NA	NA	NA	NA	NA	NA	false crawl no excavation	NA	NA	NA	NA	NA	NA	NA	NA	NA	NA	NA	NA	NA	NA
GR940	LMohv_18_096	2018-06-19	2018	6	19	Green	True nest	Nina Rothe /ORP	Laamu	Olhuveli	Villa 88	ND	ND	110	110	ND	ND	ND	22:30	ND	23:40	ND	No	NA	ND	NA	ND	2018-8-19	2018	8	19	ND	41	ND	Nina Rothe | Sea Turtle Biologist | Olive Ridley Project	2018-08-21	2018	8	21	122	0	3	44	78	ND	33.61	36.07	41	61
ND	LMohv_18_099	2018-06-22	2018	6	22	Green	True nest	Nina Rothe /ORP	Laamu	Olhuveli	Villa 92/93	1	1	ND	ND	ND	ND	ND	NA	NA	NA	NA	No	NA	ND	NA	ND	2018-8-25	2018	8	25	06:00	46	ND	Nina Rothe | Sea Turtle Biologist | Olive Ridley Project	2018-08-27	2018	8	27	78	0	1	47	31	ND	58.97	60.26	46	64
ND	LMgdh_18_100	2018-06-22	2018	6	22	Green	True nest	Nina Rothe /ORP	Laamu	Gaadhoo	NA	ND	ND	ND	ND	ND	ND	ND	NA	NA	NA	NA	No	NA	ND	NA	NA	NA	ND	ND	ND	ND	ND	ND	no excavation	NA	NA	NA	NA	NA	NA	NA	NA	NA	NA	NA	NA	NA	ND
ND	LMgdh_18_101	2018-06-22	2018	6	22	Green	True nest	Nina Rothe /ORP	Laamu	Gaadhoo	NA	ND	ND	ND	ND	ND	ND	ND	NA	NA	NA	NA	No	NA	ND	NA	NA	NA	ND	ND	ND	ND	ND	ND	no excavation	NA	NA	NA	NA	NA	NA	NA	NA	NA	NA	NA	NA	NA	ND
ND	LMgdh_18_102	2018-06-22	2018	6	22	Green	True nest	Nina Rothe /ORP	Laamu	Gaadhoo	NA	ND	ND	ND	ND	ND	ND	ND	NA	NA	NA	NA	No	NA	ND	NA	NA	NA	ND	ND	ND	ND	ND	ND	no excavation	NA	NA	NA	NA	NA	NA	NA	NA	NA	NA	NA	NA	NA	ND
GR941	LMohv_18_103	2018-06-26	2018	6	26	Green	True nest	Nina Rothe /ORP	Laamu	Olhuveli	Leaf	ND	ND	97	85	ND	ND	ND	04:30:00	ND	06:30	ND	No	NA	abandoned substrate hard entangled wire	NA	ND	2018-9-4	2018	9	4	ND	97	ND	Nina Rothe | Sea Turtle Biologist | Olive Ridley Project	2018-09-06	2018	9	6	97	0	0	97	0	ND	100	100	97	70
ND	NA	2018-06-27	2018	6	27	Green	False crawl	CS_099 /Gardening	Baa	Finolhu	V308 - 105	ND	ND	ND	ND	ND	ND	ND	ND	ND	ND	NA	NA	NA	NA	NA	false crawl no emergence	NA	NA	NA	NA	NA	NA	NA	false crawl no excavation	NA	NA	NA	NA	NA	NA	NA	NA	NA	NA	NA	NA	NA	NA
ND	BAfnh_18_106	2018-06-28	2018	6	28	Green	True nest	CS_099 /Gardening	Baa	Finolhu	lagoon - 89	ND	ND	ND	ND	ND	ND	ND	NA	NA	NA	NA	No	NA	ND	NA	NA	NA	ND	ND	ND	ND	ND	ND	ND	2018-06-29	2018	6	29	ND	ND	ND	ND	ND	ND	NA	NA	NA	ND
ND	NA	2018-06-28	2018	6	28	Green	False crawl	CS_049 /Velaa	Noonu	Fushivelavaru	Madhoshi	ND	ND	ND	ND	ND	ND	ND	ND	ND	08:00	NA	NA	NA	NA	NA	false crawl no emergence	NA	NA	NA	NA	NA	NA	NA	false crawl no excavation	NA	NA	NA	NA	NA	NA	NA	NA	NA	NA	NA	NA	NA	NA
GR772	NA	2018-06-29	2018	6	29	Green	False crawl	CS_049 /Velaa	Noonu	Fushivelavaru	Tavaru	ND	ND	ND	ND	ND	ND	ND	ND	ND	07:30	NA	NA	NA	NA	infrastructre restaurant	false crawl no emergence	NA	NA	NA	NA	NA	NA	NA	false crawl no excavation	NA	NA	NA	NA	NA	NA	NA	NA	NA	NA	NA	NA	NA	NA
ND	NA	2018-06-30	2018	6	30	Green	False crawl	Nina Rothe /ORP	Laamu	Olhuveli	Villa 84/85	ND	ND	100	ND	ND	ND	ND	ND	ND	05:00	NA	NA	NA	NA	NA	false crawl no emergence	NA	NA	NA	NA	NA	NA	NA	false crawl no excavation	NA	NA	NA	NA	NA	NA	NA	NA	NA	NA	NA	NA	NA	NA
GR942	LMohv_18_108	2018-06-30	2018	6	30	Green	True nest	Nina Rothe /ORP	Laamu	Olhuveli	Villa 85	1	1	105	95	ND	ND	ND	02:00	Covering	ND	ND	No	NA	in vegetation	NA	ND	2018-8-30	2018	8	30	11:00	81	ND	Nina Rothe | Sea Turtle Biologist | Olive Ridley Project	2018-09-01	2018	9	1	89	0	0	81	8	ND	91.01	91.01	81	61
ND	NA	2018-07-01	2018	7	1	Green	False crawl	Nina Rothe /ORP	Laamu	Olhuveli	Spa Beach	ND	ND	105	ND	ND	ND	ND	ND	ND	ND	NA	NA	NA	NA	NA	false crawl no emergence	NA	NA	NA	NA	NA	NA	NA	false crawl no excavation	NA	NA	NA	NA	NA	NA	NA	NA	NA	NA	NA	NA	NA	NA
ND	LMohv_18_112	2018-07-01	2018	7	1	Green	True nest	Nina Rothe /ORP	Laamu	Olhuveli	Villa 86/87	ND	ND	105	ND	ND	ND	ND	ND	ND	23:00	ND	No	NA	ND	NA	ND	2018-9-1	2018	9	1	ND	ND	ND	no excavation	NA	NA	NA	NA	NA	NA	NA	NA	NA	NA	NA	NA	NA	62
ND	NA	2018-07-01	2018	7	1	Green	False crawl	CS_049 /Velaa	Noonu	Fushivelavaru	Kuredhi	ND	ND	ND	ND	ND	ND	ND	ND	ND	08:00	NA	NA	NA	NA	NA	false crawl no emergence	NA	NA	NA	NA	NA	NA	NA	false crawl no excavation	NA	NA	NA	NA	NA	NA	NA	NA	NA	NA	NA	NA	NA	NA
ND	NNvla_18_110	2018-07-01	2018	7	1	Green	True nest	CS_049 /Velaa	Noonu	Fushivelavaru	Nika	ND	ND	ND	ND	ND	ND	ND	ND	ND	08:00	ND	No	NA	ND	NA	ND	2018-8-25	2018	8	25	ND	0	ND	ND	2018-08-26	2018	8	26	151	1	0	147	4	ND	96.69	97.35	147	55
ND	LMgdh_18_114	2018-07-03	2018	7	3	Green	True nest	Nina Rothe /ORP	Laamu	Gaadhoo	NA	ND	ND	ND	ND	ND	ND	ND	NA	NA	NA	NA	No	NA	ND	NA	NA	NA	ND	ND	ND	ND	ND	ND	no excavation	NA	NA	NA	NA	NA	NA	NA	NA	NA	NA	NA	NA	NA	ND
ND	LMgdh_18_115	2018-07-03	2018	7	3	Green	True nest	Nina Rothe /ORP	Laamu	Gaadhoo	NA	ND	ND	ND	ND	ND	ND	ND	NA	NA	NA	NA	No	NA	ND	NA	NA	NA	ND	ND	ND	ND	ND	ND	no excavation	NA	NA	NA	NA	NA	NA	NA	NA	NA	NA	NA	NA	NA	ND
ND	LMgdh_18_116	2018-07-03	2018	7	3	Green	True nest	Nina Rothe /ORP	Laamu	Gaadhoo	NA	ND	ND	ND	ND	ND	ND	ND	NA	NA	NA	NA	No	NA	ND	NA	NA	NA	ND	ND	ND	ND	ND	ND	no excavation	NA	NA	NA	NA	NA	NA	NA	NA	NA	NA	NA	NA	NA	ND
ND	LMgdh_18_117	2018-07-03	2018	7	3	Green	True nest	Nina Rothe /ORP	Laamu	Gaadhoo	NA	ND	ND	ND	ND	ND	ND	ND	NA	NA	NA	NA	No	NA	ND	NA	NA	NA	ND	ND	ND	ND	ND	ND	no excavation	NA	NA	NA	NA	NA	NA	NA	NA	NA	NA	NA	NA	NA	ND
GR941	LMohv_18_120	2018-07-07	2018	7	7	Green	True nest	Nina Rothe /ORP	Laamu	Olhuveli	Villa 93in	ND	ND	105	ND	ND	ND	ND	ND	ND	05:00	ND	No	NA	in vegetation	NA	ND	2018-9-2	2018	9	2	ND	ND	ND	no excavation	NA	NA	NA	NA	NA	NA	NA	NA	NA	NA	NA	NA	NA	57
ND	LMohv_18_119	2018-07-07	2018	7	7	Green	True nest	Nina Rothe /ORP	Laamu	Olhuveli	Villa 86	ND	ND	ND	ND	ND	ND	ND	NA	NA	NA	NA	No	NA	obstacle furniture	NA	ND	2018-9-4	2018	9	4	11:30	63	ND	Nina Rothe | Sea Turtle Biologist | Olive Ridley Project	2018-09-06	2018	9	6	88	0	1	64	24	ND	71.59	72.73	63	59
ND	NNvla_18_118	2018-07-07	2018	7	7	Green	True nest	CS_049 /Velaa	Noonu	Fushivelavaru	Madhoshi	ND	ND	ND	ND	ND	ND	ND	ND	ND	07:00	ND	No	NA	ND	NA	ND	2018-9-2	2018	9	2	21:30	1	ND	ND	2018-09-03	2018	9	3	112	0	0	110	2	ND	98.21	98.21	110	57
GR942	LMohv_18_121	2018-07-08	2018	7	8	Green	True nest	Nina Rothe /ORP	Laamu	Olhuveli	Villa 95	ND	ND	95	ND	ND	ND	ND	ND	ND	23:00	ND	No	NA	obstacle furniture	NA	ND	2018-9-9	2018	9	9	02:00	74	ND	Nina Rothe | Sea Turtle Biologist | Olive Ridley Project	2018-09-10	2018	9	10	76	0	0	74	2	ND	97.37	97.37	74	63
ND	NA	2018-07-11	2018	7	11	Green	False crawl	CS_049 /Velaa	Noonu	Fushivelavaru	Madhoshi	ND	ND	ND	ND	ND	ND	ND	ND	ND	08:00	NA	NA	NA	NA	NA	false crawl no emergence	NA	NA	NA	NA	NA	NA	NA	false crawl no excavation	NA	NA	NA	NA	NA	NA	NA	NA	NA	NA	NA	NA	NA	NA
GR940	LMohv_18_124	2018-07-12	2018	7	12	Green	True nest	Nina Rothe /ORP	Laamu	Olhuveli	Villa 51	ND	ND	110	100	ND	ND	ND	ND	ND	05:00	ND	No	NA	ND	NA	ND	2018-9-5	2018	9	5	ND	33	ND	Nina Rothe | Sea Turtle Biologist | Olive Ridley Project	2018-09-07	2018	9	7	96	7	1	41	55	ND	34.38	42.71	40	55
GR772	NNvla_18_123	2018-07-12	2018	7	12	Green	True nest	CS_036	Noonu	Fushivelavaru	Funa	ND	ND	ND	ND	ND	ND	ND	ND	ND	23:00	>100	No	NA	ND	NA	ND	2018-9-10	2018	9	10	ND	ND	ND	no excavation	NA	NA	NA	NA	NA	NA	NA	NA	NA	NA	NA	NA	NA	60
GR942	LMohv_18_125	2018-07-17	2018	7	17	Green	True nest	Nina Rothe /ORP	Laamu	Olhuveli	Villa 94	ND	ND	95	ND	ND	ND	ND	ND	ND	22:15	ND	No	NA	in vegetation	NA	ND	2018-9-18	2018	9	18	ND	75	ND	ND	2018-09-19	2018	9	19	79	0	0	75	4	ND	94.94	94.94	75	63
ND	NA	2018-07-18	2018	7	18	Hawksbill	False crawl	CS_003 /Guests	Baa	Finolhu	V518	ND	ND	ND	ND	ND	ND	ND	ND	ND	ND	NA	NA	NA	NA	NA	false crawl no emergence	NA	NA	NA	NA	NA	NA	NA	false crawl no excavation	NA	NA	NA	NA	NA	NA	NA	NA	NA	NA	NA	NA	NA	NA
GR941	LMohv_18_127	2018-07-18	2018	7	18	Green	True nest	Nina Rothe /ORP	Laamu	Olhuveli	Villa 91/92	ND	ND	110	ND	ND	ND	ND	ND	ND	05:00	ND	No	NA	in vegetation	NA	ND	2018-9-11	2018	9	11	15:00	53	ND	Nina Rothe | Sea Turtle Biologist | Olive Ridley Project	2018-09-13	2018	9	13	78	0	4	57	21	ND	67.95	73.08	53	55
ND	BAfnh_18_129	2018-07-19	2018	7	19	Hawksbill	True nest	CS_062	Baa	Finolhu	Cove Club - 65	ND	ND	ND	ND	ND	ND	ND	NA	NA	NA	NA	No	NA	ND	NA	ND	2018-9-20	2018	9	20	ND	44	ND	ND		2018	ND	ND	ND	ND	1	ND	6	ND	NA	NA	NA	63
ND	LVkrd_18_128	2018-07-19	2018	7	19	Green	True nest	CS_005 /Kuredu	Lhaviyani	Kurehdhoo	Kuredu South Beach (251)	ND	ND	ND	ND	ND	ND	ND	ND	ND	21:30	ND	No	NA	ND	NA	ND	2018-9-19	2018	9	19	ND	78	ND	ND	2018-09-21	2018	9	21	82	0	0	78	4	ND	95.12	95.12	78	62
ND	NA	2018-07-20	2018	7	20	Green	False crawl	CS_095	Baa	Finolhu	Sandbank	ND	ND	ND	ND	ND	ND	ND	ND	ND	ND	NA	NA	NA	NA	NA	false crawl no emergence	NA	NA	NA	NA	NA	NA	NA	false crawl no excavation	NA	NA	NA	NA	NA	NA	NA	NA	NA	NA	NA	NA	NA	NA
ND	LMgdh_18_131	2018-07-20	2018	7	20	Green	True nest	Nina Rothe /ORP	Laamu	Gaadhoo	NA	ND	ND	ND	ND	ND	ND	ND	NA	NA	NA	NA	No	NA	ND	NA	NA	NA	ND	ND	ND	ND	ND	ND	no excavation	NA	NA	NA	NA	NA	NA	NA	NA	NA	NA	NA	NA	NA	ND
ND	LMgdh_18_132	2018-07-20	2018	7	20	Green	True nest	Nina Rothe /ORP	Laamu	Gaadhoo	NA	ND	ND	ND	ND	ND	ND	ND	NA	NA	NA	NA	No	NA	ND	NA	NA	NA	ND	ND	ND	ND	ND	ND	no excavation	NA	NA	NA	NA	NA	NA	NA	NA	NA	NA	NA	NA	NA	ND
ND	LMgdh_18_133	2018-07-20	2018	7	20	Green	True nest	Nina Rothe /ORP	Laamu	Gaadhoo	NA	ND	ND	ND	ND	ND	ND	ND	NA	NA	NA	NA	No	NA	ND	NA	NA	NA	ND	ND	ND	ND	ND	ND	no excavation	NA	NA	NA	NA	NA	NA	NA	NA	NA	NA	NA	NA	NA	ND
ND	LMgdh_18_134	2018-07-20	2018	7	20	Green	True nest	Nina Rothe /ORP	Laamu	Gaadhoo	NA	ND	ND	ND	ND	ND	ND	ND	NA	NA	NA	NA	No	NA	ND	NA	NA	NA	ND	ND	ND	ND	ND	ND	no excavation	NA	NA	NA	NA	NA	NA	NA	NA	NA	NA	NA	NA	NA	ND
ND	NA	2018-07-27	2018	7	27	Green	False crawl	CS_072	Baa	Finolhu	CS - generator	ND	ND	ND	ND	ND	ND	ND	ND	ND	ND	NA	NA	NA	NA	NA	false crawl no emergence	NA	NA	NA	NA	NA	NA	NA	false crawl no excavation	NA	NA	NA	NA	NA	NA	NA	NA	NA	NA	NA	NA	NA	NA
GR942	LMohv_18_137	2018-07-27	2018	7	27	Green	True nest	Nina Rothe /ORP	Laamu	Olhuveli	Villa 88/89	ND	ND	95	ND	ND	ND	ND	ND	ND	23:00	ND	No	NA	ND	NA	ND	NA	2018	ND	ND	ND	7	ND	Nina Rothe | Sea Turtle Biologist | Olive Ridley Project	2018-09-19	2018	9	19	41	0	0	8	33	ND	19.51	19.51	8	ND
ND	NA	2018-07-27	2018	7	27	Green	False crawl	CS_049 /Velaa	Noonu	Fushivelavaru	Villa 8	ND	ND	ND	ND	ND	ND	ND	ND	ND	08:00	NA	NA	NA	NA	NA	false crawl no emergence	NA	NA	NA	NA	NA	NA	NA	false crawl no excavation	NA	NA	NA	NA	NA	NA	NA	NA	NA	NA	NA	NA	NA	NA
ND	BAfnh_18_138	2018-07-29	2018	7	29	Green	True nest	CS_024 /Security	Baa	Finolhu	Lagoon/SA - 106	ND	ND	ND	ND	ND	ND	ND	NA	NA	NA	NA	No	NA	ND	NA	NA	NA	ND	ND	ND	ND	ND	ND	no excavation	NA	NA	NA	NA	NA	NA	NA	NA	NA	NA	NA	NA	NA	ND
ND	LMohv_18_139	2018-07-30	2018	7	30	Green	True nest	Nina Rothe /ORP	Laamu	Olhuveli	Villa 91/92 2nd	ND	ND	ND	ND	ND	ND	ND	ND	Descending	23:00	ND	No	NA	ND	NA	ND	2018-10-3	2018	10	3	ND	82	ND	Nina Rothe | Sea Turtle Biologist | Olive Ridley Project	2018-10-05	2018	10	5	87	0	2	84	3	ND	94.25	96.55	82	65
ND	NA	2018-08-02	2018	8	2	Green	False crawl	CS_005 /Kuredu	Lhaviyani	Kurehdhoo	Kuredu South Beach (256)	ND	ND	ND	ND	ND	ND	ND	ND	ND	ND	NA	NA	NA	NA	NA	false crawl no emergence	NA	NA	NA	NA	NA	NA	NA	false crawl no excavation	NA	NA	NA	NA	NA	NA	NA	NA	NA	NA	NA	NA	NA	NA
ND	NA	2018-08-04	2018	8	4	Green	False crawl	CS_131 /Security	Baa	Finolhu	CS - bar/ sunbeds	ND	ND	ND	ND	ND	ND	ND	ND	ND	ND	NA	NA	NA	NA	NA	false crawl no emergence	NA	NA	NA	NA	NA	NA	NA	false crawl no excavation	NA	NA	NA	NA	NA	NA	NA	NA	NA	NA	NA	NA	NA	NA
ND	NNvla_18_142	2018-08-05	2018	8	5	Green	True nest	CS_049 /Velaa	Noonu	Fushivelavaru	Kuredhi	ND	ND	ND	ND	ND	ND	ND	ND	ND	08:00	ND	No	NA	ND	NA	ND	2018-9-29	2018	9	29	ND	0	ND	ND	2018-09-30	2018	9	30	ND	2	0	24	ND	ND	NA	NA	NA	55
ND	NA	2018-08-06	2018	8	6	Green	False crawl	Nina Rothe /ORP	Laamu	Olhuveli	Villa 93	ND	ND	ND	ND	ND	ND	ND	ND	ND	ND	NA	NA	NA	NA	NA	false crawl no emergence	NA	NA	NA	NA	NA	NA	NA	Jo Goodfellow | Sea Turtle Biologist | Olive Ridley Project	2018-10-28	2018	10	28	NA	NA	NA	NA	NA	NA	NA	NA	NA	NA
ND	NA	2018-08-08	2018	8	8	Green	False crawl	CS_008 /Finolhu /Security	Baa	Finolhu	CS - generator - 94	ND	ND	ND	ND	ND	ND	ND	ND	ND	ND	NA	NA	NA	NA	NA	false crawl no emergence	NA	NA	NA	NA	NA	NA	NA	false crawl no excavation	NA	NA	NA	NA	NA	NA	NA	NA	NA	NA	NA	NA	NA	NA
ND	NA	2018-08-10	2018	8	10	Green	False crawl	Nina Rothe /ORP	Laamu	Olhuveli	Villa 91/92 3rd?	ND	ND	95	ND	ND	ND	ND	ND	ND	ND	NA	NA	NA	NA	NA	false crawl no emergence	NA	NA	NA	NA	NA	NA	NA	false crawl no excavation	NA	NA	NA	NA	NA	NA	NA	NA	NA	NA	NA	NA	NA	NA
ND	LMgdh_18_146	2018-08-12	2018	8	12	Green	True nest	Nina Rothe /ORP	Laamu	Gaadhoo	NA	ND	ND	ND	ND	ND	ND	ND	NA	NA	NA	NA	No	NA	ND	NA	NA	NA	ND	ND	ND	ND	ND	ND	no excavation	NA	NA	NA	NA	NA	NA	NA	NA	NA	NA	NA	NA	NA	ND
ND	LMgdh_18_147	2018-08-12	2018	8	12	Green	True nest	Nina Rothe /ORP	Laamu	Gaadhoo	NA	ND	ND	ND	ND	ND	ND	ND	NA	NA	NA	NA	No	NA	ND	NA	NA	NA	ND	ND	ND	ND	ND	ND	no excavation	NA	NA	NA	NA	NA	NA	NA	NA	NA	NA	NA	NA	NA	ND
ND	LMgdh_18_148	2018-08-12	2018	8	12	Green	True nest	Nina Rothe /ORP	Laamu	Gaadhoo	NA	ND	ND	ND	ND	ND	ND	ND	NA	NA	NA	NA	No	NA	ND	NA	NA	NA	ND	ND	ND	ND	ND	ND	no excavation	NA	NA	NA	NA	NA	NA	NA	NA	NA	NA	NA	NA	NA	ND
ND	LMgdh_18_149	2018-08-12	2018	8	12	Green	True nest	Nina Rothe /ORP	Laamu	Gaadhoo	NA	ND	ND	ND	ND	ND	ND	ND	NA	NA	NA	NA	No	NA	ND	NA	NA	NA	ND	ND	ND	ND	ND	ND	no excavation	NA	NA	NA	NA	NA	NA	NA	NA	NA	NA	NA	NA	NA	ND
ND	LMgdh_18_150	2018-08-12	2018	8	12	Green	True nest	Nina Rothe /ORP	Laamu	Gaadhoo	NA	ND	ND	ND	ND	ND	ND	ND	NA	NA	NA	NA	No	NA	ND	NA	NA	NA	ND	ND	ND	ND	ND	ND	no excavation	NA	NA	NA	NA	NA	NA	NA	NA	NA	NA	NA	NA	NA	ND
ND	NA	2018-08-15	2018	8	15	Green	False crawl	CS_008 /Finolhu /Security	Baa	Finolhu	CS - SI	ND	ND	ND	ND	ND	ND	ND	ND	ND	ND	NA	NA	NA	NA	NA	false crawl no emergence	NA	NA	NA	NA	NA	NA	NA	false crawl no excavation	NA	NA	NA	NA	NA	NA	NA	NA	NA	NA	NA	NA	NA	NA
ND	NA	2018-08-15	2018	8	15	Green	False crawl	Nina Rothe /ORP	Laamu	Olhuveli	Villa 97	ND	ND	ND	ND	ND	ND	ND	ND	ND	ND	NA	NA	NA	NA	path	false crawl no emergence	NA	NA	NA	NA	NA	NA	NA	false crawl no excavation	NA	NA	NA	NA	NA	NA	NA	NA	NA	NA	NA	NA	NA	NA
GR942	LMohv_18_153	2018-08-15	2018	8	15	Green	True nest	Nina Rothe /ORP	Laamu	Olhuveli	Villa 91	ND	ND	95	ND	ND	ND	ND	ND	ND	22:00	ND	No	NA	ND	NA	ND	2018-10-12	2018	10	12	19:00	54	ND	Nina Rothe | Sea Turtle Biologist | Olive Ridley Project	2018-10-14	2018	10	14	54	0	0	54	0	ND	100	100	54	58
ND	NNvla_18_152	2018-08-15	2018	8	15	Green	True nest	CS_049 /Velaa	Noonu	Fushivelavaru	Madhoshi	ND	ND	ND	ND	ND	ND	ND	ND	ND	08:00	ND	No	NA	ND	NA	ND	2018-10-10	2018	10	10	ND	146	ND	ND	2018-10-11	2018	10	11	153	3	1	150	3	ND	95.42	98.04	149	56
ND	NA	2018-08-22	2018	8	22	Green	False crawl	CS_008 /Finolhu /Security	Baa	Finolhu	CS - generator - 94	ND	ND	ND	ND	ND	ND	ND	ND	ND	ND	NA	NA	NA	NA	NA	false crawl no emergence	NA	NA	NA	NA	NA	NA	NA	false crawl no excavation	NA	NA	NA	NA	NA	NA	NA	NA	NA	NA	NA	NA	NA	NA
ND	NA	2018-08-23	2018	8	23	Green	False crawl	CS_095	Baa	Finolhu	CS - palm - 96	ND	ND	ND	ND	ND	ND	ND	ND	ND	ND	NA	NA	NA	NA	NA	false crawl no emergence	NA	NA	NA	NA	NA	NA	NA	false crawl no excavation	NA	NA	NA	NA	NA	NA	NA	NA	NA	NA	NA	NA	NA	NA
GR941	LMohv_18_157	2018-08-23	2018	8	23	Green	True nest	Nina Rothe /ORP	Laamu	Olhuveli	Villa 91 (left of previous nest)	ND	ND	110	ND	ND	ND	ND	ND	ND	05:30	ND	No	NA	ND	NA	ND	2018-10-18	2018	10	18	20:00	61	ND	Jo Goodfellow | Sea Turtle Biologist | Olive Ridley Project	2018-10-20	2018	10	20	75	0	0	61	14	ND	81.33	81.33	61	56
ND	NA	2018-08-24	2018	8	24	Green	False crawl	Nina Rothe /ORP	Laamu	Olhuveli	villa 89/90	ND	ND	95	ND	ND	ND	ND	ND	ND	22:30	NA	NA	NA	NA	NA	false crawl no emergence	NA	NA	NA	NA	NA	NA	NA	false crawl no excavation	NA	NA	NA	NA	NA	NA	NA	NA	NA	NA	NA	NA	NA	NA
GR793	LVkrd_18_159	2018-08-24	2018	8	24	Green	True nest	Stephanie Köhnk /ORP	Lhaviyani	Kurehdhoo	Kuredu South Beach (236)	2	ND	112	99	ND	ND	ND	ND	ND	02:54	ND	No	NA	1 abandoned BP vegetation	NA	ND	2018-10-21	2018	10	21	ND	76	ND	ND	2018-10-23	2018	10	23	83	1	0	77	6	ND	91.57	92.77	77	58
GR942	LMohv_18_160	2018-08-25	2018	8	25	Green	True nest	Nina Rothe /ORP	Laamu	Olhuveli	Villa 92/93 left	ND	ND	95	ND	ND	ND	ND	ND	ND	02:00	ND	No	NA	ND	NA	ND	2018-10-25	2018	10	25	05:30	65	ND	Jo Goodfellow | Sea Turtle Biologist | Olive Ridley Project	2018-10-26	2018	10	26	72	1	0	66	6	ND	90.28	91.67	66	61
ND	LMgdh_18_161	2018-08-26	2018	8	26	Green	True nest	Nina Rothe /ORP	Laamu	Gaadhoo	NA	ND	ND	ND	ND	ND	ND	ND	NA	NA	NA	NA	No	NA	ND	NA	NA	NA	ND	ND	ND	ND	ND	ND	no excavation	NA	NA	NA	NA	NA	NA	NA	NA	NA	NA	NA	NA	NA	ND
ND	LMgdh_18_162	2018-08-26	2018	8	26	Green	True nest	Nina Rothe /ORP	Laamu	Gaadhoo	NA	ND	ND	ND	ND	ND	ND	ND	NA	NA	NA	NA	No	NA	ND	NA	NA	NA	ND	ND	ND	ND	ND	ND	no excavation	NA	NA	NA	NA	NA	NA	NA	NA	NA	NA	NA	NA	NA	ND
ND	LMgdh_18_163	2018-08-26	2018	8	26	Green	True nest	Nina Rothe /ORP	Laamu	Gaadhoo	NA	ND	ND	ND	ND	ND	ND	ND	NA	NA	NA	NA	No	NA	ND	NA	NA	NA	ND	ND	ND	ND	ND	ND	no excavation	NA	NA	NA	NA	NA	NA	NA	NA	NA	NA	NA	NA	NA	ND
ND	LMgdh_18_164	2018-08-26	2018	8	26	Green	True nest	Nina Rothe /ORP	Laamu	Gaadhoo	NA	ND	ND	ND	ND	ND	ND	ND	NA	NA	NA	NA	No	NA	ND	NA	NA	NA	ND	ND	ND	ND	ND	ND	no excavation	NA	NA	NA	NA	NA	NA	NA	NA	NA	NA	NA	NA	NA	ND
ND	NA	2018-08-27	2018	8	27	Green	False crawl	CS_102 /Security	Baa	Finolhu	CS - water tank	ND	ND	ND	ND	ND	ND	ND	ND	ND	ND	NA	NA	NA	NA	NA	false crawl no emergence	NA	NA	NA	NA	NA	NA	NA	false crawl no excavation	NA	NA	NA	NA	NA	NA	NA	NA	NA	NA	NA	NA	NA	NA
ND	NA	2018-09-02	2018	9	2	Green	False crawl	Nina Rothe /ORP	Laamu	Olhuveli	villa 94	ND	ND	ND	ND	ND	ND	ND	ND	ND	ND	NA	NA	NA	NA	NA	false crawl no emergence	NA	NA	NA	NA	NA	NA	NA	false crawl no excavation	NA	NA	NA	NA	NA	NA	NA	NA	NA	NA	NA	NA	NA	NA
ND	LMohv_18_167	2018-09-03	2018	9	3	Green	True nest	Nina Rothe /ORP	Laamu	Olhuveli	villa 93	ND	ND	85	ND	ND	ND	ND	ND	ND	02:00	ND	No	NA	in vegetation	NA	ND	2018-11-4	2018	11	4	04:00	54	ND	Jo Goodfellow | Sea Turtle Biologist | Olive Ridley Project	2018-11-05	2018	11	5	82	0	0	54	28	ND	65.85	65.85	54	62
ND	NA	2018-09-08	2018	9	8	Green	False crawl	CS_127	Baa	Finolhu	CS - palm - 97	ND	ND	ND	ND	ND	ND	ND	ND	ND	ND	NA	NA	NA	NA	NA	false crawl no emergence	NA	NA	NA	NA	NA	NA	NA	false crawl no excavation	NA	NA	NA	NA	NA	NA	NA	NA	NA	NA	NA	NA	NA	NA
ND	LMohv_18_169	2018-09-12	2018	9	12	Green	True nest	Nina Rothe /ORP	Laamu	Olhuveli	Spa Beach - Juice Bar	ND	ND	85	ND	ND	ND	ND	NA	NA	NA	NA	No	NA	ND	NA	ND	2018-11-19	2018	11	19	12:30	2	ND	Jo Goodfellow | Sea Turtle Biologist | Olive Ridley Project	2018-11-19	2018	11	19	43	20	3	33	10	ND	23.26	76.74	30	68
ND	NA	2018-09-13	2018	9	13	Green	False crawl	Nina Rothe /ORP	Laamu	Gaadhoo	NA	ND	ND	100	ND	ND	ND	ND	ND	ND	ND	NA	NA	NA	NA	NA	false crawl no emergence	NA	NA	NA	NA	NA	NA	NA	false crawl no excavation	NA	NA	NA	NA	NA	NA	NA	NA	NA	NA	NA	NA	NA	NA
ND	LMgdh_18_170	2018-09-13	2018	9	13	Green	True nest	Nina Rothe /ORP	Laamu	Gaadhoo	NA	ND	ND	ND	ND	ND	ND	ND	NA	NA	NA	NA	No	NA	ND	NA	NA	NA	ND	ND	ND	ND	ND	ND	no excavation	NA	NA	NA	NA	NA	NA	NA	NA	NA	NA	NA	NA	NA	ND
ND	LMgdh_18_171	2018-09-13	2018	9	13	Green	True nest	Nina Rothe /ORP	Laamu	Gaadhoo	NA	ND	ND	ND	ND	ND	ND	ND	NA	NA	NA	NA	No	NA	ND	NA	NA	NA	ND	ND	ND	ND	ND	ND	no excavation	NA	NA	NA	NA	NA	NA	NA	NA	NA	NA	NA	NA	NA	ND
ND	LMgdh_18_173	2018-09-13	2018	9	13	Green	True nest	Nina Rothe /ORP	Laamu	Gaadhoo	NA	ND	ND	ND	ND	ND	ND	ND	NA	NA	NA	NA	No	NA	ND	NA	NA	NA	ND	ND	ND	ND	ND	ND	no excavation	NA	NA	NA	NA	NA	NA	NA	NA	NA	NA	NA	NA	NA	ND
ND	LMgdh_18_174	2018-09-13	2018	9	13	Green	True nest	Nina Rothe /ORP	Laamu	Gaadhoo	NA	ND	ND	ND	ND	ND	ND	ND	NA	NA	NA	NA	No	NA	ND	NA	NA	NA	ND	ND	ND	ND	ND	ND	no excavation	NA	NA	NA	NA	NA	NA	NA	NA	NA	NA	NA	NA	NA	ND
ND	LMgdh_18_175	2018-09-13	2018	9	13	Green	True nest	Nina Rothe /ORP	Laamu	Gaadhoo	NA	ND	ND	85	ND	ND	ND	ND	NA	NA	NA	NA	No	NA	ND	NA	NA	NA	ND	ND	ND	ND	ND	ND	no excavation	NA	NA	NA	NA	NA	NA	NA	NA	NA	NA	NA	NA	NA	ND
ND	LMgdh_18_176	2018-09-13	2018	9	13	Green	True nest	Nina Rothe /ORP	Laamu	Gaadhoo	NA	ND	ND	ND	ND	ND	ND	ND	NA	NA	NA	NA	No	NA	ND	NA	NA	NA	ND	ND	ND	ND	ND	ND	no excavation	NA	NA	NA	NA	NA	NA	NA	NA	NA	NA	NA	NA	NA	ND
ND	LMgdh_18_177	2018-09-13	2018	9	13	Green	True nest	Nina Rothe /ORP	Laamu	Gaadhoo	NA	ND	ND	ND	ND	ND	ND	ND	NA	NA	NA	NA	No	NA	ND	NA	NA	NA	ND	ND	ND	ND	ND	ND	no excavation	NA	NA	NA	NA	NA	NA	NA	NA	NA	NA	NA	NA	NA	ND
ND	LMgdh_18_178	2018-09-13	2018	9	13	Green	True nest	Nina Rothe /ORP	Laamu	Gaadhoo	NA	ND	ND	95	ND	ND	ND	ND	NA	NA	NA	NA	No	NA	ND	NA	NA	NA	ND	ND	ND	ND	ND	ND	no excavation	NA	NA	NA	NA	NA	NA	NA	NA	NA	NA	NA	NA	NA	ND
ND	LMohv_18_179	2018-09-19	2018	9	19	Green	True nest	Nina Rothe /ORP	Laamu	Olhuveli	Villa 56	ND	ND	ND	ND	ND	ND	ND	NA	NA	NA	100+ (2 broken) +2 egglets	Flood Zone	NA	ND	NA	ND	NA	2019	ND	ND	ND	8	ND	Jo Goodfellow | Sea Turtle Biologist | Olive Ridley Project	2019-01-07	2019	1	7	108	0	1	11	97	ND	9.26	10.19	10	ND
ND	NA	2018-10-01	2018	10	1	Green	False crawl	CS_102 /Security	Baa	Finolhu	CS - bubble tent	ND	ND	ND	ND	ND	ND	ND	ND	ND	ND	NA	NA	NA	NA	NA	false crawl no emergence	NA	NA	NA	NA	NA	NA	NA	false crawl no excavation	NA	NA	NA	NA	NA	NA	NA	NA	NA	NA	NA	NA	NA	NA
ND	LMgdh_18_181	2018-10-11	2018	10	11	Green	True nest	Nina Rothe /ORP	Laamu	Gaadhoo	NA	ND	ND	ND	ND	ND	ND	ND	NA	NA	NA	NA	No	NA	ND	NA	NA	NA	ND	ND	ND	ND	ND	ND	no excavation	NA	NA	NA	NA	NA	NA	NA	NA	NA	NA	NA	NA	NA	ND
ND	LMohv_18_182	2018-10-30	2018	10	30	Green	True nest	Jo Goodfellow /ORP	Laamu	Olhuveli	Villa 52	ND	ND	106	ND	ND	ND	ND	NA	NA	NA	NA	No	NA	debris natural wood	NA	ND	NA	2019	ND	ND	ND	100	ND	Jo Goodfellow | Sea Turtle Biologist | Olive Ridley Project	2019-01-16	2019	1	16	115	1	1	102	13	1	86.96	88.7	101	ND
ND	LVkrd_18_183	2018-10-31	2018	10	31	Green	True nest	CS_004 /Hurawalhi /Prodivers	Lhaviyani	Huravalhi	(Kuredu)	ND	ND	ND	ND	ND	ND	ND	ND	ND	07:30	134	Construction work	NA	ND	NA	ND	NA	2018/2019	ND	ND	ND	105	ND	ND	NA	2018/2019	ND	ND	134	ND	ND	ND	ND	ND	100	100	134	ND
ND	BAfnh_18_184	2018-11-01	2018	11	1	Green	True nest	CS_099 /Gardening	Baa	Finolhu	Villa 505	ND	ND	ND	ND	ND	ND	ND	NA	NA	NA	NA	No	NA	ND	NA	ND	2019-1-3	2019	1	3	ND	14	ND	ND		2018	ND	ND	ND	ND	0	ND	2	ND	NA	NA	NA	63
ND	NA	2018-11-06	2018	11	6	Green	False crawl	CS_006 /Hurawalhi	Lhaviyani	Veligan'du	Kuredu	5	ND	101	ND	ND	ND	ND	ND	ND	ND	NA	NA	NA	NA	NA	false crawl no emergence	NA	NA	NA	NA	NA	NA	NA	false crawl no excavation	NA	NA	NA	NA	NA	NA	NA	NA	NA	NA	NA	NA	NA	NA
ND	NA	2018-11-09	2018	11	9	Green	False crawl	Jo Goodfellow /ORP	Laamu	Gaadhoo	NA	ND	ND	ND	ND	ND	ND	ND	ND	ND	ND	NA	NA	NA	NA	NA	false crawl no emergence	NA	NA	NA	NA	NA	NA	NA	false crawl no excavation	NA	NA	NA	NA	NA	NA	NA	NA	NA	NA	NA	NA	NA	NA
ND	NA	2018-11-09	2018	11	9	Green	False crawl	Jo Goodfellow /ORP	Laamu	Gaadhoo	NA	ND	ND	ND	ND	ND	ND	ND	ND	ND	ND	NA	NA	NA	NA	NA	false crawl no emergence	NA	NA	NA	NA	NA	NA	NA	false crawl no excavation	NA	NA	NA	NA	NA	NA	NA	NA	NA	NA	NA	NA	NA	NA
ND	LMgdh_18_186	2018-11-09	2018	11	9	Green	True nest	Jo Goodfellow /ORP	Laamu	Gaadhoo	NA	ND	ND	ND	ND	ND	ND	ND	NA	NA	NA	NA	No	NA	ND	NA	NA	NA	ND	ND	ND	ND	ND	ND	no excavation	NA	NA	NA	NA	NA	NA	NA	NA	NA	NA	NA	NA	NA	ND
ND	LMgdh_18_187	2018-11-09	2018	11	9	Green	True nest	Jo Goodfellow /ORP	Laamu	Gaadhoo	NA	ND	ND	ND	ND	ND	ND	ND	NA	NA	NA	NA	No	NA	ND	NA	NA	NA	ND	ND	ND	ND	ND	ND	no excavation	NA	NA	NA	NA	NA	NA	NA	NA	NA	NA	NA	NA	NA	ND
ND	LMohv_18_190	2018-11-10	2018	11	10	Green	True nest	Jo Goodfellow /ORP	Laamu	Olhuveli	Villas 51/52	1	1	107	ND	ND	ND	ND	NA	NA	NA	NA	No	NA	in vegetation	NA	ND	2019-1-12	2019	1	12	17:45	124	ND	Jo Goodfellow | Sea Turtle Biologist | Olive Ridley Project	2019-01-14	2019	1	14	128	0	2	124	4	1	95.31	96.88	122	63
ND	NA	2018-11-11	2018	11	11	Green	False crawl	Stephanie Köhnk /ORP	Lhaviyani	Kurehdhoo	Kuredu Northside (299)	ND	ND	113	ND	ND	ND	ND	ND	ND	ND	NA	NA	NA	NA	NA	false crawl no emergence	NA	NA	NA	NA	NA	NA	NA	false crawl no excavation	NA	NA	NA	NA	NA	NA	NA	NA	NA	NA	NA	NA	NA	NA
ND	NA	2018-11-13	2018	11	13	Green	False crawl	CS_004 /Hurawalhi /Prodivers	Lhaviyani	Kurehdhoo	Kuredu O'Resort	ND	ND	ND	ND	ND	ND	ND	ND	Re-entering Sea	02:28	NA	NA	NA	NA	stuck	false crawl no emergence	NA	NA	NA	NA	NA	NA	NA	false crawl no excavation	NA	NA	NA	NA	NA	NA	NA	NA	NA	NA	NA	NA	NA	NA
ND	NA	2018-11-15	2018	11	15	Green	False crawl	CS_077 /Prodivers	Lhaviyani	Kurehdhoo	Kuredu	3	ND	ND	ND	ND	ND	ND	ND	ND	ND	NA	NA	NA	NA	NA	false crawl no emergence	NA	NA	NA	NA	NA	NA	NA	false crawl no excavation	NA	NA	NA	NA	NA	NA	NA	NA	NA	NA	NA	NA	NA	NA
ND	LMgdh_18_194	2018-11-24	2018	11	24	Green	True nest	CS_075	Laamu	Gaadhoo	NA	ND	ND	ND	ND	ND	ND	ND	NA	NA	NA	NA	No	NA	ND	NA	NA	NA	ND	ND	ND	ND	ND	ND	no excavation	NA	NA	NA	NA	NA	NA	NA	NA	NA	NA	NA	NA	NA	ND
ND	LMgdh_18_195	2018-11-24	2018	11	24	Green	True nest	CS_075	Laamu	Gaadhoo	NA	ND	ND	ND	ND	ND	ND	ND	NA	NA	NA	NA	No	NA	ND	NA	NA	NA	ND	ND	ND	ND	ND	ND	no excavation	NA	NA	NA	NA	NA	NA	NA	NA	NA	NA	NA	NA	NA	ND
ND	LMgdh_18_196	2018-11-24	2018	11	24	Green	True nest	CS_075	Laamu	Gaadhoo	NA	ND	ND	ND	ND	ND	ND	ND	NA	NA	NA	NA	No	NA	ND	NA	NA	NA	ND	ND	ND	ND	ND	ND	no excavation	NA	NA	NA	NA	NA	NA	NA	NA	NA	NA	NA	NA	NA	ND
ND	LMgdh_18_197	2018-11-24	2018	11	24	Green	True nest	CS_075	Laamu	Gaadhoo	NA	ND	ND	ND	ND	ND	ND	ND	NA	NA	NA	NA	No	NA	ND	NA	NA	NA	ND	ND	ND	ND	ND	ND	no excavation	NA	NA	NA	NA	NA	NA	NA	NA	NA	NA	NA	NA	NA	ND
ND	LVkrd_18_198	2018-11-26	2018	11	26	Green	True nest	CS_007 /Kuredu /Security	Lhaviyani	Kurehdhoo	Kuredu South Beach (238)	ND	ND	ND	ND	ND	ND	ND	ND	ND	00:50	ND	No	NA	ND	NA	ND	2019-1-23	2019	1	23	ND	105	ND	ND	2019-01-24	2019	1	24	111	0	0	105	6	ND	94.59	94.59	105	58
ND	NA	2018-12-06	2018	12	6	Green	False crawl	CS_073	Laamu	Gaadhoo	NA	ND	ND	ND	ND	ND	ND	ND	ND	ND	ND	NA	NA	NA	NA	NA	false crawl no emergence	NA	NA	NA	NA	NA	NA	NA	false crawl no excavation	NA	NA	NA	NA	NA	NA	NA	NA	NA	NA	NA	NA	NA	NA
ND	LMgdh_18_199	2018-12-06	2018	12	6	Green	True nest	CS_073	Laamu	Gaadhoo	NA	ND	ND	ND	ND	ND	ND	ND	NA	NA	NA	NA	No	NA	ND	NA	NA	NA	ND	ND	ND	ND	ND	ND	no excavation	NA	NA	NA	NA	NA	NA	NA	NA	NA	NA	NA	NA	NA	ND
ND	LMgdh_18_200	2018-12-06	2018	12	6	Green	True nest	CS_073	Laamu	Gaadhoo	NA	ND	ND	ND	ND	ND	ND	ND	NA	NA	NA	NA	No	NA	ND	NA	NA	NA	ND	ND	ND	ND	ND	ND	no excavation	NA	NA	NA	NA	NA	NA	NA	NA	NA	NA	NA	NA	NA	ND
ND	LVkrd_18_202	2018-12-06	2018	12	6	Green	True nest	Kristina Loosen /ORP	Lhaviyani	Kurehdhoo	Kuredu South Beach	ND	ND	60	ND	ND	ND	ND	ND	ND	02:43	ND	No	NA	ND	NA	ND	2019-2-3	2019	2	3	20:30	95	ND	ND	2019-02-05	2019	2	5	101	0	0	95	6	ND	94.06	94.06	95	59
ND	HDhnm_18_203	2018-12-12	2018	12	12	Hawksbill	True nest	CS_091	Haa Dhaalu	Hanimaadhoo	NA	ND	ND	ND	ND	ND	ND	ND	NA	NA	NA	NA	No	NA	ND	NA	NA	NA	ND	ND	ND	ND	ND	ND	no excavation	NA	NA	NA	NA	NA	NA	NA	NA	NA	NA	NA	NA	NA	ND
ND	LVkrd_18_204	2018-12-18	2018	12	18	Green	True nest	CS_003 /Guests	Lhaviyani	Kurehdhoo	Kuredu South Beach	1	ND	103	ND	ND	ND	ND	NA	NA	NA	NA	No	NA	ND	NA	ND	2019-2-15	2019	2	15	11:15	95	ND	ND	2019-02-17	2019	2	17	100	1	0	96	4	ND	95	96	96	59
ND	LVkrd_18_205	2018-12-28	2018	12	28	Green	True nest	CS_007 /Kuredu /Security	Lhaviyani	Kurehdhoo	Kuredu South Beach	2	1	109	ND	ND	ND	ND	NA	NA	NA	NA	No	NA	ND	NA	ND	2019-2-26	2019	2	26	05:40	103	ND	ND	2019-02-27	2019	2	27	113	1	0	104	9	ND	91.15	92.04	104	60
ND	HDhnm_18_207	2018-12-31	2018	12	31	Olive Ridley	True nest	CS_091	Haa Dhaalu	Hanimaadhoo	NA	ND	ND	ND	ND	ND	ND	ND	ND	ND	21:30	170	Yes	NA	ND	NA	ND	2019-3-5	2019	3	5	21:30	49	ND	ND	2019-03-06	2019	3	6	133	10	0	59	74	ND	36.84	44.36	59	64
ND	HDhnm_18_206	2018-12-31	2018	12	31	Olive Ridley	True nest	CS_091	Haa Dhaalu	Hanimaadhoo	NA	ND	ND	ND	ND	ND	ND	ND	ND	ND	21:30	ND	Yes	NA	ND	NA	ND	2019-3-7	2019	3	7	22:15	39	ND	ND	2019-03-07	2019	3	7	44	0	2	39	3	ND	88.64	93.18	39	66
ND	LVkrd_18_210	NA	2018	NA	NA	Green	True nest	Stephanie Köhnk /ORP	Lhaviyani	Kurehdhoo	Kuredu South Beach (249)	ND	ND	ND	ND	ND	ND	ND	NA	NA	NA	NA	No	NA	ND	NA	ND	2018-11-1	2018	11	1	07:00:00	85	ND	ND	2018-11-03	2018	11	3	85	0	0	85	0	ND	100	100	85	ND
ND	LVkrd_18_211	NA	2018	NA	NA	Green	True nest	Stephanie Köhnk /ORP	Lhaviyani	Kurehdhoo	Kuredu South Beach (252)	ND	ND	ND	ND	ND	ND	ND	NA	NA	NA	NA	No	NA	ND	NA	ND	2018-10-9	2018	10	9	22:17:00	100	ND	ND	2018-10-11	2018	10	11	100	0	0	100	0	ND	100	100	100	ND
ND	NMmdf_18_209	NA	2018	NA	NA	Green	True nest	not directly observed	North Male	Maadhuni Faru	NA	ND	ND	ND	ND	ND	ND	ND	NA	NA	NA	NA	No	NA	ND	NA	0175 | Citizen Scientist | Coral Alive	2018-10-31	2018	10	31	ND	106	ND	ND	2018-11-03	2018	11	3	108	1	0	107	1	ND	98.15	99.07	107	ND
ND	SMcca_18_208	NA	2018	NA	NA	Hawksbill	True nest	CS_042	South Male	Makunufushi	NA	ND	ND	ND	ND	ND	ND	ND	NA	NA	NA	NA	No	NA	ND	NA	ND	2018-2-13	2018	2	13	ND	96	ND	ND	NA	2018	ND	ND	96	ND	ND	ND	ND	ND	100	100	96	ND
ND	NA	NA	2018	ND	ND	Green	False crawl	Stephanie Köhnk /ORP	Lhaviyani	Kurehdhoo	Kuredu South Beach	ND	ND	ND	ND	ND	ND	ND	ND	ND	ND	NA	NA	NA	NA	NA	false crawl no emergence	2018-5-27	2018	5	27	20:00:00			false crawl no excavation	NA	NA	NA	NA	NA	NA	NA	NA	NA	NA	NA	NA	NA	NA
ND	LVkrd_18_213	NA	2018	ND	ND	Green	True nest	Stephanie Köhnk /ORP	Lhaviyani	Kurehdhoo	Kuredu Northside	ND	ND	ND	ND	ND	ND	ND	NA	NA	NA	NA	No	NA	ND	NA	ND	2018-7-15	2018	7	15	15:00:00	1	ND	no excavation	NA	NA	NA	NA	NA	NA	NA	NA	NA	NA	NA	NA	NA	ND
ND	NA	2019-01-08	2019	1	8	Green	False crawl	Kristina Loosen /ORP	Lhaviyani	Kurehdhoo	Kuredu South Beach	1	ND	113	ND	ND	ND	ND	ND	ND	ND	NA	NA	NA	NA	NA	false crawl no emergence	NA	NA	NA	NA	NA	NA	NA	false crawl no excavation	NA	NA	NA	NA	NA	NA	NA	NA	NA	NA	NA	NA	NA	NA
ND	ND	2019-01-16	2019	1	16	Unknown	Unknown	CS_074	Laamu	Gaadhoo		ND	ND		ND	ND	ND	ND	ND	ND	ND	ND	ND	NA	ND	ND	no emergence observed	NA	ND	ND	ND	ND	ND	ND	no excavation	NA	ND	ND	ND	ND	ND	ND	ND	ND	ND	NA	NA	NA	ND
ND	ND	2019-01-16	2019	1	16	Unknown	Unknown	CS_074	Laamu	Gaadhoo		ND	ND		ND	ND	ND	ND	ND	ND	ND	ND	ND	NA	ND	ND	no emergence observed	NA	ND	ND	ND	ND	ND	ND	no excavation	NA	ND	ND	ND	ND	ND	ND	ND	ND	ND	NA	NA	NA	ND
ND	ND	2019-01-16	2019	1	16	Unknown	Unknown	CS_074	Laamu	Gaadhoo		ND	ND		ND	ND	ND	ND	ND	ND	ND	ND	ND	NA	ND	ND	no emergence observed	NA	ND	ND	ND	ND	ND	ND	no excavation	NA	ND	ND	ND	ND	ND	ND	ND	ND	ND	NA	NA	NA	ND
ND	ND	2019-01-16	2019	1	16	Unknown	Unknown	CS_074	Laamu	Gaadhoo		ND	ND		ND	ND	ND	ND	ND	ND	ND	ND	ND	NA	ND	ND	no emergence observed	NA	ND	ND	ND	ND	ND	ND	no excavation	NA	ND	ND	ND	ND	ND	ND	ND	ND	ND	NA	NA	NA	ND
ND	ND	2019-01-16	2019	1	16	Unknown	Unknown	CS_074	Laamu	Gaadhoo		ND	ND		ND	ND	ND	ND	ND	ND	ND	ND	ND	NA	ND	ND	no emergence observed	NA	ND	ND	ND	ND	ND	ND	no excavation	NA	ND	ND	ND	ND	ND	ND	ND	ND	ND	NA	NA	NA	ND
ND	ND	2019-01-16	2019	1	16	Unknown	Unknown	CS_074	Laamu	Gaadhoo		ND	ND		ND	ND	ND	ND	ND	ND	ND	ND	ND	NA	ND	ND	no emergence observed	NA	ND	ND	ND	ND	ND	ND	no excavation	NA	ND	ND	ND	ND	ND	ND	ND	ND	ND	NA	NA	NA	ND
ND	ND	2019-01-16	2019	1	16	Unknown	Unknown	CS_074	Laamu	Gaadhoo		ND	ND		ND	ND	ND	ND	ND	ND	ND	ND	ND	NA	ND	ND	no emergence observed	NA	ND	ND	ND	ND	ND	ND	no excavation	NA	ND	ND	ND	ND	ND	ND	ND	ND	ND	NA	NA	NA	ND
ND	ND	2019-01-16	2019	1	16	Unknown	Unknown	CS_074	Laamu	Gaadhoo		ND	ND		ND	ND	ND	ND	ND	ND	ND	ND	ND	NA	ND	ND	no emergence observed	NA	ND	ND	ND	ND	ND	ND	no excavation	NA	ND	ND	ND	ND	ND	ND	ND	ND	ND	NA	NA	NA	ND
ND	ND	2019-01-16	2019	1	16	Unknown	Unknown	CS_074	Laamu	Gaadhoo		ND	ND		ND	ND	ND	ND	ND	ND	ND	ND	ND	NA	ND	ND	no emergence observed	NA	ND	ND	ND	ND	ND	ND	no excavation	NA	ND	ND	ND	ND	ND	ND	ND	ND	ND	NA	NA	NA	ND
ND	ND	2019-01-16	2019	1	16	Unknown	Unknown	CS_074	Laamu	Gaadhoo		ND	ND		ND	ND	ND	ND	ND	ND	ND	ND	ND	NA	ND	ND	no emergence observed	NA	ND	ND	ND	ND	ND	ND	no excavation	NA	ND	ND	ND	ND	ND	ND	ND	ND	ND	NA	NA	NA	ND
ND	ND	2019-01-16	2019	1	16	Unknown	Unknown	CS_074	Laamu	Gaadhoo		ND	ND		ND	ND	ND	ND	ND	ND	ND	ND	ND	NA	ND	ND	no emergence observed	NA	ND	ND	ND	ND	ND	ND	no excavation	NA	ND	ND	ND	ND	ND	ND	ND	ND	ND	NA	NA	NA	ND
ND	NA	2019-01-20	2019	1	20	Green	False crawl	Jo Goodfellow /ORP	Laamu	Gaadhoo	Gaadhoo South Beach	ND	ND	102	ND	ND	ND	ND	ND	ND	ND	NA	NA	NA	NA	NA	false crawl no emergence	NA	NA	NA	NA	NA	NA	NA	false crawl no excavation	NA	NA	NA	NA	NA	NA	NA	NA	NA	NA	NA	NA	NA	NA
ND	NA	2019-01-20	2019	1	20	Green	False crawl	Kristina Loosen /ORP	Lhaviyani	Kurehdhoo	Kuredu South Beach	ND	ND	ND	ND	ND	ND	ND	ND	ND	ND	NA	NA	NA	NA	NA	false crawl no emergence	NA	NA	NA	NA	NA	NA	NA	false crawl no excavation	NA	NA	NA	NA	NA	NA	NA	NA	NA	NA	NA	NA	NA	NA
ND	NA	2019-01-27	2019	1	27	Green	False crawl	Jo Goodfellow /ORP	Laamu	Gaadhoo	Gaadhoo South Beach	ND	ND	106	ND	ND	ND	ND	ND	ND	ND	NA	NA	NA	NA	NA	false crawl no emergence	NA	NA	NA	NA	NA	NA	NA	false crawl no excavation	NA	NA	NA	NA	NA	NA	NA	NA	NA	NA	NA	NA	NA	NA
ND	NA	2019-02-05	2019	2	5	Green	False crawl	CS_091	Haa Alifu	Alidhuffarufinolhu	NA	ND	ND	ND	ND	ND	ND	ND	ND	ND	ND	NA	NA	NA	NA	NA	false crawl no emergence	NA	NA	NA	NA	NA	NA	NA	false crawl no excavation	NA	NA	NA	NA	NA	NA	NA	NA	NA	NA	NA	NA	NA	NA
ND	LVkrd_19_230	2019-03-27	2019	3	27	Green	True nest	CS_128 /Fushivaru	Lhaviyani	Kurehdhoo	Fushifaru	ND	ND	ND	ND	ND	ND	ND	NA	NA	NA	NA	No	NA	ND	NA	ND	2019-5-12	2019	5	12	20:30	91	ND	ND	2019-05-17	2019	5	17	144	4	2	97	47	ND	63.19	67.36	95	46
ND	LMohv_19_231	2019-04-11	2019	4	11	Green	True nest	Jo Goodfellow /ORP	Laamu	Olhuveli	Villa 52-53	ND	ND	101	ND	ND	ND	0	NA	NA	NA	NA	No	NA	ND	NA	ND	NA	2019	ND	ND	ND	95	ND	Jo Goodfellow | Sea Turtle Biologist | Olive Ridley Project	2019-06-30	2019	6	30	105	0	0	95	10	ND	90.48	90.48	95	ND
ND	NA	2019-04-12	2019	4	12	Green	False crawl	Jo Goodfellow /ORP	Laamu	Olhuveli	Villa 52	ND	0	94	ND	ND	ND	1	ND	ND	ND	NA	NA	NA	NA	NA	false crawl no emergence	NA	NA	NA	NA	NA	NA	NA	false crawl no excavation	NA	NA	NA	NA	NA	NA	NA	NA	NA	NA	NA	NA	NA	NA
ND	LMohv_19_233	2019-04-17	2019	4	17	Green	True nest	Jo Goodfellow /ORP	Laamu	Olhuveli	Villa 94	1	1	102	ND	ND	ND	3	01:40:00	Digging egg chamber	02:47	ND	No	NA	ND	NA	ND	2019-6-10	2019	6	10	22:18	95	ND	Jo Goodfellow | Sea Turtle Biologist | Olive Ridley Project	2019-06-11	2019	6	11	99	1	0	96	3	ND	95.96	96.97	96	54
ND	LMohv_19_234	2019-04-23	2019	4	23	Green	True nest	Jo Goodfellow /ORP	Laamu	Olhuveli	Villa 36	ND	ND	ND	ND	ND	ND	1.5	NA	NA	NA	NA	No	NA	ND	NA	ND	NA	2019	ND	ND	ND	9	ND	0183 | Citizen Scientist	2019-06-18	2019	6	18	56	30	0	39	17	ND	16.07	69.64	39	ND
ND	NA	2019-04-26	2019	4	26	Green	False crawl	Jo Goodfellow /ORP	Laamu	Olhuveli	Villa 55	ND	ND	102	ND	ND	ND	ND	ND	ND	ND	NA	NA	NA	NA	NA	false crawl no emergence	NA	NA	NA	NA	NA	NA	NA	false crawl no excavation	NA	NA	NA	NA	NA	NA	NA	NA	NA	NA	NA	NA	NA	NA
ND	LMohv_19_235	2019-04-26	2019	4	26	Green	True nest	Jo Goodfellow /ORP	Laamu	Olhuveli	Villa 84-85	ND	ND	106	ND	ND	ND	0.5	NA	NA	NA	NA	No	NA	ND	NA	ND	2019-6-27	2019	6	27	22:54	61	ND	Jo Goodfellow | Sea Turtle Biologist | Olive Ridley Project	2019-06-29	2019	6	29	88	0	0	61	27	ND	69.32	69.32	61	62
ND	LMohv_19_237	2019-05-06	2019	5	6	Green	True nest	Jo Goodfellow /ORP	Laamu	Olhuveli	Villa 90	3	ND	101	ND	ND	ND	0.5	NA	NA	NA	NA	No	NA	ND	NA	ND	NA	2019	ND	ND	ND	17	ND	Jo Goodfellow | Sea Turtle Biologist | Olive Ridley Project	2019-07-06	2019	7	6	55	0	3	20	35	ND	30.91	36.36	17	ND
ND	NA	2019-05-07	2019	5	7	Green	False crawl	Jo Goodfellow /ORP	Laamu	Olhuveli	Villa 82	1	0	102	ND	ND	ND	-	ND	ND	ND	NA	NA	NA	NA	NA	false crawl no emergence	NA	NA	NA	NA	NA	NA	NA	false crawl no excavation	NA	NA	NA	NA	NA	NA	NA	NA	NA	NA	NA	NA	NA	NA
ND	LMohv_19_238	2019-05-07	2019	5	7	Green	True nest	Jo Goodfellow /ORP	Laamu	Olhuveli	Villa 93-94	ND	ND	102	ND	ND	ND	ND	NA	NA	NA	NA	No	NA	ND	NA	ND	2019-7-8	2019	7	8	20:18	63	ND	Jo Goodfellow | Sea Turtle Biologist | Olive Ridley Project	2019-07-10	2019	7	10	91	0	1	64	27	ND	69.23	70.33	63	62
ND	LMohv_19_240	2019-05-16	2019	5	16	Green	True nest	Jo Goodfellow /ORP	Laamu	Olhuveli	Villa 95	ND	ND	91	ND	ND	ND	0.5	NA	NA	NA	NA	No	NA	ND	NA	ND	NA	2019	ND	ND	ND	4	ND	Jo Goodfellow | Sea Turtle Biologist | Olive Ridley Project	2019-07-15	2019	7	15	20	5	0	9	11	ND	20	45	9	ND
ND	LMohv_19_241	2019-05-28	2019	5	28	Green	True nest	Jo Goodfellow /ORP	Laamu	Olhuveli	Villa 88	ND	ND	107	ND	ND	ND	6	NA	NA	NA	NA	No	NA	ND	NA	ND	2019-7-24	2019	7	24	20:35	79	ND	Jo Goodfellow | Sea Turtle Biologist | Olive Ridley Project	2019-07-25	2019	7	25	81	0	0	79	2	ND	97.53	97.53	79	57
GR1031	LMohv_19_242	2019-06-09	2019	6	9	Green	True nest	Jo Goodfellow /ORP	Laamu	Olhuveli	Villa 95	1	1	ND	ND	ND	ND	0	20:20	Exiting sea	21:48	ND	No	NA	ND	NA	ND	2019-8-7	2019	8	7	17:38	100	ND	Jo Goodfellow | Sea Turtle Biologist | Olive Ridley Project	2019-08-09	2019	8	9	102	0	0	100	2	ND	98.04	98.04	100	59
ND	LVknh_19_243	2019-06-10	2019	6	10	Unknown	True nest	NA	Lhaviyani	Kanuhuraa	Villa 116-117	ND	ND	ND	ND	ND	ND	ND	NA	NA	NA	NA	No	NA	ND	NA	NA	NA	ND	ND	ND	ND	ND	ND	no excavation	NA	NA	NA	NA	NA	NA	NA	NA	NA	NA	NA	NA	NA	ND
ND	NA	2019-06-20	2019	6	20	Green	False crawl	CS_020	Laamu	Olhuveli	Villa 86-87	ND	0	86	ND	ND	ND	0	ND	ND	ND	NA	NA	NA	NA	NA	false crawl no emergence	NA	NA	NA	NA	NA	NA	NA	false crawl no excavation	NA	NA	NA	NA	NA	NA	NA	NA	NA	NA	NA	NA	NA	NA
ND	LMohv_19_245	2019-06-21	2019	6	21	Green	True nest	CS_106	Laamu	Olhuveli	Villa 36/Spa	ND	ND	93	ND	ND	ND	0.5	NA	NA	NA	NA	No	NA	ND	NA	ND	2019-8-16	2019	8	16	21:27:00	59	ND	Jo Goodfellow | Sea Turtle Biologist | Olive Ridley Project	2019-08-19	2019	8	19	87	0	0	59	28	ND	67.82	67.82	59	56
ND	LVjhr_19_246	2019-06-21	2019	6	21	Unknown	True nest	NA	Lhaviyani	Medha Adihuraa	Main Beach	ND	ND	ND	ND	ND	ND	ND	NA	NA	NA	NA	No	NA	ND	NA	NA	NA	ND	ND	ND	ND	ND	ND	no excavation	NA	NA	NA	NA	NA	NA	NA	NA	NA	NA	NA	NA	NA	ND
ND	LVjhr_19_247	2019-06-28	2019	6	28	Green	True nest	NA	Lhaviyani	Medha Adihuraa	Main Beach	ND	ND	ND	ND	ND	ND	ND	NA	NA	NA	NA	No	NA	ND	NA	NA	NA	ND	ND	ND	ND	ND	ND	no excavation	NA	NA	NA	NA	NA	NA	NA	NA	NA	NA	NA	NA	NA	ND
ND	LVkrd_19_248	2019-06-29	2019	6	29	Green	True nest	CS_109 /AMC	Lhaviyani	Kurehdhoo	Kanuhura	ND	ND	ND	ND	ND	ND	ND	NA	NA	NA	NA	No	NA	ND	NA	ND	2019-8-28	2019	8	28	ND	79	ND	ND	2019-08-30	2019	8	30	87	0	4	86	1	ND	94.25	98.85	82	60
ND	NA	2019-07-03	2019	7	3	Green	False crawl	Jo Goodfellow /ORP	Laamu	Olhuveli	Villa 52	ND	ND	97	ND	ND	ND	0.5	ND	ND	ND	NA	NA	NA	NA	NA	false crawl no emergence	NA	NA	NA	NA	NA	NA	NA	false crawl no excavation	NA	NA	NA	NA	NA	NA	NA	NA	NA	NA	NA	NA	NA	NA
ND	NA	2019-07-03	2019	7	3	Green	False crawl	Jo Goodfellow /ORP	Laamu	Olhuveli	Villa 36	0	ND	99	ND	ND	ND	0	ND	ND	ND	NA	NA	NA	NA	NA	false crawl no emergence	NA	NA	NA	NA	NA	NA	NA	false crawl no excavation	NA	NA	NA	NA	NA	NA	NA	NA	NA	NA	NA	NA	NA	NA
ND	LMohv_19_251	2019-07-04	2019	7	4	Green	True nest	Jo Goodfellow /ORP	Laamu	Olhuveli	Longitude Jetty/Jetty A	ND	1	101	ND	ND	ND	5	NA	NA	NA	NA	No	NA	ND	NA	ND	2019-9-10	2019	9	10	19:38:00	11	ND	Jo Goodfellow | Sea Turtle Biologist | Olive Ridley Project	2019-09-11	2019	9	11	146	0	0	11	135	ND	7.53	7.53	11	68
ND	NA	2019-07-12	2019	7	12	Green	False crawl	Jo Goodfellow /ORP	Laamu	Olhuveli	Villa 88-89	2	0	104	ND	ND	ND	0	ND	ND	ND	NA	NA	NA	NA	NA	false crawl no emergence	NA	NA	NA	NA	NA	NA	NA	false crawl no excavation	NA	NA	NA	NA	NA	NA	NA	NA	NA	NA	NA	NA	NA	NA
ND	LMohv_19_254	2019-07-13	2019	7	13	Green	True nest	Jo Goodfellow /ORP	Laamu	Olhuveli	Villa 96	ND	ND	115	ND	ND	ND	0.5	NA	NA	NA	NA	No	NA	ND	NA	ND	2019-9-8	2019	9	8	ND	75	ND	Jo Goodfellow | Sea Turtle Biologist | Olive Ridley Project	2019-09-09	2019	9	9	84	1	2	78	6	ND	89.29	92.86	76	57
ND	LMohv_19_253	2019-07-13	2019	7	13	Green	True nest	Jo Goodfellow /ORP	Laamu	Olhuveli	Villa 93-94	ND	ND	110	ND	ND	ND	1	NA	NA	NA	NA	No	NA	ND	NA	ND	2019-9-7	2019	9	7	ND	87	ND	Jo Goodfellow | Sea Turtle Biologist | Olive Ridley Project	2019-09-09	2019	9	9	159	0	7	94	65	ND	54.72	59.12	87	56
ND	LMohv_19_255	2019-07-22	2019	7	22	Green	True nest	Jo Goodfellow /ORP	Laamu	Olhuveli	Staff Beach/Leaf	ND	ND	ND	ND	ND	ND	1	NA	NA	NA	NA	No	NA	ND	NA	ND	2019-9-16	2019	9	16	23:08	114	ND	0020 | Citizen Scientist	2019-09-18	2019	9	18	169	0	0	114	55	ND	67.46	67.46	114	56
ND	NA	2019-07-24	2019	7	24	Green	False crawl	Jo Goodfellow /ORP	Laamu	Olhuveli	Villa 89	1	0	102	ND	ND	ND	1	ND	ND	ND	NA	NA	NA	NA	light white	false crawl no emergence	NA	NA	NA	NA	NA	NA	NA	false crawl no excavation	NA	NA	NA	NA	NA	NA	NA	NA	NA	NA	NA	NA	NA	NA
ND	NA	2019-07-24	2019	7	24	Green	False crawl	Jo Goodfellow /ORP	Laamu	Olhuveli	Villa 91-92	ND	ND	ND	ND	ND	ND	0.5	ND	ND	ND	NA	NA	NA	NA	NA	false crawl no emergence	NA	NA	NA	NA	NA	NA	NA	false crawl no excavation	NA	NA	NA	NA	NA	NA	NA	NA	NA	NA	NA	NA	NA	NA
ND	LMohv_19_256	2019-07-24	2019	7	24	Green	True nest	Jo Goodfellow /ORP	Laamu	Olhuveli	Villa 93	1	1	109	ND	ND	ND	0.5	NA	NA	NA	NA	No	NA	ND	NA	ND	2019-9-20	2019	9	20	22:43	75	ND	Jo Goodfellow | Sea Turtle Biologist | Olive Ridley Project	2019-09-23	2019	9	23	113	0	0	75	38	ND	66.37	66.37	75	58
ND	LMohv_19_259	2019-07-31	2019	7	31	Green	True nest	Jo Goodfellow /ORP	Laamu	Olhuveli	Spa Beach	ND	ND	106	ND	ND	ND	0	NA	NA	NA	NA	No	NA	ND	NA	ND	2019-9-27	2019	9	27	ND	104	ND	Jo Goodfellow | Sea Turtle Biologist | Olive Ridley Project	2019-09-29	2019	9	29	167	2	3	109	58	ND	62.28	65.27	106	58
ND	LVjhr_19_260	2019-07-31	2019	7	31	Unknown	True nest	NA	Lhaviyani	Medha Adihuraa	Main Beach	ND	ND	ND	ND	ND	ND	ND	NA	NA	NA	NA	No	NA	ND	NA	NA	NA	ND	ND	ND	ND	ND	ND	no excavation	NA	NA	NA	NA	NA	NA	NA	NA	NA	NA	NA	NA	NA	ND
GR1045	LMohv_19_261	2019-08-03	2019	8	3	Green	True nest	Jo Goodfellow /ORP	Laamu	Olhuveli	Villa 93	ND	1	102	ND	ND	ND	1	19:44:00	ND	23:03	ND	No	NA	ND	NA	ND	2019-9-29	2019	9	29	ND	96	ND	Jo Goodfellow | Sea Turtle Biologist | Olive Ridley Project	2019-10-01	2019	10	1	100	0	2	98	2	ND	96	98	96	57
ND	NA	2019-08-08	2019	8	8	Green	False crawl	Jo Goodfellow /ORP	Laamu	Olhuveli	Villa 91	ND	0	111	ND	ND	ND	0.5	ND	ND	ND	NA	NA	NA	NA	NA	false crawl no emergence	NA	NA	NA	NA	NA	NA	NA	false crawl no excavation	NA	NA	NA	NA	NA	NA	NA	NA	NA	NA	NA	NA	NA	NA
ND	NA	2019-08-11	2019	8	11	Green	False crawl	Jo Goodfellow /ORP	Laamu	Olhuveli	Villa 85-86	ND	ND	ND	ND	ND	ND	0.5	ND	ND	ND	NA	NA	NA	NA	NA	false crawl no emergence	NA	NA	NA	NA	NA	NA	NA	false crawl no excavation	NA	NA	NA	NA	NA	NA	NA	NA	NA	NA	NA	NA	NA	NA
ND	LMohv_19_263	2019-08-11	2019	8	11	Green	True nest	Jo Goodfellow /ORP	Laamu	Olhuveli	Villa 85-86	1	1	107	ND	ND	ND	0	NA	NA	NA	NA	No	NA	ND	NA	ND	2019-10-13	2019	10	13	03:31	100	ND	Jo Goodfellow | Sea Turtle Biologist | Olive Ridley Project	2019-10-14	2019	10	14	140	1	0	101	39	ND	71.43	72.14	101	63
ND	NA	2019-08-13	2019	8	13	Green	False crawl	Jo Goodfellow /ORP	Laamu	Olhuveli	Villa 89-90	ND	ND	104	ND	ND	ND	0.5	ND	ND	ND	NA	NA	NA	NA	NA	false crawl no emergence	NA	NA	NA	NA	NA	NA	NA	false crawl no excavation	NA	NA	NA	NA	NA	NA	NA	NA	NA	NA	NA	NA	NA	NA
GR1045	LMohv_19_266	2019-08-15	2019	8	15	Green	True nest	Jo Goodfellow /ORP	Laamu	Olhuveli	Villa 93	ND	ND	113	ND	ND	ND	0.5	04:58:00	Covering	05:32:00	ND	No	NA	ND	NA	ND	2019-10-11	2019	10	11	ND	65	ND	Jo Goodfellow | Sea Turtle Biologist | Olive Ridley Project	2019-10-13	2019	10	13	87	0	0	65	22	ND	74.71	74.71	65	57
ND	NA	2019-08-17	2019	8	17	Green	False crawl	CS_033 /AMC	Lhaviyani	Naifaru	Vela Beach	ND	ND	ND	ND	ND	ND	ND	ND	ND	02:00:00	NA	NA	NA	NA	NA	false crawl no emergence	NA	NA	NA	NA	NA	NA	NA	false crawl no excavation	NA	NA	NA	NA	NA	NA	NA	NA	NA	NA	NA	NA	NA	NA
ND	LVjhr_19_269	2019-08-18	2019	8	18	Hawksbill	True nest	NA	Lhaviyani	Medha Adihuraa	Main Beach	ND	ND	ND	ND	ND	ND	ND	NA	NA	NA	NA	No	NA	ND	NA	NA	NA	ND	ND	ND	ND	ND	ND	no excavation	NA	NA	NA	NA	NA	NA	NA	NA	NA	NA	NA	NA	NA	ND
ND	LVjhr_19_268	2019-08-18	2019	8	18	Hawksbill	True nest	CS_109 /AMC	Lhaviyani	Medha Adihuraa	NA	ND	ND	ND	ND	ND	ND	ND	NA	NA	NA	NA	No	NA	ND	NA	ND	2019-10-17	2019	10	17	ND	131	ND	ND	NA	2019	ND	ND	134	0	0	131	3	ND	97.76	97.76	131	60
ND	NA	2019-08-20	2019	8	20	Green	False crawl	Jo Goodfellow /ORP	Laamu	Olhuveli	Villa 80/81	ND	ND	111	ND	ND	ND	0	ND	ND	ND	NA	NA	NA	NA	NA	false crawl no emergence	NA	NA	NA	NA	NA	NA	NA	false crawl no excavation	NA	NA	NA	NA	NA	NA	NA	NA	NA	NA	NA	NA	NA	NA
ND	LMohv_19_271	2019-08-21	2019	8	21	Green	True nest	Jo Goodfellow /ORP	Laamu	Olhuveli	Villa 89	ND	ND	111	ND	ND	ND	0	ND	Covering	05:31	ND	No	NA	ND	NA	ND	2019-10-15	2019	10	15	00:35:00	89	ND	Jo Goodfellow | Sea Turtle Biologist | Olive Ridley Project	2019-10-17	2019	10	17	131	0	0	89	38	ND	70.99	70.99	93	55
ND	LMohv_19_272	2019-08-25	2019	8	25	Green	True nest	Jo Goodfellow /ORP	Laamu	Olhuveli	Villa 94	ND	ND	104	ND	ND	ND	0.5	NA	NA	NA	NA	No	NA	ND	NA	ND	2019-10-28	2019	10	28	ND	83	ND	Jo Goodfellow | Sea Turtle Biologist | Olive Ridley Project	2019-10-31	2019	10	31	92	0	0	83	1	ND	98.91	98.91	91	64
ND	NA	2019-09-04	2019	9	4	Green	False crawl	Jo Goodfellow /ORP	Laamu	Olhuveli	Villa 93	ND	ND	108	ND	ND	ND	0.5	ND	ND	ND	NA	NA	NA	NA	NA	false crawl no emergence	NA	NA	NA	NA	NA	NA	NA	false crawl no excavation	NA	NA	NA	NA	NA	NA	NA	NA	NA	NA	NA	NA	NA	NA
GR1045	LMohv_19_274	2019-09-16	2019	9	16	Green	True nest	Jo Goodfellow /ORP	Laamu	Olhuveli	Villa 95	1	1	99	ND	ND	ND	1	ND	ND	23:15	ND	No	NA	ND	NA	ND	2019-11-14	2019	11	14	23:15	59	ND	0180 | Citizen Scientist	2019-11-16	2019	11	16	96	0	3	62	31	ND	64.58	67.71	62	59
GR1045	LMohv_19_275	2019-09-16	2019	9	16	Green	True nest	Jo Goodfellow /ORP	Laamu	Olhuveli	Villa 93	ND	ND	99	ND	ND	ND	0.5	20:04:00	Exiting water	22:27	ND	No	NA	stuck infrastructure building	NA	NA	NA	ND	ND	ND	ND	ND	ND	no excavation	NA	NA	NA	NA	NA	NA	NA	NA	NA	NA	NA	NA	NA	ND
ND	NA	2019-10-02	2019	10	2	Green	False crawl	Jo Goodfellow /ORP	Laamu	Olhuveli	Villa 94	ND	ND	100	ND	ND	ND	0.5	01:18:00	Exiting water	01:46:00	NA	NA	NA	NA	nest signs	false crawl no emergence	NA	NA	NA	NA	NA	NA	NA	false crawl no excavation	NA	NA	NA	NA	NA	NA	NA	NA	NA	NA	NA	NA	NA	NA
GR1045	LMohv_19_276	2019-10-02	2019	10	2	Green	True nest	Jo Goodfellow /ORP	Laamu	Olhuveli	Villa 95	1	1	100	ND	ND	ND	0.5	05:10:00	Exiting water	06:53:00	ND	No	NA	ND	NA	ND	2019-12-8	2019	12	8	ND	80	ND	Jo Goodfellow | Sea Turtle Biologist | Olive Ridley Project	2019-12-09	2019	12	9	84	1	0	81	3	ND	95.24	96.43	81	67
ND	LVmsg_19_278	2019-10-07	2019	10	7	Green	True nest	NA	Lhaviyani	Masleggihuraa	Main Beach	ND	ND	ND	ND	ND	ND	ND	NA	NA	NA	NA	No	NA	ND	NA	NA	NA	ND	ND	ND	ND	ND	ND	no excavation	NA	NA	NA	NA	NA	NA	NA	NA	NA	NA	NA	NA	NA	ND
ND	LMohv_19_279	2019-10-21	2019	10	21	Green	True nest	Jo Goodfellow /ORP	Laamu	Olhuveli	Villa 81	ND	ND	109	ND	ND	ND	4	NA	NA	NA	NA	No	NA	ND	NA	ND	2019-12-22	2019	12	22	ND	47	ND	0180 | Citizen Scientist	2019-12-24	2019	12	24	98	4	2	51	47	ND	45.92	52.04	49	62
ND	NA	2019-10-23	2019	10	23	Hawksbill	False crawl	CS_084	North Male	Medhufinolhu	RR Frangipani Beach	ND	ND	ND	ND	ND	ND	ND	ND	ND	10:00	NA	NA	NA	NA	NA	false crawl no emergence	NA	NA	NA	NA	NA	NA	NA	false crawl no excavation	NA	NA	NA	NA	NA	NA	NA	NA	NA	NA	NA	NA	NA	NA
ND	LVmsg_19_281	2019-11-14	2019	11	14	Green	True nest	NA	Lhaviyani	Masleggihuraa	Main Beach	ND	ND	103.5	ND	ND	ND	ND	NA	NA	NA	NA	No	NA	ND	NA	NA	NA	ND	ND	ND	ND	ND	ND	no excavation	NA	NA	NA	NA	NA	NA	NA	NA	NA	NA	NA	NA	NA	ND
ND	NA	2019-11-25	2019	11	25	Green	False crawl	CS_050 /Security	Lhaviyani	Kurehdhoo	Between bungalow 253 and 254	ND	ND	92	ND	ND	ND	ND	ND	ND	02:30	NA	NA	NA	NA	NA	false crawl no emergence	NA	NA	NA	NA	NA	NA	NA	false crawl no excavation	NA	NA	NA	NA	NA	NA	NA	NA	NA	NA	NA	NA	NA	NA
ND	NA	2019-11-26	2019	11	26	Green	False crawl	CS_050 /Security	Lhaviyani	Kurehdhoo	Bungalow 298	ND	ND	55	ND	ND	ND	ND	ND	ND	ND	NA	NA	NA	NA	NA	false crawl no emergence	NA	NA	NA	NA	NA	NA	NA	false crawl no excavation	NA	NA	NA	NA	NA	NA	NA	NA	NA	NA	NA	NA	NA	NA
ND	NA	2019-11-26	2019	11	26	Green	False crawl	CS_050 /Security	Lhaviyani	Kurehdhoo	Bungalow 281	ND	ND	56	ND	ND	ND	ND	ND	ND	ND	NA	NA	NA	NA	NA	false crawl no emergence	NA	NA	NA	NA	NA	NA	NA	false crawl no excavation	NA	NA	NA	NA	NA	NA	NA	NA	NA	NA	NA	NA	NA	NA
ND	NA	2019-11-28	2019	11	28	Green	False crawl	CS_050 /Security	Lhaviyani	Kurehdhoo	Bungalow 273	ND	ND	ND	ND	ND	ND	ND	ND	ND	ND	NA	NA	NA	NA	NA	false crawl no emergence	NA	NA	NA	NA	NA	NA	NA	false crawl no excavation	NA	NA	NA	NA	NA	NA	NA	NA	NA	NA	NA	NA	NA	NA
ND	NA	2019-12-08	2019	12	8	Green	False crawl	Kristina Loosen /ORP	Lhaviyani	Kurehdhoo	NA	ND	ND	96	ND	ND	ND	ND	ND	ND	01:40	NA	NA	NA	NA	NA	false crawl no emergence	NA	NA	NA	NA	NA	NA	NA	false crawl no excavation	NA	NA	NA	NA	NA	NA	NA	NA	NA	NA	NA	NA	NA	NA
ND	NA	2019-12-10	2019	12	10	Green	False crawl	Kristina Loosen /ORP	Lhaviyani	Kurehdhoo	NA	1	ND	100	ND	ND	ND	ND	ND	ND	ND	NA	NA	NA	NA	NA	false crawl no emergence	NA	NA	NA	NA	NA	NA	NA	false crawl no excavation	NA	NA	NA	NA	NA	NA	NA	NA	NA	NA	NA	NA	NA	NA
ND	NA	2019-12-19	2019	12	19	Green	False crawl	Kristina Loosen /ORP	Lhaviyani	Kurehdhoo	Kuredu South Beach	ND	ND	102	ND	ND	ND	ND	ND	ND	ND	NA	NA	NA	NA	NA	false crawl no emergence	NA	NA	NA	NA	NA	NA	NA	false crawl no excavation	NA	NA	NA	NA	NA	NA	NA	NA	NA	NA	NA	NA	NA	NA
ND	NA	2019-12-19	2019	12	19	Green	False crawl	Kristina Loosen /ORP	Lhaviyani	Kurehdhoo	Kuredu South Beach	ND	ND	ND	ND	ND	ND	ND	ND	ND	ND	NA	NA	NA	NA	NA	false crawl no emergence	NA	NA	NA	NA	NA	NA	NA	false crawl no excavation	NA	NA	NA	NA	NA	NA	NA	NA	NA	NA	NA	NA	NA	NA
ND	LVkrd_19_290	2019-12-21	2019	12	21	Green	True nest	NA	Lhaviyani	Kurehdhoo	Kuredu South Beach	ND	ND	ND	ND	ND	ND	ND	NA	NA	NA	NA	No	NA	ND	NA	ND	2020-2-21	2020	2	21	08:45:00	7	ND	ND	ND	2019	ND	ND	ND	ND	3	ND	ND	ND	NA	NA	NA	62
ND	LVkrd_19_291	2019-12-31	2019	12	31	Green	True nest	Kristina Loosen /ORP	Lhaviyani	Kurehdhoo	Kuredu South Beach	ND	ND	108	88	ND	ND	ND	ND	ND	02:23:00	ND	No	NA	ND	NA	NA	NA	ND	ND	ND	ND	ND	ND	no excavation	NA	NA	NA	NA	NA	NA	NA	NA	NA	NA	NA	NA	NA	ND
ND	LVkrd_19_292	NA	2019	ND	ND	Green	True nest	Kristina Loosen /ORP	Lhaviyani	Kurehdhoo	Kuredu Northside	ND	ND	ND	ND	ND	ND	ND	NA	NA	NA	NA	No	NA	ND	NA	ND	2019-7-8	2019	7	8	ND	1	ND	no excavation	NA	NA	NA	NA	NA	NA	NA	NA	NA	NA	NA	NA	NA	ND
ND	HDhnm_20_294	2020-01-06	2020	1	6	Hawksbill	True nest	CS_091	Haa Dhaalu	Hanimaadhoo	NA	ND	ND	ND	ND	ND	ND	ND	NA	NA	NA	NA	No	NA	ND	NA	ND	2020-3-6	2020	3	6	ND	123	ND	0091 | Citizen Scientist	2020-03-08	2020	3	8	139	2	0	123	16	ND	87.05	88.49	123	60
ND	HDhnm_20_293	2020-01-06	2020	1	6	Olive Ridley	True nest	CS_091	Haa Dhaalu	Hanimaadhoo	NA	ND	ND	ND	ND	ND	ND	ND	NA	NA	NA	50	Yes	NA	ND	NA	NA	NA	ND	ND	ND	ND	ND	ND	0091 | Citizen Scientist	ND	ND	ND	ND	ND	ND	ND	ND	ND	ND	NA	NA	NA	ND
ND	NA	2020-01-10	2020	1	10	Green	False crawl	CS_021 /TUI	Lhaviyani	Kurehdhoo	Kuredu South Beach	ND	ND	ND	ND	ND	ND	ND	ND	ND	21:30:00	NA	NA	NA	NA	NA	false crawl no emergence	NA	NA	NA	NA	NA	NA	NA	false crawl no excavation	NA	NA	NA	NA	NA	NA	NA	NA	NA	NA	NA	NA	NA	NA
ND	NA	2020-01-10	2020	1	10	Green	False crawl	Kristina Loosen /ORP	Lhaviyani	Kurehdhoo	Kuredu South Beach	5	ND	ND	ND	ND	ND	ND	ND	ND	ND	NA	NA	NA	NA	NA	false crawl no emergence	NA	NA	NA	NA	NA	NA	NA	false crawl no excavation	NA	NA	NA	NA	NA	NA	NA	NA	NA	NA	NA	NA	NA	NA
ND	LVkrd_20_296	2020-01-10	2020	1	10	Green	True nest	Kristina Loosen /ORP	Lhaviyani	Kurehdhoo	Kuredu South Beach	ND	ND	101	ND	ND	ND	ND	NA	NA	NA	NA	No	NA	ND	NA	NA	NA	ND	ND	ND	ND	ND	ND	no excavation	NA	NA	NA	NA	NA	NA	NA	NA	NA	NA	NA	NA	NA	ND
ND	LVkrd_20_298	2020-01-12	2020	1	12	Green	True nest	Kristina Loosen /ORP	Lhaviyani	Kurehdhoo	Kuredu South Beach	ND	ND	96	ND	ND	ND	ND	NA	NA	NA	NA	No	NA	ND	NA	NA	NA	ND	ND	ND	ND	ND	ND	no excavation	NA	NA	NA	NA	NA	NA	NA	NA	NA	NA	NA	NA	NA	ND
ND	NA	2020-01-18	2020	1	18	Green	False crawl	Kristina Loosen /ORP	Lhaviyani	Kurehdhoo	Kuredu South Beach	ND	ND	ND	ND	ND	ND	ND	ND	ND	ND	NA	NA	NA	NA	NA	false crawl no emergence	NA	NA	NA	NA	NA	NA	NA	false crawl no excavation	NA	NA	NA	NA	NA	NA	NA	NA	NA	NA	NA	NA	NA	NA
ND	LMgdh_20_300	NA	2020	1	NA	Green	True nest	Jo Goodfellow /ORP	Laamu	Gaadhoo	NA	ND	ND	ND	ND	ND	2	ND	NA	NA	NA	NA	No	NA	ND	NA	NA	NA	ND	ND	ND	ND	ND	ND	no excavation	NA	NA	NA	NA	NA	NA	NA	NA	NA	NA	NA	NA	NA	ND
ND	LMgdh_20_302	NA	2020	1	NA	Green	True nest	Jo Goodfellow /ORP	Laamu	Gaadhoo	NA	ND	ND	ND	ND	ND	3	ND	NA	NA	NA	NA	No	NA	ND	NA	NA	NA	ND	ND	ND	ND	ND	ND	no excavation	NA	NA	NA	NA	NA	NA	NA	NA	NA	NA	NA	NA	NA	ND
ND	LMgdh_20_303	NA	2020	1	NA	Green	True nest	Jo Goodfellow /ORP	Laamu	Gaadhoo	NA	ND	ND	99	ND	ND	0	ND	NA	NA	NA	NA	No	NA	ND	NA	NA	NA	ND	ND	ND	ND	ND	ND	no excavation	NA	NA	NA	NA	NA	NA	NA	NA	NA	NA	NA	NA	NA	ND
ND	NA	NA	2020	1	ND	Green	False crawl	Jo Goodfellow /ORP	Laamu	Gaadhoo	NA	ND	ND	ND	ND	ND	4	ND	ND	ND	ND	NA	NA	NA	NA	NA	false crawl no emergence	NA	NA	NA	NA	NA	NA	NA	false crawl no excavation	NA	NA	NA	NA	NA	NA	NA	NA	NA	NA	NA	NA	NA	NA
ND	LVkrd_20_304	2020-02-09	2020	2	9	Green	True nest	Kristina Loosen /ORP	Lhaviyani	Kurehdhoo	Kuredu South Beach	3	ND	ND	ND	ND	ND	ND	NA	NA	NA	NA	No	NA	ND	NA	NA	NA	ND	ND	ND	ND	ND	ND	no excavation	NA	NA	NA	NA	NA	NA	NA	NA	NA	NA	NA	NA	NA	ND
ND	LVknh_20_305	2020-02-28	2020	2	28	Green	True nest	NA	Lhaviyani	Kanuhuraa	Villa 201	ND	ND	ND	ND	ND	ND	ND	NA	NA	NA	NA	No	NA	ND	NA	NA	NA	ND	ND	ND	ND	ND	ND	no excavation	NA	NA	NA	NA	NA	NA	NA	NA	NA	NA	NA	NA	NA	ND
ND	LMgdh_20_309	NA	2020	2	NA	Green	True nest	Jo Goodfellow /ORP	Laamu	Gaadhoo	NA	ND	ND	108	ND	ND	3	ND	NA	NA	NA	NA	No	NA	ND	NA	NA	NA	ND	ND	ND	ND	ND	ND	no excavation	NA	NA	NA	NA	NA	NA	NA	NA	NA	NA	NA	NA	NA	ND
ND	LMgdh_20_310	NA	2020	2	NA	Green	True nest	Jo Goodfellow /ORP	Laamu	Gaadhoo	NA	ND	ND	113	ND	ND	5	ND	NA	NA	NA	NA	No	NA	ND	NA	NA	NA	ND	ND	ND	ND	ND	ND	no excavation	NA	NA	NA	NA	NA	NA	NA	NA	NA	NA	NA	NA	NA	ND
ND	LMgdh_20_313	NA	2020	2	NA	Green	True nest	Jo Goodfellow /ORP	Laamu	Gaadhoo	NA	ND	ND	ND	ND	ND	4	ND	NA	NA	NA	NA	No	NA	ND	NA	NA	NA	ND	ND	ND	ND	ND	ND	no excavation	NA	NA	NA	NA	NA	NA	NA	NA	NA	NA	NA	NA	NA	ND
ND	LMgdh_20_314	NA	2020	2	NA	Green	True nest	Jo Goodfellow /ORP	Laamu	Gaadhoo	NA	ND	ND	ND	ND	ND	4	ND	NA	NA	NA	NA	No	NA	ND	NA	NA	NA	ND	ND	ND	ND	ND	ND	no excavation	NA	NA	NA	NA	NA	NA	NA	NA	NA	NA	NA	NA	NA	ND
ND	LMgdh_20_315	NA	2020	2	NA	Green	True nest	Jo Goodfellow /ORP	Laamu	Gaadhoo	NA	ND	ND	121	ND	ND	6	ND	NA	NA	NA	NA	No	NA	ND	NA	NA	NA	ND	ND	ND	ND	ND	ND	no excavation	NA	NA	NA	NA	NA	NA	NA	NA	NA	NA	NA	NA	NA	ND
ND	NA	NA	2020	2	ND	Green	False crawl	Jo Goodfellow /ORP	Laamu	Gaadhoo	NA	ND	ND	108	ND	ND	5	ND	ND	ND	ND	NA	NA	NA	NA	NA	false crawl no emergence	NA	NA	NA	NA	NA	NA	NA	false crawl no excavation	NA	NA	NA	NA	NA	NA	NA	NA	NA	NA	NA	NA	NA	NA
ND	NA	NA	2020	2	ND	Green	False crawl	Jo Goodfellow /ORP	Laamu	Gaadhoo	NA	ND	ND	107	ND	ND	5	ND	ND	ND	ND	NA	NA	NA	NA	NA	false crawl no emergence	NA	NA	NA	NA	NA	NA	NA	false crawl no excavation	NA	NA	NA	NA	NA	NA	NA	NA	NA	NA	NA	NA	NA	NA
ND	NA	NA	2020	2	ND	Green	False crawl	Jo Goodfellow /ORP	Laamu	Gaadhoo	NA	ND	ND	105	ND	ND	3	ND	ND	ND	ND	NA	NA	NA	NA	NA	false crawl no emergence	NA	NA	NA	NA	NA	NA	NA	false crawl no excavation	NA	NA	NA	NA	NA	NA	NA	NA	NA	NA	NA	NA	NA	NA
ND	NA	NA	2020	2	ND	Green	False crawl	Jo Goodfellow /ORP	Laamu	Gaadhoo	NA	ND	ND	ND	ND	ND	2.5	ND	ND	ND	ND	NA	NA	NA	NA	NA	false crawl no emergence	NA	NA	NA	NA	NA	NA	NA	false crawl no excavation	NA	NA	NA	NA	NA	NA	NA	NA	NA	NA	NA	NA	NA	NA
ND	NA	NA	2020	2	ND	Green	False crawl	Jo Goodfellow /ORP	Laamu	Gaadhoo	NA	ND	ND	106	ND	ND	4	ND	ND	ND	ND	NA	NA	NA	NA	NA	false crawl no emergence	NA	NA	NA	NA	NA	NA	NA	false crawl no excavation	NA	NA	NA	NA	NA	NA	NA	NA	NA	NA	NA	NA	NA	NA
ND	LMohv_20_316	2020-03-02	2020	3	2	Green	True nest	Jo Goodfellow /ORP	Laamu	Olhuveli	Villa 96	ND	ND	102	ND	ND	ND	ND	NA	NA	NA	NA	No	NA	ND	NA	ND	2020-4-26	2020	4	26	19:06:00	110	ND	Jo Goodfellow | Sea Turtle Biologist | Olive Ridley Project	2020-04-29	2020	4	29	116	2	0	112	4	ND	94.83	96.55	112	55
ND	LVknh_20_317	2020-03-02	2020	3	2	Green	True nest	NA	Lhaviyani	Kanuhuraa	Staff Beach	ND	ND	ND	ND	ND	ND	ND	NA	NA	NA	NA	No	NA	ND	NA	NA	NA	ND	ND	ND	ND	ND	ND	no excavation	NA	NA	NA	NA	NA	NA	NA	NA	NA	NA	NA	NA	NA	ND
ND	LMohv_20_318	2020-03-11	2020	3	11	Green	True nest	Jo Goodfellow /ORP	Laamu	Olhuveli	Villa 92-93	1	1	86	ND	ND	ND	ND	NA	NA	NA	NA	No	NA	ND	NA	ND	NA	2020	ND	ND	ND	85	ND	Jo Goodfellow | Sea Turtle Biologist | Olive Ridley Project	2020-05-19	2020	5	19	90	0	0	85	6	ND	93.33	93.33	84	ND
ND	LVknh_20_319	2020-03-12	2020	3	12	Green	True nest	NA	Lhaviyani	Kanuhuraa	Villa 201	ND	ND	ND	ND	ND	ND	ND	NA	NA	NA	NA	No	NA	ND	NA	NA	NA	ND	ND	ND	ND	ND	ND	no excavation	NA	NA	NA	NA	NA	NA	NA	NA	NA	NA	NA	NA	NA	ND
ND	LVknh_20_320	2020-03-12	2020	3	12	Green	True nest	NA	Lhaviyani	Kanuhuraa	Close to Villa 201	ND	ND	ND	ND	ND	ND	ND	NA	NA	NA	NA	No	NA	ND	NA	NA	NA	ND	ND	ND	ND	ND	ND	no excavation	NA	NA	NA	NA	NA	NA	NA	NA	NA	NA	NA	NA	NA	ND
ND	NA	2020-03-13	2020	3	13	Green	False crawl	Jo Goodfellow /ORP	Laamu	Olhuveli	Villa 95	ND	ND	115	111	102	4	0	05:28:00	Making body pit	06:15	NA	NA	NA	NA	NA	false crawl no emergence	NA	NA	NA	NA	NA	NA	NA	false crawl no excavation	NA	NA	NA	NA	NA	NA	NA	NA	NA	NA	NA	NA	NA	NA
ND	LVknh_20_322	2020-03-16	2020	3	16	Green	True nest	NA	Lhaviyani	Kanuhuraa	Next to Villa 201, but beach side	ND	ND	ND	ND	ND	ND	ND	NA	NA	NA	NA	No	NA	ND	NA	NA	NA	ND	ND	ND	ND	ND	ND	no excavation	NA	NA	NA	NA	NA	NA	NA	NA	NA	NA	NA	NA	NA	ND
ND	LVknh_20_323	2020-03-16	2020	3	16	Green	True nest	NA	Lhaviyani	Kanuhuraa	Villa 217	ND	ND	ND	ND	ND	ND	ND	NA	NA	NA	NA	No	NA	ND	NA	NA	NA	ND	ND	ND	ND	ND	ND	no excavation	NA	NA	NA	NA	NA	NA	NA	NA	NA	NA	NA	NA	NA	ND
ND	NA	2020-03-23	2020	3	23	Green	False crawl	Kristina Loosen /ORP	Lhaviyani	Kurehdhoo	Kuredu North Beach	ND	ND	108	ND	ND	ND	ND	ND	ND	ND	NA	NA	NA	NA	NA	false crawl no emergence	NA	NA	NA	NA	NA	NA	NA	false crawl no excavation	NA	NA	NA	NA	NA	NA	NA	NA	NA	NA	NA	NA	NA	NA
ND	LVkrd_20_324	2020-03-23	2020	3	23	Green	True nest	Kristina Loosen /ORP	Lhaviyani	Kurehdhoo	Kuredu North Beach	ND	ND	110	ND	ND	ND	ND	NA	NA	NA	NA	No	NA	ND	NA	NA	NA	ND	ND	ND	ND	ND	ND	no excavation	NA	NA	NA	NA	NA	NA	NA	NA	NA	NA	NA	NA	NA	ND
ND	LMohv_20_326	2020-03-26	2020	3	26	Green	True nest	Jo Goodfellow /ORP	Laamu	Olhuveli	Villa 93	ND	ND	103	ND	ND	ND	ND	NA	NA	NA	NA	No	NA	ND	NA	ND	2020-5-20	2020	5	20	ND	44	ND	Jo Goodfellow | Sea Turtle Biologist | Olive Ridley Project	2020-05-23	2020	5	23	88	0	3	47	41	ND	50	53.41	44	55
ND	LMohv_20_327	2020-04-05	2020	4	5	Green	True nest	Jo Goodfellow /ORP	Laamu	Olhuveli	Villa 96-97	3	1	108	ND	ND	ND	ND	NA	NA	NA	NA	No	NA	ND	NA	ND	2020-5-31	2020	5	31	01:06:00	105	ND	Jo Goodfellow | Sea Turtle Biologist | Olive Ridley Project	2020-06-02	2020	6	2	124	0	0	105	19	ND	84.68	84.68	105	56
ND	NA	2020-04-13	2020	4	13	Green	False crawl	Jo Goodfellow /ORP	Laamu	Olhuveli	Villa 82	ND	ND	86	ND	ND	4	0.5	ND	ND	ND	NA	NA	NA	NA	light white	false crawl no emergence	NA	NA	NA	NA	NA	NA	NA	false crawl no excavation	NA	NA	NA	NA	NA	NA	NA	NA	NA	NA	NA	NA	NA	NA
ND	NA	2020-04-14	2020	4	14	Green	False crawl	Rosie Brown /ORP	Baa	Dhunikolhu	Villa 55	ND	1	ND	ND	ND	ND	ND	ND	ND	00:20	NA	NA	NA	NA	difficult terrain	false crawl no emergence	NA	NA	NA	NA	NA	NA	NA	false crawl no excavation	NA	NA	NA	NA	NA	NA	NA	NA	NA	NA	NA	NA	NA	NA
ND	LMohv_20_329	2020-04-14	2020	4	14	Green	True nest	Jo Goodfellow /ORP	Laamu	Olhuveli	Villa 96	ND	ND	109	ND	ND	ND	ND	NA	NA	NA	NA	No	NA	ND	NA	NA	NA	ND	ND	ND	ND	ND	ND	no excavation	NA	NA	NA	NA	NA	NA	NA	NA	NA	NA	NA	NA	NA	ND
ND	LMohv_20_331	2020-04-15	2020	4	15	Green	True nest	Jo Goodfellow /ORP	Laamu	Olhuveli	Villa 93	ND	1	119	ND	ND	ND	ND	NA	NA	NA	NA	No	NA	ND	NA	NA	NA	ND	ND	ND	ND	ND	ND	no excavation	NA	NA	NA	NA	NA	NA	NA	NA	NA	NA	NA	NA	NA	ND
ND	NA	2020-04-16	2020	4	16	Green	False crawl	CS_050 /Security	Lhaviyani	Kurehdhoo	Kuredu North Beach	ND	ND	ND	ND	ND	ND	ND	ND	ND	01:10:00	NA	NA	NA	NA	NA	false crawl no emergence	NA	NA	NA	NA	NA	NA	NA	false crawl no excavation	NA	NA	NA	NA	NA	NA	NA	NA	NA	NA	NA	NA	NA	NA
ND	BAdkh_20_333	2020-04-17	2020	4	17	Green	True nest	Rosie Brown /ORP	Baa	Dhunikolhu	Villa 54	ND	ND	ND	ND	ND	ND	ND	ND	ND	23:50:00	ND	No	NA	ND	NA	NA	NA	ND	ND	ND	ND	ND	ND	no excavation	NA	NA	NA	NA	NA	NA	NA	NA	NA	NA	NA	NA	NA	ND
ND	NA	2020-04-22	2020	4	22	Green	False crawl	CS_044 /Prodivers	Lhaviyani	Kurehdhoo	Kuredu North Beach	4	ND	85	ND	ND	ND	ND	ND	ND	ND	NA	NA	NA	NA	NA	false crawl no emergence	NA	NA	NA	NA	NA	NA	NA	false crawl no excavation	NA	NA	NA	NA	NA	NA	NA	NA	NA	NA	NA	NA	NA	NA
ND	LVkrd_20_335	2020-04-22	2020	4	22	Green	True nest	CS_044 /Prodivers	Lhaviyani	Kurehdhoo	Kuredu North Beach	ND	ND	80	ND	ND	ND	ND	NA	NA	NA	NA	No	NA	ND	NA	NA	NA	ND	ND	ND	ND	ND	ND	no excavation	NA	NA	NA	NA	NA	NA	NA	NA	NA	NA	NA	NA	NA	ND
ND	NA	2020-04-24	2020	4	24	Green	False crawl	CS_044 /Prodivers	Lhaviyani	Kurehdhoo	Kuredu North Beach	ND	ND	ND	ND	ND	ND	ND	ND	ND	ND	NA	NA	NA	NA	NA	false crawl no emergence	NA	NA	NA	NA	NA	NA	NA	false crawl no excavation	NA	NA	NA	NA	NA	NA	NA	NA	NA	NA	NA	NA	NA	NA
ND	LMohv_20_338	2020-04-25	2020	4	25	Green	True nest	Jo Goodfellow /ORP	Laamu	Olhuveli	Villa 84	ND	ND	93	89	ND	ND	ND	02:16:00	Digging egg chamber	03:37:00	ND	No	NA	ND	NA	ND	2020-6-18	2020	6	18	ND	ND	ND	no excavation	NA	NA	NA	NA	NA	NA	NA	NA	NA	NA	NA	NA	NA	54
ND	LMohv_20_339	2020-04-25	2020	4	25	Green	True nest	Jo Goodfellow /ORP	Laamu	Olhuveli	Villa 94-95	ND	ND	117	ND	ND	ND	ND	ND	ND	02:37:00	ND	No	NA	ND	NA	ND	2020-6-22	2020	6	22	ND	ND	ND	no excavation	NA	NA	NA	NA	NA	NA	NA	NA	NA	NA	NA	NA	NA	58
ND	NA	2020-04-25	2020	4	25	Green	False crawl	CS_044 /Prodivers	Lhaviyani	Kurehdhoo	Kuredu North Beach	1	ND	90	ND	ND	ND	ND	ND	ND	ND	NA	NA	NA	NA	NA	false crawl no emergence	NA	NA	NA	NA	NA	NA	NA	false crawl no excavation	NA	NA	NA	NA	NA	NA	NA	NA	NA	NA	NA	NA	NA	NA
ND	BAdkh_20_340	2020-04-28	2020	4	28	Green	True nest	Rosie Brown /ORP	Baa	Dhunikolhu	Villa 53	ND	1	85	ND	ND	ND	ND	ND	ND	06:45:00	ND	No	NA	ND	NA	NA	NA	ND	ND	ND	ND	ND	ND	no excavation	NA	NA	NA	NA	NA	NA	NA	NA	NA	NA	NA	NA	NA	ND
ND	NA	NA	2020	4	ND	Green	False crawl	Jo Goodfellow /ORP	Laamu	Olhuveli	Villa 85-86	ND	ND	ND	ND	ND	4	0.5	ND	ND	ND	NA	NA	NA	NA	NA	false crawl no emergence	NA	NA	NA	NA	NA	NA	NA	false crawl no excavation	NA	NA	NA	NA	NA	NA	NA	NA	NA	NA	NA	NA	NA	NA
ND	NA	NA	2020	4	ND	Green	False crawl	Jo Goodfellow /ORP	Laamu	Olhuveli	Villa 86-87	ND	ND	90	ND	ND	4	0	ND	ND	ND	NA	NA	NA	NA	in vegetation	false crawl no emergence	NA	NA	NA	NA	NA	NA	NA	false crawl no excavation	NA	NA	NA	NA	NA	NA	NA	NA	NA	NA	NA	NA	NA	NA
ND	NA	NA	2020	4	ND	Green	False crawl	Jo Goodfellow /ORP	Laamu	Olhuveli	Villa 88	ND	ND	91	ND	ND	5	0	ND	ND	ND	NA	NA	NA	NA	NA	false crawl no emergence	NA	NA	NA	NA	NA	NA	NA	false crawl no excavation	NA	NA	NA	NA	NA	NA	NA	NA	NA	NA	NA	NA	NA	NA
ND	NA	NA	2020	4	ND	Green	False crawl	Jo Goodfellow /ORP	Laamu	Olhuveli	Villa 88	1	1	89	ND	ND	7	0.5	ND	ND	ND	NA	NA	NA	NA	NA	false crawl no emergence	NA	NA	NA	NA	NA	NA	NA	false crawl no excavation	NA	NA	NA	NA	NA	NA	NA	NA	NA	NA	NA	NA	NA	NA
ND	LMohv_20_345	2020-05-05	2020	5	5	Green	True nest	Jo Goodfellow /ORP	Laamu	Olhuveli	Villa 93-94	ND	1	115	110	ND	ND	ND	02:37	ND	04:39	ND	No	NA	ND	NA	NA	NA	ND	ND	ND	ND	ND	ND	no excavation	NA	NA	NA	NA	NA	NA	NA	NA	NA	NA	NA	NA	NA	ND
ND	NA	2020-05-06	2020	5	6	Green	False crawl	Rosie Brown /ORP	Baa	Dhunikolhu	Villa 78	ND	1	44	ND	ND	ND	ND	ND	ND	08:30:00	NA	NA	NA	NA	NA	false crawl no emergence	NA	NA	NA	NA	NA	NA	NA	false crawl no excavation	NA	NA	NA	NA	NA	NA	NA	NA	NA	NA	NA	NA	NA	NA
ND	NA	2020-05-06	2020	5	6	Green	False crawl	Jo Goodfellow /ORP	Laamu	Olhuveli	Villa 86	2	ND	89	ND	ND	6	0.5	01:21:00	Digging egg chamber	02:22:00	NA	NA	NA	NA	substrate hard sand	false crawl no emergence	NA	NA	NA	NA	NA	NA	NA	false crawl no excavation	NA	NA	NA	NA	NA	NA	NA	NA	NA	NA	NA	NA	NA	NA
ND	BAdkh_20_348	2020-05-09	2020	5	9	Green	True nest	Rosie Brown /ORP	Baa	Dhunikolhu	Villa 54	ND	ND	97	95	ND	ND	ND	ND	ND	12:45:00	ND	No	NA	ND	NA	NA	NA	ND	ND	ND	ND	ND	ND	no excavation	NA	NA	NA	NA	NA	NA	NA	NA	NA	NA	NA	NA	NA	ND
ND	NA	2020-05-13	2020	5	13	Green	False crawl	CS_044 /Prodivers	Lhaviyani	Kurehdhoo	Villa 326 North	ND	ND	ND	ND	ND	ND	ND	ND	ND	ND	NA	NA	NA	NA	NA	false crawl no emergence	NA	NA	NA	NA	NA	NA	NA	false crawl no excavation	NA	NA	NA	NA	NA	NA	NA	NA	NA	NA	NA	NA	NA	NA
ND	NA	NA	2020	5	ND	Green	False crawl	Jo Goodfellow /ORP	Laamu	Olhuveli	Villa 91-92	1	ND	111	ND	ND	5	0	ND	ND	ND	NA	NA	NA	NA	NA	false crawl no emergence	NA	NA	NA	NA	NA	NA	NA	false crawl no excavation	NA	NA	NA	NA	NA	NA	NA	NA	NA	NA	NA	NA	NA	NA
ND	BAdkh_20_351	2020-06-02	2020	6	2	Green	True nest	Rosie Brown /ORP	Baa	Dhunikolhu	Villa 70	ND	ND	127	106	ND	ND	ND	ND	ND	22:22:00	ND	No	NA	ND	NA	ND	2020-7-27	2020	7	27	ND	ND	ND	ND	NA	2020	ND	ND	ND	0	0	21	ND	ND	NA	NA	NA	55
ND	NA	2020-06-18	2020	6	18	Green	False crawl	CS_057 /Manta Trust	Baa	Dharavandhoo	NA	ND	ND	ND	ND	ND	ND	ND	ND	ND	ND	NA	NA	NA	NA	NA	false crawl no emergence	NA	NA	NA	NA	NA	NA	NA	false crawl no excavation	NA	NA	NA	NA	NA	NA	NA	NA	NA	NA	NA	NA	NA	NA
ND	NA	2020-06-19	2020	6	19	Green	False crawl	CS_057 /Manta Trust	Baa	Dharavandhoo	NA	ND	ND	ND	ND	ND	ND	ND	ND	ND	21:00:00	NA	NA	NA	NA	NA	false crawl no emergence	NA	NA	NA	NA	NA	NA	NA	false crawl no excavation	NA	NA	NA	NA	NA	NA	NA	NA	NA	NA	NA	NA	NA	NA
ND	BAdkh_20_354	2020-07-21	2020	7	21	Green	True nest	Rosie Brown /ORP	Baa	Dhunikolhu	Villa 17	ND	ND	109	ND	ND	ND	ND	NA	NA	NA	NA	No	NA	ND	NA	ND	2020-9-20	2020	9	20	15:40:00	100	ND	Rosie Brown | Sea Turtle Biologist | Olive Ridley Project	2020-09-21	2020	9	21	109	2	0	102	7	ND	91.74	93.58	102	61
ND	NA	2020-07-26	2020	7	26	Green	False crawl	Rosie Brown /ORP	Baa	Dhunikolhu	Villa 64	ND	2	ND	ND	ND	ND	ND	ND	ND	ND	NA	NA	NA	NA	NA	false crawl no emergence	NA	NA	NA	NA	NA	NA	NA	false crawl no excavation	NA	NA	NA	NA	NA	NA	NA	NA	NA	NA	NA	NA	NA	NA
ND	BAdkh_20_356	2020-07-28	2020	7	28	Green	True nest	Rosie Brown /ORP	Baa	Dhunikolhu	Villa 64	ND	ND	102	103	ND	ND	ND	ND	ND	01:00:00	142	Yes	NA	ND	NA	ND	2020-9-25	2020	9	25	ND	55	ND	Rosie Brown | Sea Turtle Biologist | Olive Ridley Project	2020-09-27	2020	9	27	142	1	1	57	83	ND	40.14	41.55	58	59
ND	NA	2020-08-01	2020	8	1	Green	False crawl	Rosie Brown /ORP	Baa	Dhunikolhu	Villa 15	1	1	ND	ND	ND	ND	ND	ND	ND	ND	NA	NA	NA	NA	NA	false crawl no emergence	NA	NA	NA	NA	NA	NA	NA	false crawl no excavation	NA	NA	NA	NA	NA	NA	NA	NA	NA	NA	NA	NA	NA	NA
ND	BAdkh_20_358	2020-08-01	2020	8	1	Green	True nest	Rosie Brown /ORP	Baa	Dhunikolhu	Villa 15	ND	ND	ND	ND	ND	ND	ND	NA	NA	NA	106	Yes	NA	ND	NA	ND	2020-10-1	2020	10	1	ND	66	ND	Rosie Brown | Sea Turtle Biologist | Olive Ridley Project	2020-10-03	2020	10	3	104	0	0	66	38	ND	63.46	63.46	66	61
ND	BAdkh_20_359	2020-08-08	2020	8	8	Green	True nest	Rosie Brown /ORP	Baa	Dhunikolhu	Villa 62	ND	ND	105.5	ND	ND	ND	ND	NA	NA	NA	111	Yes	NA	ND	NA	ND	NA	2020	ND	ND	ND	0	ND	Rosie Brown | Sea Turtle Biologist | Olive Ridley Project	2020-10-03	2020	10	3	113	103	1	104	9	ND	0	92.04	103	ND
ND	BAdkh_20_360	2020-08-10	2020	8	10	Green	True nest	Rosie Brown /ORP	Baa	Dhunikolhu	Villa 18	2	ND	102	102	ND	ND	ND	ND	ND	00:31:00	ND	No	NA	ND	NA	ND	2020-10-9	2020	10	9	ND	125	ND	Minnie Liddel | Veterinarian Team | Olive Ridley Project	2020-10-15	2020	10	15	142	1	0	126	15	ND	88.73	89.44	127	60
ND	BAdkh_20_361	2020-08-20	2020	8	20	Green	True nest	Rosie Brown /ORP	Baa	Dhunikolhu	Villa 18	ND	ND	105.5	103	96	ND	ND	NA	NA	NA	NA	No	NA	ND	NA	ND	2020-10-21	2020	10	21	22:53:00	82	ND	Minnie Liddel | Veterinarian Team | Olive Ridley Project	2020-10-23	2020	10	23	122	0	0	82	40	ND	67.21	67.21	82	62
GR1202	BAdkh_20_362	2020-08-29	2020	8	29	Green	True nest	Rosie Brown /ORP	Baa	Dhunikolhu	Conch Bar	ND	1	112	100	97	ND	ND	01:28:00	Digging egg chamber	ND	ND	No	NA	ND	NA	ND	2020-10-27	2020	10	27	20:30:00	105	ND	Minnie Liddel | Veterinarian Team | Olive Ridley Project	2020-10-28	2020	10	28	114	0	0	105	9	ND	92.11	92.11	105	59
ND	BAdkh_20_363	2020-08-31	2020	8	31	Green	True nest	Rosie Brown /ORP	Baa	Dhunikolhu	Villa 59	ND	ND	106	ND	ND	ND	ND	NA	NA	NA	NA	No	NA	ND	NA	NA	NA	ND	ND	ND	ND	ND	ND	Rosie Brown | Sea Turtle Biologist | Olive Ridley Project	ND	ND	ND	ND	ND	ND	ND	ND	ND	ND	NA	NA	NA	ND
ND	BAdkh_20_364	2020-09-01	2020	9	1	Green	True nest	Rosie Brown /ORP	Baa	Dhunikolhu	Villa 25	ND	ND	ND	ND	ND	ND	ND	NA	NA	NA	NA	No	NA	ND	NA	ND	2020-10-30	2020	10	30	ND	85	ND	Minnie Liddel | Veterinarian Team | Olive Ridley Project	2020-11-02	2020	11	2	94	0	0	85	9	ND	90.43	90.43	85	59
ND	BAdkh_20_366	2020-09-09	2020	9	9	Green	True nest	Rosie Brown /ORP	Baa	Dhunikolhu	Villa 72	ND	ND	ND	ND	ND	ND	ND	NA	NA	NA	NA	Flood Zone	NA	ND	NA	ND	2020-11-6	2020	11	6	ND	82	ND	Minnie Liddel | Veterinarian Team | Olive Ridley Project	2020-11-09	2020	11	9	98	0	0	82	16	ND	83.67	83.67	82	58
ND	BAdkh_20_365	2020-09-09	2020	9	9	Green	True nest	Rosie Brown /ORP	Baa	Dhunikolhu	Villa 64	ND	ND	ND	ND	ND	9.4	ND	NA	NA	NA	NA	No	NA	ND	NA	ND	2020-11-5	2020	11	5	ND	123	ND	Minnie Liddel | Veterinarian Team | Olive Ridley Project	2020-11-09	2020	11	9	141	0	1	124	9	ND	92.91	93.62	131	57
ND	LVkrd_20_367	2020-09-10	2020	9	10	Green	True nest	CS_115 /Prodivers	Lhaviyani	Kurehdhoo	Kuredu North Beach	ND	ND	ND	ND	ND	ND	0	NA	NA	NA	NA	No	NA	path	NA	ND	2020-10-30	2020	10	30	ND	82	ND	ND	2020-11-20	2020	11	20	111	1	0	83	28	ND	73.87	74.77	83	50
ND	LVkmd_20_368	2020-09-15	2020	9	15	Green	True nest	CS_086 /Prodivers	Lhaviyani	Komandoo	South beach	ND	ND	ND	ND	ND	10	0	NA	NA	NA	NA	No	NA	ND	NA	NA	NA	ND	ND	ND	ND	ND	ND	no excavation	NA	NA	NA	NA	NA	NA	NA	NA	NA	NA	NA	NA	NA	ND
ND	NA	2020-09-20	2020	9	20	Green	False crawl	Rosie Brown /ORP	Baa	Dhunikolhu	Villa 60	0	0	107	ND	ND	ND	ND	ND	ND	ND	NA	NA	NA	NA	NA	false crawl no emergence	NA	NA	NA	NA	NA	NA	NA	Rosie Brown | Sea Turtle Biologist | Olive Ridley Project	NA	NA	NA	NA	NA	NA	NA	NA	NA	NA	NA	NA	NA	NA
ND	NA	2020-09-20	2020	9	20	Green	False crawl	Rosie Brown /ORP	Baa	Dhunikolhu	Villa 59	0	0	107	ND	ND	ND	ND	ND	ND	ND	NA	NA	NA	NA	NA	false crawl no emergence	NA	NA	NA	NA	NA	NA	NA	false crawl no excavation	NA	NA	NA	NA	NA	NA	NA	NA	NA	NA	NA	NA	NA	NA
ND	NA	2020-09-21	2020	9	21	Green	False crawl	Rosie Brown /ORP	Baa	Dhunikolhu	Villa 66	ND	2	107	ND	ND	ND	ND	ND	ND	ND	NA	NA	NA	NA	NA	false crawl no emergence	NA	NA	NA	NA	NA	NA	NA	false crawl no excavation	NA	NA	NA	NA	NA	NA	NA	NA	NA	NA	NA	NA	NA	NA
ND	BAdkh_20_371	2020-09-21	2020	9	21	Green	True nest	Rosie Brown /ORP	Baa	Dhunikolhu	Villa 63	ND	ND	ND	ND	ND	ND	ND	NA	NA	NA	NA	No	NA	ND	NA	ND	2020-11-21	2020	11	21	22:47:00	107	ND	Minnie Liddel | Veterinarian Team | Olive Ridley Project	2020-11-24	2020	11	24	118	0	0	107	11	ND	90.68	90.68	107	61
ND	LMgdh_20_373	NA	2020	9	NA	Green	True nest	Jo Goodfellow /ORP	Laamu	Gaadhoo	NA	ND	ND	ND	ND	ND	1.5	ND	NA	NA	NA	NA	No	NA	ND	NA	NA	NA	ND	ND	ND	ND	ND	ND	no excavation	NA	NA	NA	NA	NA	NA	NA	NA	NA	NA	NA	NA	NA	ND
ND	LMgdh_20_374	NA	2020	9	NA	Green	True nest	Jo Goodfellow /ORP	Laamu	Gaadhoo	NA	ND	ND	ND	ND	ND	3.5	ND	NA	NA	NA	NA	No	NA	ND	NA	NA	NA	ND	ND	ND	ND	ND	ND	no excavation	NA	NA	NA	NA	NA	NA	NA	NA	NA	NA	NA	NA	NA	ND
ND	LMgdh_20_375	NA	2020	9	NA	Green	True nest	Jo Goodfellow /ORP	Laamu	Gaadhoo	NA	ND	ND	ND	ND	ND	3	ND	NA	NA	NA	NA	No	NA	ND	NA	NA	NA	ND	ND	ND	ND	ND	ND	no excavation	NA	NA	NA	NA	NA	NA	NA	NA	NA	NA	NA	NA	NA	ND
ND	LMgdh_20_376	NA	2020	9	NA	Green	True nest	Jo Goodfellow /ORP	Laamu	Gaadhoo	NA	ND	ND	ND	ND	ND	3	ND	NA	NA	NA	NA	No	NA	ND	NA	NA	NA	ND	ND	ND	ND	ND	ND	no excavation	NA	NA	NA	NA	NA	NA	NA	NA	NA	NA	NA	NA	NA	ND
ND	LMgdh_20_377	NA	2020	9	NA	Green	True nest	Jo Goodfellow /ORP	Laamu	Gaadhoo	NA	ND	ND	ND	ND	ND	2	ND	NA	NA	NA	NA	No	NA	ND	NA	NA	NA	ND	ND	ND	ND	ND	ND	no excavation	NA	NA	NA	NA	NA	NA	NA	NA	NA	NA	NA	NA	NA	ND
ND	LMgdh_20_378	NA	2020	9	NA	Green	True nest	Jo Goodfellow /ORP	Laamu	Gaadhoo	NA	ND	ND	ND	ND	ND	1.5	ND	NA	NA	NA	NA	No	NA	ND	NA	NA	NA	ND	ND	ND	ND	ND	ND	no excavation	NA	NA	NA	NA	NA	NA	NA	NA	NA	NA	NA	NA	NA	ND
ND	NA	NA	2020	9	ND	Green	False crawl	NA	Baa	Dhunikolhu	Villa 69	2	1	ND	ND	ND	ND	ND	ND	ND	ND	NA	NA	NA	NA	NA	false crawl no emergence	NA	NA	NA	NA	NA	NA	NA	false crawl no excavation	NA	NA	NA	NA	NA	NA	NA	NA	NA	NA	NA	NA	NA	NA
ND	NA	NA	2020	9	ND	Green	False crawl	Jo Goodfellow /ORP	Laamu	Gaadhoo	NA	ND	ND	114	ND	ND	0.5	ND	ND	ND	ND	NA	NA	NA	NA	NA	false crawl no emergence	NA	NA	NA	NA	NA	NA	NA	false crawl no excavation	NA	NA	NA	NA	NA	NA	NA	NA	NA	NA	NA	NA	NA	NA
ND	LVkrd_20_381	2020-10-01	2020	10	1	Green	True nest	CS_115 /Prodivers	Lhaviyani	Kurehdhoo	villa 310	ND	ND	ND	ND	ND	ND	ND	NA	NA	NA	NA	No	NA	ND	NA	NA	NA	ND	ND	ND	ND	ND	ND	no excavation	NA	NA	NA	NA	NA	NA	NA	NA	NA	NA	NA	NA	NA	ND
ND	BAdkh_20_382	2020-10-02	2020	10	2	Green	True nest	Rosie Brown /ORP	Baa	Dhunikolhu	Villa 64	ND	ND	105	ND	ND	ND	ND	NA	NA	NA	NA	No	NA	ND	NA	NA	NA	ND	ND	ND	ND	ND	ND	no excavation	NA	NA	NA	NA	NA	NA	NA	NA	NA	NA	NA	NA	NA	ND
ND	NA	2020-10-06	2020	10	6	Hawksbill	False crawl	CS_061 /Soneva Fushi	Baa	Kunfunadhoo	villa 49	ND	ND	95	ND	ND	ND	ND	ND	ND	ND	NA	NA	NA	NA	roots	false crawl no emergence	NA	NA	NA	NA	NA	NA	NA	false crawl no excavation	NA	NA	NA	NA	NA	NA	NA	NA	NA	NA	NA	NA	NA	NA
ND	NA	2020-10-06	2020	10	6	Hawksbill	False crawl	CS_061 /Soneva Fushi	Baa	Kunfunadhoo	Jetty C	ND	ND	95	ND	ND	ND	ND	ND	ND	ND	NA	NA	NA	NA	NA	false crawl no emergence	NA	NA	NA	NA	NA	NA	NA	false crawl no excavation	NA	NA	NA	NA	NA	NA	NA	NA	NA	NA	NA	NA	NA	NA
GR1228	LVkrd_20_385	2020-10-09	2020	10	9	Green	True nest	CS_115 /Prodivers	Lhaviyani	Kurehdhoo	Kuredu North Beach	ND	ND	ND	ND	ND	ND	ND	NA	NA	NA	NA	No	NA	stuck infrastructure building	NA	ND	NA	2020	ND	ND	ND	11	ND	ND	2020-12-19	2020	12	19	11	0	0	11	0	ND	100	100	11	ND
ND	LVkrd_20_386	2020-10-09	2020	10	9	Green	True nest	CS_115 /Prodivers	Lhaviyani	Kurehdhoo	Villa 323	ND	ND	ND	ND	ND	ND	ND	NA	NA	NA	NA	No	NA	infrastructure building	NA	NA	NA	ND	ND	ND	ND	ND	ND	no excavation	NA	NA	NA	NA	NA	NA	NA	NA	NA	NA	NA	NA	NA	ND
ND	LVkrd_20_387	2020-11-25	2020	11	25	Green	True nest	Emily Mundy /ORP	Lhaviyani	Kurehdhoo	Kuredu North Beach	ND	ND	80	ND	ND	ND	ND	NA	NA	NA	NA	No	NA	ND	NA	ND	2021-1-31	2021	1	31	21:30:00	16	ND	ND	2021-02-02	2021	2	2	71	1	0	60	11	ND	83.1	84.51	60	67
ND	BAsvf_20_388	NA	2020	11	NA	Unknown	True nest	CS_061 /Soneva Fushi	Baa	Kunfunadhoo	Owners Villa	ND	ND	ND	ND	ND	ND	ND	NA	NA	NA	NA	No	NA	ND	NA	NA	NA	ND	ND	ND	ND	ND	ND	no excavation	NA	NA	NA	NA	NA	NA	NA	NA	NA	NA	NA	NA	NA	ND
ND	LMgdh_20_391	NA	2020	11	NA	Green	True nest	Jo Goodfellow /ORP	Laamu	Gaadhoo	NA	ND	ND	ND	ND	ND	8	ND	NA	NA	NA	NA	No	NA	ND	NA	NA	NA	ND	ND	ND	ND	ND	ND	no excavation	NA	NA	NA	NA	NA	NA	NA	NA	NA	NA	NA	NA	NA	ND
ND	LMgdh_20_392	NA	2020	11	NA	Green	True nest	Jo Goodfellow /ORP	Laamu	Gaadhoo	NA	ND	ND	ND	ND	ND	6	ND	NA	NA	NA	NA	No	NA	ND	NA	NA	NA	ND	ND	ND	ND	ND	ND	no excavation	NA	NA	NA	NA	NA	NA	NA	NA	NA	NA	NA	NA	NA	ND
ND	LMgdh_20_394	NA	2020	11	NA	Green	True nest	Jo Goodfellow /ORP	Laamu	Gaadhoo	NA	ND	ND	ND	ND	ND	6	ND	NA	NA	NA	NA	No	NA	ND	NA	NA	NA	ND	ND	ND	ND	ND	ND	no excavation	NA	NA	NA	NA	NA	NA	NA	NA	NA	NA	NA	NA	NA	ND
ND	LMgdh_20_395	NA	2020	11	NA	Green	True nest	Jo Goodfellow /ORP	Laamu	Gaadhoo	NA	ND	ND	ND	ND	ND	4	ND	NA	NA	NA	NA	No	NA	ND	NA	NA	NA	ND	ND	ND	ND	ND	ND	no excavation	NA	NA	NA	NA	NA	NA	NA	NA	NA	NA	NA	NA	NA	ND
ND	NA	NA	2020	11	ND	Green	False crawl	Jo Goodfellow /ORP	Laamu	Gaadhoo	NA	ND	ND	ND	ND	ND	6	ND	ND	ND	ND	NA	NA	NA	NA	NA	false crawl no emergence	NA	NA	NA	NA	NA	NA	NA	false crawl no excavation	NA	NA	NA	NA	NA	NA	NA	NA	NA	NA	NA	NA	NA	NA
ND	NA	NA	2020	11	ND	Green	False crawl	Jo Goodfellow /ORP	Laamu	Gaadhoo	NA	ND	ND	ND	ND	ND	8	ND	ND	ND	ND	NA	NA	NA	NA	NA	false crawl no emergence	NA	NA	NA	NA	NA	NA	NA	false crawl no excavation	NA	NA	NA	NA	NA	NA	NA	NA	NA	NA	NA	NA	NA	NA
ND	NA	NA	2020	11	ND	Green	False crawl	Jo Goodfellow /ORP	Laamu	Gaadhoo	NA	ND	ND	ND	ND	ND	6	ND	ND	ND	ND	NA	NA	NA	NA	NA	false crawl no emergence	NA	NA	NA	NA	NA	NA	NA	false crawl no excavation	NA	NA	NA	NA	NA	NA	NA	NA	NA	NA	NA	NA	NA	NA
ND	NA	2020-12-16	2020	12	16	Green	False crawl	CS_061 /Soneva Fushi	Baa	Kunfunadhoo	villa 32	ND	ND	ND	ND	ND	ND	ND	ND	ND	ND	NA	NA	NA	NA	lost	false crawl no emergence	NA	NA	NA	NA	NA	NA	NA	false crawl no excavation	NA	NA	NA	NA	NA	NA	NA	NA	NA	NA	NA	NA	NA	NA
ND	NA	2020-12-19	2020	12	19	Green	False crawl	CS_029 /AMC	Lhaviyani	Kanuhuraa	South East Beach	ND	ND	ND	ND	ND	ND	ND	ND	ND	ND	NA	NA	NA	NA	NA	false crawl no emergence	NA	NA	NA	NA	NA	NA	NA	false crawl no excavation	NA	NA	NA	NA	NA	NA	NA	NA	NA	NA	NA	NA	NA	NA
ND	LVkrd_20_398	2020-12-22	2020	12	22	Green	True nest	Emily Mundy /ORP	Lhaviyani	Kurehdhoo	Kuredu South Beach	ND	ND	95	ND	ND	25	0	NA	NA	NA	NA	No	NA	ND	NA	NA	NA	ND	ND	ND	ND	ND	ND	no excavation	NA	NA	NA	NA	NA	NA	NA	NA	NA	NA	NA	NA	NA	ND
ND	LVkrd_20_399	2020-12-23	2020	12	23	Green	True nest	Emily Mundy /ORP	Lhaviyani	Kurehdhoo	Kuredu South Beach	ND	ND	105	ND	ND	ND	ND	NA	NA	NA	NA	No	NA	light white	NA	ND	2021-2-22	2021	2	22	ND	96	ND	ND	2021-02-24	2021	2	24	140	5	0	101	39	ND	68.57	72.14	101	61
ND	LVkrd_20_400	2020-12-23	2020	12	23	Green	True nest	Emily Mundy /ORP	Lhaviyani	Kurehdhoo	Kuredu South Beach	ND	ND	100	ND	ND	ND	ND	NA	NA	NA	NA	No	NA	ND	NA	NA	NA	ND	ND	ND	ND	ND	ND	no excavation	NA	NA	NA	NA	NA	NA	NA	NA	NA	NA	NA	NA	NA	ND
ND	NA	2020-12-24	2020	12	24	Green	False crawl	Emily Mundy /ORP	Lhaviyani	Kurehdhoo	Kuredu South Beach	ND	ND	ND	ND	ND	ND	ND	ND	ND	ND	NA	NA	NA	NA	NA	false crawl no emergence	NA	NA	NA	NA	NA	NA	NA	false crawl no excavation	NA	NA	NA	NA	NA	NA	NA	NA	NA	NA	NA	NA	NA	NA
ND	NA	2020-12-24	2020	12	24	Green	False crawl	Emily Mundy /ORP	Lhaviyani	Kurehdhoo	Kuredu South Beach	1	1	ND	ND	ND	ND	ND	ND	ND	ND	NA	NA	NA	NA	NA	false crawl no emergence	NA	NA	NA	NA	NA	NA	NA	false crawl no excavation	NA	NA	NA	NA	NA	NA	NA	NA	NA	NA	NA	NA	NA	NA
ND	LMohv_20_403	2020-12-27	2020	12	27	Green	True nest	Jo Goodfellow /ORP	Laamu	Olhuveli	92-93	ND	ND	120	ND	ND	5.5	ND	NA	NA	NA	NA	No	NA	ND	NA	NA	NA	ND	ND	ND	ND	ND	ND	no excavation	NA	NA	NA	NA	NA	NA	NA	NA	NA	NA	NA	NA	NA	ND
ND	LVkrd_20_404	NA	2020	NA	NA	Green	True nest	NA	Lhaviyani	Kurehdhoo	Kuredu North Beach	ND	ND	ND	ND	ND	10	ND	NA	NA	NA	NA	No	NA	ND	NA	ND	NA	2020	ND	ND	ND	73	ND	ND	2020-11-20	2020	11	20	99	0	0	73	26	ND	73.74	73.74	73	ND
ND	LVkrd_20_405	NA	2020	NA	NA	Green	True nest	NA	Lhaviyani	Kurehdhoo	Kuredu North Beach	ND	ND	ND	ND	ND	ND	ND	NA	NA	NA	NA	No	NA	ND	NA	ND	2020-11-16	2020	11	16	ND	85	ND	ND	2020-11-19	2020	11	19	100	2	0	87	13	ND	85	87	87	ND
ND	BAdkh_20_406	NA	2020			Green	True nest	Rosie Brown /ORP	Baa	Dhunikolhu	Villa 86	2	ND	105.5	ND	ND	ND	ND	NA	NA	NA	NA	No	NA	ND	NA	NA	NA	ND	ND	ND	ND	ND	ND	Rosie Brown | Sea Turtle Biologist | Olive Ridley Project	2020-07-28	2020	7	28	30	0	0	22	8	ND	73.33	73.33	22	ND
ND	NNmdf_21_407	2021-01-07	2021	1	7	Green	True nest	CS_040	Noonu	Medhufaru	North Beach	ND	ND	ND	ND	ND	ND	ND	21:25:00	ND	00:45:00	ND	No	NA	ND	NA	ND	2021-3-8	2021	3	8	15:06:00	102	ND	no excavation	NA	NA	NA	NA	NA	NA	NA	NA	NA	NA	NA	NA	NA	60
ND	LVkrd_21_408	2021-01-08	2021	1	8	Green	True nest	Emily Mundy /ORP	Lhaviyani	Kurehdhoo	Kuredu South Beach	1	ND	105	ND	ND	25	ND	NA	NA	NA	NA	No	NA	ND	NA	ND	2021-2-28	2021	2	28	15:00:00	50	ND	ND	2021-03-02	2021	3	2	148	16	1	141	7	ND	83.78	95.27	140	51
NA	RAmmg_21_409	2021-01-09	2021	1	9	Hawksbill	True nest	CS_071 /Manta Trust	Raa	Maamunagau	Lighthouse Jetty	1	1	ND	ND	ND	ND	ND	NA	NA	NA	NA	No	NA	ND	NA	NA	NA	ND	ND	ND	ND	ND	ND	no excavation	NA	NA	NA	NA	NA	NA	NA	NA	NA	NA	NA	NA	NA	ND
GR1246	NA	2021-01-15	2021	1	15	Green	False crawl	CS_061 /Soneva Fushi	Baa	Kunfunadhoo	Dolphin beach	ND	ND	101	ND	ND	ND	ND	ND	ND	ND	NA	NA	NA	NA	path	false crawl no emergence	NA	NA	NA	NA	NA	NA	NA	false crawl no excavation	NA	NA	NA	NA	NA	NA	NA	NA	NA	NA	NA	NA	NA	NA
NA	RAmmg_21_411	2021-01-15	2021	1	15	Hawksbill	True nest	CS_071 /Manta Trust	Raa	Maamunagau	V201	2	2	100	ND	ND	ND	ND	NA	NA	NA	NA	No	NA	ND	NA	NA	NA	ND	ND	ND	ND	ND	ND	no excavation	NA	NA	NA	NA	NA	NA	NA	NA	NA	NA	NA	NA	NA	ND
GR1246	NA	2021-01-16	2021	1	16	Green	False crawl	CS_061 /Soneva Fushi	Baa	Kunfunadhoo	villa 17	ND	ND	ND	ND	ND	ND	ND	ND	ND	ND	NA	NA	NA	NA	NA	false crawl no emergence	NA	NA	NA	NA	NA	NA	NA	false crawl no excavation	NA	NA	NA	NA	NA	NA	NA	NA	NA	NA	NA	NA	NA	NA
ND	NNmdf_21_413	2021-01-16	2021	1	16	Green	True nest	CS_101	Noonu	Medhufaru	Host Bar Beach	ND	ND	ND	ND	ND	ND	ND	02:00:00	ND	04:00:00	ND	No	NA	ND	NA	NA	NA	ND	ND	ND	ND	ND	ND	no excavation	NA	NA	NA	NA	NA	NA	NA	NA	NA	NA	NA	NA	NA	ND
ND	NA	2021-01-19	2021	1	19	Green	False crawl	Emily Mundy /ORP	Lhaviyani	Kurehdhoo	Kuredu South Beach	ND	ND	110	ND	ND	ND	ND	ND	ND	ND	NA	NA	NA	NA	NA	false crawl no emergence	NA	NA	NA	NA	NA	NA	NA	false crawl no excavation	NA	NA	NA	NA	NA	NA	NA	NA	NA	NA	NA	NA	NA	NA
ND	NA	2021-01-19	2021	1	19	Green	False crawl	Emily Mundy /ORP	Lhaviyani	Kurehdhoo	Kuredu South Beach	ND	ND	110	ND	ND	ND	ND	ND	ND	ND	NA	NA	NA	NA	NA	false crawl no emergence	NA	NA	NA	NA	NA	NA	NA	false crawl no excavation	NA	NA	NA	NA	NA	NA	NA	NA	NA	NA	NA	NA	NA	NA
GR713	LVkrd_21_416	2021-01-21	2021	1	21	Green	True nest	Emily Mundy /ORP	Lhaviyani	Kurehdhoo	Kuredu South Beach	ND	ND	105	110	ND	ND	0	23:30:00	Making body pit	01:30:00	ND	No	NA	infrastructure trash	NA	ND	NA	2021	ND	ND	ND	65	ND	ND	2021-04-01	2021	4	1	71	0	0	65	6	ND	91.55	91.55	65	ND
GR1237	LVkrd_21_417	2021-01-28	2021	1	28	Green	True nest	Emily Mundy /ORP	Lhaviyani	Kurehdhoo	Kuredu North Beach	ND	ND	95	97	ND	ND	ND	02:00:00	Making body pit	03:50:00	ND	No	NA	ND	NA	ND	2021-3-27	2021	3	27	19:30:00	86	ND	ND	2021-03-29	2021	3	29	94	0	0	86	8	ND	91.49	91.49	86	58
ND	ND	2021-01-29	2021	1	29	Green	Unknown	not directly observed	South Male	Makunufushi		ND	ND		ND	ND	ND	ND	ND	ND	ND	ND	ND	NA	ND	ND	no emergence observed	NA	ND	ND	ND	ND	ND	ND	no excavation	NA	ND	ND	ND	ND	ND	ND	ND	ND	ND	NA	NA	NA	ND
ND	NA	2021-01-31	2021	1	31	Green	False crawl	Jo Goodfellow /ORP	Laamu	Olhuveli	88-89	ND	1	106	ND	ND	1	ND	ND	ND	ND	NA	NA	NA	NA	NA	false crawl no emergence	NA	NA	NA	NA	NA	NA	NA	false crawl no excavation	NA	NA	NA	NA	NA	NA	NA	NA	NA	NA	NA	NA	NA	NA
ND	NA	2021-01-31	2021	1	31	Green	False crawl	Jo Goodfellow /ORP	Laamu	Olhuveli	91-92	ND	1	103	ND	ND	1.5	ND	ND	ND	ND	NA	NA	NA	NA	NA	false crawl no emergence	NA	NA	NA	NA	NA	NA	NA	false crawl no excavation	NA	NA	NA	NA	NA	NA	NA	NA	NA	NA	NA	NA	NA	NA
ND	LMohv_21_419	2021-01-31	2021	1	31	Green	True nest	Jo Goodfellow /ORP	Laamu	Olhuveli	90	ND	ND	109	ND	ND	2	ND	NA	NA	NA	NA	No	NA	obstacle furniture	NA	ND	2021-3-25	2021	3	25	18:52:00	81	ND	Isha Afeef | Program Manager | Olive Ridley Project	2021-03-27	2021	3	27	107	3	8	92	15	ND	75.7	85.98	84	53
ND	NA	2021-02-02	2021	2	2	Hawksbill	False crawl	CS_029 /AMC	Lhaviyani	Kanuhuraa	Kanuhura north west beach	ND	ND	70	ND	ND	ND	ND	ND	ND	ND	NA	NA	NA	NA	NA	false crawl no emergence	NA	NA	NA	NA	NA	NA	NA	false crawl no excavation	NA	NA	NA	NA	NA	NA	NA	NA	NA	NA	NA	NA	NA	NA
ND	LVkrd_21_423	2021-02-02	2021	2	2	Green	True nest	CS_044	Lhaviyani	Kurehdhoo	Kuredu South Beach	1	ND	105	ND	ND	ND	ND	NA	NA	NA	NA	No	NA	ND	NA	ND	2021-3-28	2021	3	28	ND	141	ND	ND	2021-03-29	2021	3	29	146	0	0	141	5	ND	96.58	96.58	141	54
ND	NA	2021-02-06	2021	2	6	Green	False crawl	CS_107 /Prodivers	Lhaviyani	Kurehdhoo	Kuredu South Beach	ND	ND	110	ND	ND	ND	ND	ND	ND	ND	NA	NA	NA	NA	NA	false crawl no emergence	NA	NA	NA	NA	NA	NA	NA	false crawl no excavation	NA	NA	NA	NA	NA	NA	NA	NA	NA	NA	NA	NA	NA	NA
NA	RAmmg_21_425	2021-02-06	2021	2	6	Green	True nest	CS_136 /Manta Trust	Raa	Maamunagau	Staff Beach	2	1	60	ND	ND	ND	ND	NA	NA	NA	NA	No	NA	ND	NA	NA	NA	ND	ND	ND	ND	ND	ND	no excavation	NA	NA	NA	NA	NA	NA	NA	NA	NA	NA	NA	NA	NA	ND
NA	RAmmg_21_426	2021-02-08	2021	2	8	Green	True nest	NA	Raa	Maamunagau	Spa	1	1	100	ND	ND	ND	ND	NA	NA	NA	NA	No	NA	ND	NA	NA	2021-4-6	2021	4	6	20:30:00	ND	ND	no excavation	NA	NA	NA	NA	NA	NA	NA	NA	NA	NA	NA	NA	NA	57
ND	NA	2021-02-09	2021	2	9	Green	False crawl	Isha Afeef /ORP	Laamu	Olhuveli	94	ND	ND	88	ND	ND	2	ND	ND	ND	ND	NA	NA	NA	NA	NA	false crawl no emergence	NA	NA	NA	NA	NA	NA	NA	false crawl no excavation	NA	NA	NA	NA	NA	NA	NA	NA	NA	NA	NA	NA	NA	NA
ND	NA	2021-02-09	2021	2	9	Green	False crawl	Jo Goodfellow /ORP	Laamu	Olhuveli	Spa Beach	ND	ND	112	ND	ND	25	ND	ND	ND	ND	NA	NA	NA	NA	roots	false crawl no emergence	NA	NA	NA	NA	NA	NA	NA	false crawl no excavation	NA	NA	NA	NA	NA	NA	NA	NA	NA	NA	NA	NA	NA	NA
ND	NA	2021-02-11	2021	2	11	Green	False crawl	Jo Goodfellow /ORP	Laamu	Olhuveli	88-89	ND	ND	106	ND	ND	5	ND	ND	ND	ND	NA	NA	NA	NA	NA	false crawl no emergence	NA	NA	NA	NA	NA	NA	NA	false crawl no excavation	NA	NA	NA	NA	NA	NA	NA	NA	NA	NA	NA	NA	NA	NA
ND	LVkrd_21_430	2021-02-13	2021	2	13	Green	True nest	NA	Lhaviyani	Kurehdhoo	Kuredu South Beach	ND	ND	ND	ND	ND	ND	ND	NA	NA	NA	NA	No	NA	ND	NA	ND	2021-4-12	2021	4	12	21:00:00	57	ND	ND	2021-04-14	2021	4	14	155	0	1	58	97	ND	36.77	37.42	57	58
ND	LMohv_21_432	2021-02-23	2021	2	23	Green	True nest	Jo Goodfellow /ORP	Laamu	Olhuveli	85	ND	1	111	ND	ND	6	ND	NA	NA	NA	NA	No	NA	ND	NA	ND	2021-4-22	2021	4	22	16:50:00	67	ND	Isha Afeef | Program Manager | Olive Ridley Project	2021-04-24	2021	4	24	84	0	3	70	14	ND	79.76	83.33	67	58
ND	NA	2021-02-23	2021	2	23	Green	False crawl	CS_044	Lhaviyani	Kurehdhoo	Kuredu North Beach	1	1	90	ND	ND	ND	ND	ND	ND	02:30	NA	NA	NA	NA	NA	false crawl no emergence	NA	NA	NA	NA	NA	NA	NA	false crawl no excavation	NA	NA	NA	NA	NA	NA	NA	NA	NA	NA	NA	NA	NA	NA
ND	NA	2021-02-25	2021	2	25	Green	False crawl	Jo Goodfellow /ORP	Laamu	Olhuveli	91	ND	ND	108	ND	ND	4	ND	ND	ND	ND	NA	NA	NA	NA	obstacle furniture	false crawl no emergence	NA	NA	NA	NA	NA	NA	NA	false crawl no excavation	NA	NA	NA	NA	NA	NA	NA	NA	NA	NA	NA	NA	NA	NA
ND	LMohv_21_433	2021-02-25	2021	2	25	Green	True nest	Jo Goodfellow /ORP	Laamu	Olhuveli	88	ND	ND	105	ND	ND	10	ND	NA	NA	NA	NA	No	NA	roots	NA	ND	2021-4-18	2021	4	18	ND	55	ND	Isha Afeef | Program Manager | Olive Ridley Project	2021-04-20	2021	4	20	122	0	0	55	67	ND	45.08	45.08	55	52
ND	LVkrd_21_435	2021-02-26	2021	2	26	Green	True nest	CS_107 /Prodivers	Lhaviyani	Kurehdhoo	South Beach	ND	ND	110	ND	ND	ND	ND	NA	NA	NA	138	No	NA	ND	NA	Emily Mundy | Sea Turtle Biologist | Olive Ridley Project	2021-4-29	2021	4	29	19:30:00	3	ND	Emily Mundy | Sea Turtle Biologist | Olive Ridley Project	2021-05-01	2021	5	1	138	2	0	5	133	ND	2.17	3.62	5	62
ND	LVjhr_21_436	2021-03-02	2021	3	2	Green	True nest	CS_029 /AMC	Lhaviyani	Medha Adihuraa	Main Beach	ND	ND	ND	ND	ND	ND	ND	NA	NA	NA	NA	No	NA	ND	NA	NA	NA	ND	ND	ND	ND	ND	ND	no excavation	NA	NA	NA	NA	NA	NA	NA	NA	NA	NA	NA	NA	NA	ND
ND	LVjhr_21_437	2021-03-02	2021	3	2	Green	True nest	CS_029 /AMC	Lhaviyani	Medha Adihuraa	Jehanura west beach	ND	ND	108	ND	ND	ND	ND	NA	NA	NA	NA	No	NA	ND	NA	NA	NA	ND	ND	ND	ND	ND	ND	no excavation	NA	NA	NA	NA	NA	NA	NA	NA	NA	NA	NA	NA	NA	ND
ND	NA	2021-03-08	2021	3	8	Green	False crawl	Isha Afeef /ORP	Laamu	Olhuveli	89	ND	ND	111	ND	ND	7	ND	ND	ND	ND	NA	NA	NA	NA	roots	false crawl no emergence	NA	NA	NA	NA	NA	NA	NA	false crawl no excavation	NA	NA	NA	NA	NA	NA	NA	NA	NA	NA	NA	NA	NA	NA
GR941	LMohv_21_438	2021-03-08	2021	3	8	Green	True nest	Isha Afeef /ORP	Laamu	Olhuveli	Leaf/staff beach	ND	1	111	98	93	7	ND	05:12:00	Digging egg chamber	07:00	ND	No	NA	ND	NA	ND	2021-5-5	2021	5	5	00:10:00	97	ND	Isha Afeef | Program Manager | Olive Ridley Project	2021-05-11	2021	5	11	99	0	0	97	2	ND	97.98	97.98	97	58
ND	LVjhr_21_440	2021-03-12	2021	3	12	Hawksbill	True nest	CS_029 /AMC	Lhaviyani	Medha Adihuraa	Main Beach	ND	ND	ND	ND	ND	ND	ND	NA	NA	NA	NA	No	NA	ND	NA	NA	NA	ND	ND	ND	ND	ND	ND	Emily Mundy | Sea Turtle Biologist | Olive Ridley Project	2021-05-22	2021	5	22	ND	ND	ND	ND	ND	ND	NA	NA	NA	ND
ND	LVjhr_21_441	2021-03-12	2021	3	12	Hawksbill	True nest	CS_029 /AMC	Lhaviyani	Medha Adihuraa	Jehanura west beach	ND	ND	89	ND	ND	ND	0	NA	NA	NA	NA	No	NA	in vegetation	NA	NA	NA	ND	ND	ND	ND	ND	ND	no excavation	NA	NA	NA	NA	NA	NA	NA	NA	NA	NA	NA	NA	NA	ND
NA	RAmmg_21_442	2021-03-17	2021	3	17	Hawksbill	True nest	NA	Raa	Maamunagau	V208	1	1	73	ND	ND	ND	ND	NA	NA	NA	NA	No	NA	ND	NA	NA	NA	ND	ND	ND	ND	ND	ND	no excavation	NA	NA	NA	NA	NA	NA	NA	NA	NA	NA	NA	NA	NA	ND
ND	NA	2021-03-18	2021	3	18	Green	False crawl	Isha Afeef /ORP	Laamu	Olhuveli	95	2	ND	111	ND	ND	4	ND	ND	ND	ND	NA	NA	NA	NA	NA	false crawl no emergence	NA	NA	NA	NA	NA	NA	NA	false crawl no excavation	NA	NA	NA	NA	NA	NA	NA	NA	NA	NA	NA	NA	NA	NA
ND	NA	2021-03-18	2021	3	18	Green	False crawl	Emily Mundy /ORP	Lhaviyani	Kurehdhoo	Kuredu North Beach	ND	ND	85	ND	ND	ND	ND	21:00:00	ND	00:30:00	NA	NA	NA	NA	anthropogenic	false crawl no emergence	NA	NA	NA	NA	NA	NA	NA	false crawl no excavation	NA	NA	NA	NA	NA	NA	NA	NA	NA	NA	NA	NA	NA	NA
ND	LMohv_21_445	2021-03-19	2021	3	19	Green	True nest	Isha Afeef /ORP	Laamu	Olhuveli	Staff Beach	ND	ND	113	ND	ND	2	ND	NA	NA	NA	NA	No	NA	ND	NA	ND	2021-5-12	2021	5	12	10:07	77	ND	Isha Afeef | Program Manager | Olive Ridley Project	2021-05-14	2021	5	14	95	6	3	83	11	ND	78.95	88.42	81	54
ND	NA	2021-03-20	2021	3	20	Green	False crawl	CS_002 /Gardening	North Male	Medhufinolhu	NA	ND	ND	ND	ND	ND	ND	ND	ND	ND	ND	NA	NA	NA	NA	NA	false crawl no emergence	NA	NA	NA	NA	NA	NA	NA	false crawl no excavation	NA	NA	NA	NA	NA	NA	NA	NA	NA	NA	NA	NA	NA	NA
ND	NMrtr_21_447	2021-03-21	2021	3	21	Green	True nest	Rosie Brown /ORP	North Male	Medhufinolhu	Villa 174	2	1	117	ND	ND	ND	ND	ND	Digging egg chamber	23:23:00	ND	No	NA	ND	NA	ND	NA	2021	ND	ND	ND	44	ND	Joe Rigby | Sea Turtle Biologist | Olive Ridley Project	2021-05-23	2021	5	23	87	3	37	85	3	ND	50.57	96.55	47	ND
ND	LVjhr_21_449	2021-03-23	2021	3	23	Green	True nest	CS_029 /AMC	Lhaviyani	Medha Adihuraa	Jehanura west beach	ND	ND	101	ND	ND	ND	ND	NA	NA	NA	NA	No	NA	ND	NA	NA	NA	ND	ND	ND	ND	ND	ND	no excavation	NA	NA	NA	NA	NA	NA	NA	NA	NA	NA	NA	NA	NA	ND
ND	LVjhr_21_448	2021-03-23	2021	3	23	Green	True nest	CS_029 /AMC	Lhaviyani	Medha Adihuraa	Main Beach	ND	ND	ND	ND	ND	ND	ND	NA	NA	NA	NA	No	NA	ND	NA	NA	NA	ND	ND	ND	ND	ND	ND	Emily Mundy | Sea Turtle Biologist | Olive Ridley Project	2021-06-01	2021	6	1	ND	ND	ND	ND	ND	ND	NA	NA	NA	ND
GR941	LMohv_21_450	2021-03-30	2021	3	30	Green	True nest	Isha Afeef /ORP	Laamu	Olhuveli	85	ND	ND	111	ND	ND	2	ND	05:34:00	Re-entering water	05:45:00	ND	No	NA	ND	NA	ND	2021-5-27	2021	5	27	22:52:00	95	ND	Isha Afeef | Program Manager | Olive Ridley Project	2021-05-31	2021	5	31	109	0	0	95	14	ND	87.16	87.16	95	58
ND	NA	2021-03-30	2021	3	30	Green	False crawl	Rosie Brown /ORP	North Male	Medhufinolhu	Villa 174	ND	ND	113	ND	ND	ND	ND	ND	ND	ND	NA	NA	NA	NA	NA	false crawl no emergence	NA	NA	NA	NA	NA	NA	NA	false crawl no excavation	NA	NA	NA	NA	NA	NA	NA	NA	NA	NA	NA	NA	NA	NA
ND	NA	2021-03-30	2021	3	30	Green	False crawl	Rosie Brown /ORP	North Male	Medhufinolhu	Villa 218	ND	ND	ND	ND	ND	ND	ND	ND	ND	ND	NA	NA	NA	NA	NA	false crawl no emergence	NA	NA	NA	NA	NA	NA	NA	false crawl no excavation	NA	NA	NA	NA	NA	NA	NA	NA	NA	NA	NA	NA	NA	NA
ND	NA	2021-03-31	2021	3	31	Green	False crawl	CS_048 /Reethi Rah	North Male	Medhufinolhu	Villa 118	1	ND	122	ND	ND	ND	ND	ND	ND	ND	NA	NA	NA	NA	NA	false crawl no emergence	NA	NA	NA	NA	NA	NA	NA	false crawl no excavation	NA	NA	NA	NA	NA	NA	NA	NA	NA	NA	NA	NA	NA	NA
ND	NA	2021-03-31	2021	3	31	Green	False crawl	CS_048 /Reethi Rah	North Male	Medhufinolhu	Villa 175	1	ND	115	ND	ND	ND	ND	ND	ND	ND	NA	NA	NA	NA	NA	false crawl no emergence	NA	NA	NA	NA	NA	NA	NA	false crawl no excavation	NA	NA	NA	NA	NA	NA	NA	NA	NA	NA	NA	NA	NA	NA
ND	NA	2021-03-31	2021	3	31	Green	False crawl	CS_048 /Reethi Rah	North Male	Medhufinolhu	Villa 216	ND	ND	120	ND	ND	ND	ND	ND	ND	ND	NA	NA	NA	NA	NA	false crawl no emergence	NA	NA	NA	NA	NA	NA	NA	false crawl no excavation	NA	NA	NA	NA	NA	NA	NA	NA	NA	NA	NA	NA	NA	NA
ND	NA	NA	2021	3	ND	Green	False crawl	Isha Afeef /ORP	Laamu	Olhuveli	89	ND	ND	111	ND	ND	7	ND	ND	ND	ND	NA	NA	NA	NA	roots	false crawl no emergence	NA	NA	NA	NA	NA	NA	NA	false crawl no excavation	NA	NA	NA	NA	NA	NA	NA	NA	NA	NA	NA	NA	NA	NA
ND	NA	2021-04-04	2021	4	4	Green	False crawl	Isha Afeef /ORP	Laamu	Olhuveli	93	ND	ND	118	ND	ND	1	ND	ND	ND	ND	NA	NA	NA	NA	in vegetation	false crawl no emergence	NA	NA	NA	NA	NA	NA	NA	false crawl no excavation	NA	NA	NA	NA	NA	NA	NA	NA	NA	NA	NA	NA	NA	NA
ND	LMohv_21_458	2021-04-08	2021	4	8	Green	True nest	Isha Afeef /ORP	Laamu	Olhuveli	90	ND	ND	108	ND	ND	3	ND	NA	NA	NA	NA	No	NA	ND	NA	ND	2021-5-31	2021	5	31	19:06:00	85	ND	Isha Afeef | Program Manager | Olive Ridley Project	2021-06-02	2021	6	2	99	0	2	87	12	ND	85.86	87.88	85	53
ND	LVjhr_21_459	2021-04-12	2021	4	12	Green	True nest	CS_029 /AMC	Lhaviyani	Medha Adihuraa	Main Beach	ND	ND	ND	ND	ND	ND	ND	NA	NA	NA	NA	No	NA	ND	NA	ND	NA	2021	ND	ND	ND	60	ND	Emily Mundy | Sea Turtle Biologist | Olive Ridley Project	2021-06-16	2021	6	16	70	0	0	60	10	ND	85.71	85.71	60	ND
ND	LMohv_21_460	2021-04-14	2021	4	14	Green	True nest	Isha Afeef /ORP	Laamu	Olhuveli	96	ND	ND	118	ND	ND	3	ND	NA	NA	NA	NA	No	NA	ND	NA	ND	2021-6-8	2021	6	8	23:50:00	91	ND	Isha Afeef | Program Manager | Olive Ridley Project	2021-06-10	2021	6	10	142	1	2	94	48	ND	64.08	66.2	92	55
ND	LMohv_21_461	2021-04-21	2021	4	21	Green	True nest	Isha Afeef /ORP	Laamu	Olhuveli	91	ND	ND	117	ND	ND	5	ND	NA	NA	NA	NA	No	NA	ND	NA	ND	2021-6-18	2021	6	18	ND	ND	ND	no excavation	NA	NA	NA	NA	NA	NA	NA	NA	NA	NA	NA	NA	NA	58
ND	LMohv_21_462	2021-04-25	2021	4	25	Green	True nest	Isha Afeef /ORP	Laamu	Olhuveli	92	ND	ND	120	106	ND	3	ND	04:36:00	Digging egg chamber	05:50	ND	No	NA	ND	NA	NA	NA	ND	ND	ND	ND	ND	ND	no excavation	NA	NA	NA	NA	NA	NA	NA	NA	NA	NA	NA	NA	NA	ND
ND	NA	2021-04-28	2021	4	28	Green	False crawl	Minnie Liddell /ORP	Baa	Dhunikolhu	Conch Bar	ND	ND	99	99	92	ND	ND	22:00:00	Exiting water	05:00	NA	NA	NA	NA	NA	false crawl no emergence	NA	NA	NA	NA	NA	NA	NA	false crawl no excavation	NA	NA	NA	NA	NA	NA	NA	NA	NA	NA	NA	NA	NA	NA
ND	NMrtr_21_464	2021-05-01	2021	5	1	Green	True nest	CS_048 /Reethi Rah	North Male	Medhufinolhu	Villa 218	ND	ND	ND	42.5	37.5	ND	ND	06:00:00	ND	08:30	75	No	NA	ND	NA	NA	NA	ND	ND	ND	ND	ND	ND	no excavation	NA	NA	NA	NA	NA	NA	NA	NA	NA	NA	NA	NA	NA	ND
ND	NA	2021-05-03	2021	5	3	Green	False crawl	Isha Afeef /ORP	Laamu	Olhuveli	89	ND	ND	106	ND	ND	0.5	ND	ND	ND	ND	NA	NA	NA	NA	NA	false crawl no emergence	NA	NA	NA	NA	NA	NA	NA	false crawl no excavation	NA	NA	NA	NA	NA	NA	NA	NA	NA	NA	NA	NA	NA	NA
ND	LMohv_21_465	2021-05-03	2021	5	3	Green	True nest	Isha Afeef /ORP	Laamu	Olhuveli	92	1	ND	116	ND	ND	6	ND	NA	NA	NA	NA	No	NA	ND	NA	NA	NA	ND	ND	ND	ND	ND	ND	no excavation	NA	NA	NA	NA	NA	NA	NA	NA	NA	NA	NA	NA	NA	ND
ND	LMohv_21_467	2021-05-05	2021	5	5	Green	True nest	Isha Afeef /ORP	Laamu	Olhuveli	86	ND	1	120	ND	ND	1	ND	NA	NA	NA	NA	No	NA	obstacle furniture	NA	NA	NA	ND	ND	ND	ND	ND	ND	no excavation	NA	NA	NA	NA	NA	NA	NA	NA	NA	NA	NA	NA	NA	ND
ND	LVjhr_21_468	2021-05-14	2021	5	14	Green	True nest	CS_029 /AMC	Lhaviyani	Medha Adihuraa	Main Beach	ND	ND	ND	ND	ND	ND	ND	NA	NA	NA	NA	No	NA	ND	NA	ND	NA	2021	ND	ND	ND	64	ND	Emily Mundy | Sea Turtle Biologist | Olive Ridley Project	2021-06-20	2021	6	20	96	0	0	64	32	ND	66.67	66.67	64	ND
ND	LMohv_21_469	2021-05-16	2021	5	16	Green	True nest	Isha Afeef /ORP	Laamu	Olhuveli	92	ND	ND	123	ND	ND	1	ND	NA	NA	NA	NA	No	NA	ND	NA	NA	NA	ND	ND	ND	ND	ND	ND	no excavation	NA	NA	NA	NA	NA	NA	NA	NA	NA	NA	NA	NA	NA	ND
ND	BAemb_21_470	2021-05-19	2021	5	19	Hawksbill	True nest	Minnie Liddell /ORP	Baa	En'boodhoo	NA	ND	ND	71	ND	ND	5	ND	NA	NA	NA	192	Yes	NA	ND	NA	ND	2021-7-18	2021	7	18	19:00	77	ND	Minnie Liddel | Veterinarian Team | Olive Ridley Project	2021-07-20	2021	7	20	170	0	0	77	93	ND	45.29	45.29	77	60
ND	NNmdf_21_471	2021-05-25	2021	5	25	Green	True nest	CS_040	Noonu	Medhufaru	Pergola beach	ND	ND	ND	ND	ND	ND	ND	22:00:00	ND	00:20	ND	No	NA	ND	NA	NA	NA	ND	ND	ND	ND	ND	ND	no excavation	NA	NA	NA	NA	NA	NA	NA	NA	NA	NA	NA	NA	NA	ND
ND	NA	2021-06-02	2021	6	2	Green	False crawl	CS_040	Noonu	Medhufaru	Host Bar Beach	ND	ND	ND	ND	ND	ND	ND	15:20:00	ND	15:30	NA	NA	NA	NA	NA	false crawl no emergence	NA	NA	NA	NA	NA	NA	NA	false crawl no excavation	NA	NA	NA	NA	NA	NA	NA	NA	NA	NA	NA	NA	NA	NA
ND	NNmdf_21_473	2021-06-02	2021	6	2	Green	True nest	CS_079	Noonu	Medhufaru	Pergola beach	ND	ND	ND	ND	ND	ND	ND	00:30:00	ND	04:30	ND	No	NA	ND	NA	NA	NA	ND	ND	ND	ND	ND	ND	no excavation	NA	NA	NA	NA	NA	NA	NA	NA	NA	NA	NA	NA	NA	ND
ND	LVkrd_21_474	2021-06-04	2021	6	4	Green	True nest	CS_107 /Prodivers	Lhaviyani	Kurehdhoo	Kuredu South Beach	ND	ND	100	ND	ND	ND	ND	NA	NA	NA	NA	No	NA	ND	NA	NA	NA	ND	ND	ND	ND	ND	ND	no excavation	NA	NA	NA	NA	NA	NA	NA	NA	NA	NA	NA	NA	NA	ND
ND	NNmdf_21_475	2021-06-06	2021	6	6	Green	True nest	CS_040	Noonu	Medhufaru	Pergola beach	ND	ND	ND	ND	ND	ND	ND	06:47:00	ND	07:10:00	ND	No	NA	ND	NA	NA	NA	ND	ND	ND	ND	ND	ND	no excavation	NA	NA	NA	NA	NA	NA	NA	NA	NA	NA	NA	NA	NA	ND
ND	NNmdf_21_476	2021-06-09	2021	6	9	Green	True nest	CS_079	Noonu	Medhufaru	Host Bar Beach	ND	ND	ND	ND	ND	ND	ND	16:16:00	ND	16:25:00	ND	No	NA	ND	NA	NA	NA	ND	ND	ND	ND	ND	ND	no excavation	NA	NA	NA	NA	NA	NA	NA	NA	NA	NA	NA	NA	NA	ND
ND	NNmdf_21_477	2021-06-10	2021	6	10	Green	True nest	CS_079	Noonu	Medhufaru	Turtle beach	ND	ND	ND	ND	ND	ND	ND	14:50:00	ND	16:12:00	ND	No	NA	ND	NA	NA	NA	ND	ND	ND	ND	ND	ND	no excavation	NA	NA	NA	NA	NA	NA	NA	NA	NA	NA	NA	NA	NA	ND
ND	NNmdf_21_478	2021-06-10	2021	6	10	Green	True nest	CS_079	Noonu	Medhufaru	Turtle beach	ND	ND	ND	ND	ND	ND	ND	14:50:00	ND	16:12:00	ND	No	NA	ND	NA	NA	NA	ND	ND	ND	ND	ND	ND	no excavation	NA	NA	NA	NA	NA	NA	NA	NA	NA	NA	NA	NA	NA	ND
ND	NNmdf_21_479	2021-06-10	2021	6	10	Green	True nest	CS_079	Noonu	Medhufaru	Turtle beach	ND	ND	ND	ND	ND	ND	ND	14:50:00	ND	16:12:00	ND	No	NA	ND	NA	NA	NA	ND	ND	ND	ND	ND	ND	no excavation	NA	NA	NA	NA	NA	NA	NA	NA	NA	NA	NA	NA	NA	ND
ND	NNmdf_21_480	2021-06-10	2021	6	10	Green	True nest	CS_079	Noonu	Medhufaru	Turtle beach	ND	ND	ND	ND	ND	ND	ND	14:50:00	ND	16:12:00	ND	No	NA	ND	NA	NA	NA	ND	ND	ND	ND	ND	ND	no excavation	NA	NA	NA	NA	NA	NA	NA	NA	NA	NA	NA	NA	NA	ND
ND	NNmdf_21_481	2021-06-10	2021	6	10	Green	True nest	CS_079	Noonu	Medhufaru	Turtle beach	ND	ND	ND	ND	ND	ND	ND	14:50:00	ND	16:12:00	ND	No	NA	ND	NA	NA	NA	ND	ND	ND	ND	ND	ND	no excavation	NA	NA	NA	NA	NA	NA	NA	NA	NA	NA	NA	NA	NA	ND
ND	NNmdf_21_482	2021-06-10	2021	6	10	Green	True nest	CS_079	Noonu	Medhufaru	Turtle beach	ND	ND	ND	ND	ND	ND	ND	14:50:00	ND	16:12:00	ND	No	NA	ND	NA	NA	NA	ND	ND	ND	ND	ND	ND	no excavation	NA	NA	NA	NA	NA	NA	NA	NA	NA	NA	NA	NA	NA	ND
ND	NNmdf_21_483	2021-06-10	2021	6	10	Green	True nest	CS_079	Noonu	Medhufaru	Turtle beach	ND	ND	ND	ND	ND	ND	ND	14:50:00	ND	16:12:00	ND	No	NA	ND	NA	NA	NA	ND	ND	ND	ND	ND	ND	no excavation	NA	NA	NA	NA	NA	NA	NA	NA	NA	NA	NA	NA	NA	ND
ND	NNmdf_21_484	2021-06-10	2021	6	10	Green	True nest	CS_079	Noonu	Medhufaru	Turtle beach	ND	ND	ND	ND	ND	ND	ND	14:50:00	ND	16:12:00	ND	No	NA	ND	NA	NA	NA	ND	ND	ND	ND	ND	ND	no excavation	NA	NA	NA	NA	NA	NA	NA	NA	NA	NA	NA	NA	NA	ND
ND	NNmdf_21_485	2021-06-10	2021	6	10	Green	True nest	CS_079	Noonu	Medhufaru	Turtle beach	ND	ND	ND	ND	ND	ND	ND	14:50:00	ND	16:12:00	ND	No	NA	ND	NA	NA	NA	ND	ND	ND	ND	ND	ND	no excavation	NA	NA	NA	NA	NA	NA	NA	NA	NA	NA	NA	NA	NA	ND
ND	NNmdf_21_486	2021-06-10	2021	6	10	Green	True nest	CS_079	Noonu	Medhufaru	Turtle beach	ND	ND	ND	ND	ND	ND	ND	14:50:00	ND	16:12:00	ND	No	NA	ND	NA	NA	NA	ND	ND	ND	ND	ND	ND	no excavation	NA	NA	NA	NA	NA	NA	NA	NA	NA	NA	NA	NA	NA	ND
ND	NNmdf_21_487	2021-06-10	2021	6	10	Green	True nest	CS_079	Noonu	Medhufaru	Turtle beach	ND	ND	ND	ND	ND	ND	ND	14:50:00	ND	16:12:00	ND	No	NA	ND	NA	NA	NA	ND	ND	ND	ND	ND	ND	no excavation	NA	NA	NA	NA	NA	NA	NA	NA	NA	NA	NA	NA	NA	ND
ND	NNmdf_21_488	2021-06-10	2021	6	10	Green	True nest	CS_079	Noonu	Medhufaru	Turtle beach	ND	ND	ND	ND	ND	ND	ND	14:50:00	ND	16:12:00	ND	No	NA	ND	NA	NA	NA	ND	ND	ND	ND	ND	ND	no excavation	NA	NA	NA	NA	NA	NA	NA	NA	NA	NA	NA	NA	NA	ND
ND	NNmdf_21_489	2021-06-10	2021	6	10	Green	True nest	CS_079	Noonu	Medhufaru	Turtle beach	ND	ND	ND	ND	ND	ND	ND	14:50:00	ND	16:12:00	ND	No	NA	ND	NA	NA	NA	ND	ND	ND	ND	ND	ND	no excavation	NA	NA	NA	NA	NA	NA	NA	NA	NA	NA	NA	NA	NA	ND
ND	NNmdf_21_490	2021-06-10	2021	6	10	Green	True nest	CS_079	Noonu	Medhufaru	Turtle beach	ND	ND	ND	ND	ND	ND	ND	14:50:00	ND	16:12:00	ND	No	NA	ND	NA	NA	NA	ND	ND	ND	ND	ND	ND	no excavation	NA	NA	NA	NA	NA	NA	NA	NA	NA	NA	NA	NA	NA	ND
ND	NNmdf_21_491	2021-06-10	2021	6	10	Green	True nest	CS_079	Noonu	Medhufaru	Turtle beach	ND	ND	ND	ND	ND	ND	ND	14:50:00	ND	16:12:00	ND	No	NA	ND	NA	NA	NA	ND	ND	ND	ND	ND	ND	no excavation	NA	NA	NA	NA	NA	NA	NA	NA	NA	NA	NA	NA	NA	ND
ND	NNmdf_21_492	2021-06-12	2021	6	12	Green	True nest	CS_079	Noonu	Medhufaru	Pergola beach	ND	ND	ND	ND	ND	ND	ND	13:10:00	ND	13:20:00	ND	No	NA	ND	NA	NA	NA	ND	ND	ND	ND	ND	ND	no excavation	NA	NA	NA	NA	NA	NA	NA	NA	NA	NA	NA	NA	NA	ND
ND	NA	2021-06-13	2021	6	13	Green	False crawl	CS_079	Noonu	Medhufaru	Pergola beach	ND	ND	ND	ND	ND	ND	ND	14:50:00	ND	16:12:00	NA	NA	NA	NA	NA	false crawl no emergence	NA	NA	NA	NA	NA	NA	NA	false crawl no excavation	NA	NA	NA	NA	NA	NA	NA	NA	NA	NA	NA	NA	NA	NA
ND	NA	2021-06-14	2021	6	14	Green	False crawl	Emily Mundy /ORP	Lhaviyani	Kurehdhoo	Kuredu South Beach	4	ND	93	ND	ND	ND	ND	ND	ND	ND	NA	NA	NA	NA	under bungalow	false crawl no emergence	NA	NA	NA	NA	NA	NA	NA	false crawl no excavation	NA	NA	NA	NA	NA	NA	NA	NA	NA	NA	NA	NA	NA	NA
ND	NA	2021-06-17	2021	6	17	Green	False crawl	CS_079	Noonu	Medhufaru	Pergola beach	ND	ND	ND	ND	ND	ND	ND	01:58:00	ND	02:08:00	NA	NA	NA	NA	NA	false crawl no emergence	NA	NA	NA	NA	NA	NA	NA	false crawl no excavation	NA	NA	NA	NA	NA	NA	NA	NA	NA	NA	NA	NA	NA	NA
ND	NNmdf_21_496	2021-06-17	2021	6	17	Green	True nest	CS_080	Noonu	Medhufaru	Pergola beach	ND	ND	ND	ND	ND	ND	ND	00:10:00	ND	01:58:00	ND	No	NA	ND	NA	NA	NA	ND	ND	ND	ND	ND	ND	no excavation	NA	NA	NA	NA	NA	NA	NA	NA	NA	NA	NA	NA	NA	ND
ND	LVkrd_21_498	2021-06-18	2021	6	18	Green	True nest	Emily Mundy /ORP	Lhaviyani	Kurehdhoo	Kuredu South Beach	ND	ND	80	ND	ND	ND	ND	NA	NA	NA	NA	No	NA	ND	NA	NA	NA	ND	ND	ND	ND	ND	ND	no excavation	NA	NA	NA	NA	NA	NA	NA	NA	NA	NA	NA	NA	NA	ND
ND	NA	2021-06-18	2021	6	18	Green	False crawl	CS_079	Noonu	Medhufaru	Pergola beach	ND	ND	ND	ND	ND	ND	ND	12:40:00	ND	03:30:00	NA	NA	NA	NA	NA	false crawl no emergence	NA	NA	NA	NA	NA	NA	NA	false crawl no excavation	NA	NA	NA	NA	NA	NA	NA	NA	NA	NA	NA	NA	NA	NA
ND	NA	2021-06-24	2021	6	24	Green	False crawl	CS_079	Noonu	Medhufaru	Host Bar Beach	ND	ND	ND	ND	ND	ND	ND	14:20:00	ND	15:50:00	NA	NA	NA	NA	NA	false crawl no emergence	NA	NA	NA	NA	NA	NA	NA	false crawl no excavation	NA	NA	NA	NA	NA	NA	NA	NA	NA	NA	NA	NA	NA	NA
ND	NNmdf_21_499	2021-06-24	2021	6	24	Green	True nest	CS_079	Noonu	Medhufaru	Host Bar Beach	ND	ND	ND	ND	ND	ND	ND	14:20:00	ND	15:50:00	ND	No	NA	ND	NA	NA	NA	ND	ND	ND	ND	ND	ND	no excavation	NA	NA	NA	NA	NA	NA	NA	NA	NA	NA	NA	NA	NA	ND
ND	NNmdf_21_500	2021-06-24	2021	6	24	Green	True nest	CS_079	Noonu	Medhufaru	Turtle beach	ND	ND	ND	ND	ND	ND	ND	14:20:00	ND	15:50:00	ND	No	NA	ND	NA	NA	NA	ND	ND	ND	ND	ND	ND	no excavation	NA	NA	NA	NA	NA	NA	NA	NA	NA	NA	NA	NA	NA	ND
ND	NNmdf_21_501	2021-06-24	2021	6	24	Green	True nest	CS_079	Noonu	Medhufaru	Turtle beach	ND	ND	ND	ND	ND	ND	ND	14:20:00	ND	15:50:00	ND	No	NA	ND	NA	NA	NA	ND	ND	ND	ND	ND	ND	no excavation	NA	NA	NA	NA	NA	NA	NA	NA	NA	NA	NA	NA	NA	ND
ND	NNmdf_21_503	2021-06-24	2021	6	24	Green	True nest	CS_079	Noonu	Medhufaru	Turtle beach	ND	ND	ND	ND	ND	ND	ND	14:20:00	ND	15:50:00	ND	No	NA	ND	NA	NA	NA	ND	ND	ND	ND	ND	ND	no excavation	NA	NA	NA	NA	NA	NA	NA	NA	NA	NA	NA	NA	NA	ND
ND	NNmdf_21_504	2021-06-24	2021	6	24	Green	True nest	CS_079	Noonu	Medhufaru	Turtle beach	ND	ND	ND	ND	ND	ND	ND	14:20:00	ND	15:50:00	ND	No	NA	ND	NA	NA	NA	ND	ND	ND	ND	ND	ND	no excavation	NA	NA	NA	NA	NA	NA	NA	NA	NA	NA	NA	NA	NA	ND
ND	NA	2021-06-25	2021	6	25	Green	False crawl	CS_079	Noonu	Medhufaru	Pergola beach	ND	ND	ND	ND	ND	ND	ND	20:30:00	ND	20:35:00	NA	NA	NA	NA	NA	false crawl no emergence	NA	NA	NA	NA	NA	NA	NA	false crawl no excavation	NA	NA	NA	NA	NA	NA	NA	NA	NA	NA	NA	NA	NA	NA
ND	NA	2021-06-25	2021	6	25	Green	False crawl	CS_080	Noonu	Medhufaru	Host Bar Beach	ND	ND	ND	ND	ND	ND	ND	20:40:00	ND	21:40:00	NA	NA	NA	NA	NA	false crawl no emergence	NA	NA	NA	NA	NA	NA	NA	false crawl no excavation	NA	NA	NA	NA	NA	NA	NA	NA	NA	NA	NA	NA	NA	NA
ND	NA	2021-06-26	2021	6	26	Green	False crawl	Emily Mundy /ORP	Lhaviyani	Kurehdhoo	Kuredu South Beach	2	ND	ND	ND	ND	ND	ND	ND	ND	ND	NA	NA	NA	NA	NA	false crawl no emergence	NA	NA	NA	NA	NA	NA	NA	false crawl no excavation	NA	NA	NA	NA	NA	NA	NA	NA	NA	NA	NA	NA	NA	NA
ND	LVkrd_21_508	2021-06-27	2021	6	27	Green	True nest	Emily Mundy /ORP	Lhaviyani	Kurehdhoo	South Beach	ND	ND	93	ND	ND	ND	ND	NA	NA	NA	NA	No	NA	ND	NA	Emily Mundy | Sea Turtle Biologist | Olive Ridley Project	2021-8-27	2021	8	27	19:30:00	55	ND	Emily Mundy | Sea Turtle Biologist | Olive Ridley Project	2021-08-29	2021	8	29	90	0	0	55	33	ND	63.33	63.33	57	61
ND	NA	2021-06-30	2021	6	30	Green	False crawl	CS_079	Noonu	Medhufaru	Pergola beach	ND	ND	ND	ND	ND	ND	ND	23:45:00	ND	02:15:00	NA	NA	NA	NA	NA	false crawl no emergence	NA	NA	NA	NA	NA	NA	NA	false crawl no excavation	NA	NA	NA	NA	NA	NA	NA	NA	NA	NA	NA	NA	NA	NA
ND	NNmdf_21_510	2021-06-30	2021	6	30	Green	True nest	CS_079	Noonu	Medhufaru	Jungle gym	ND	ND	ND	ND	ND	ND	ND	17:50:00	ND	18:00:00	ND	No	NA	ND	NA	NA	NA	ND	ND	ND	ND	ND	ND	no excavation	NA	NA	NA	NA	NA	NA	NA	NA	NA	NA	NA	NA	NA	ND
ND	NNmdf_21_511	2021-06-30	2021	6	30	Green	True nest	CS_079	Noonu	Medhufaru	Pergola beach	ND	ND	ND	ND	ND	ND	ND	18:00:00	ND	18:15:00	ND	No	NA	ND	NA	NA	NA	ND	ND	ND	ND	ND	ND	no excavation	NA	NA	NA	NA	NA	NA	NA	NA	NA	NA	NA	NA	NA	ND
ND	NNmdf_21_512	2021-06-30	2021	6	30	Green	True nest	CS_079	Noonu	Medhufaru	Jungle gym	ND	ND	ND	ND	ND	ND	ND	17:50:00	ND	18:00:00	ND	No	NA	ND	NA	NA	NA	ND	ND	ND	ND	ND	ND	no excavation	NA	NA	NA	NA	NA	NA	NA	NA	NA	NA	NA	NA	NA	ND
ND	NA	2021-07-01	2021	7	1	Green	False crawl	Minnie Liddell /ORP	Baa	Dhunikolhu	Front Beach	ND	ND	112	ND	ND	ND	ND	ND	ND	ND	NA	NA	NA	NA	NA	false crawl no emergence	NA	NA	NA	NA	NA	NA	NA	false crawl no excavation	NA	NA	NA	NA	NA	NA	NA	NA	NA	NA	NA	NA	NA	NA
ND	NA	2021-07-06	2021	7	6	Green	False crawl	CS_079	Noonu	Medhufaru	Host Bar Beach	ND	ND	ND	ND	ND	ND	ND	07:40:00	ND	08:00:00	NA	NA	NA	NA	NA	false crawl no emergence	NA	NA	NA	NA	NA	NA	NA	false crawl no excavation	NA	NA	NA	NA	NA	NA	NA	NA	NA	NA	NA	NA	NA	NA
ND	NA	2021-07-06	2021	7	6	Green	False crawl	CS_079	Noonu	Medhufaru	Pergola beach	ND	ND	ND	ND	ND	ND	ND	07:40:00	ND	08:00:00	NA	NA	NA	NA	NA	false crawl no emergence	NA	NA	NA	NA	NA	NA	NA	false crawl no excavation	NA	NA	NA	NA	NA	NA	NA	NA	NA	NA	NA	NA	NA	NA
ND	NA	2021-07-08	2021	7	8	Green	False crawl	Emily Mundy /ORP	Lhaviyani	Kurehdhoo	Kuredu South Beach	ND	ND	90	ND	ND	ND	ND	ND	ND	ND	NA	NA	NA	NA	NA	false crawl no emergence	NA	NA	NA	NA	NA	NA	NA	false crawl no excavation	NA	NA	NA	NA	NA	NA	NA	NA	NA	NA	NA	NA	NA	NA
ND	NA	2021-07-09	2021	7	9	Green	False crawl	Emily Mundy /ORP	Lhaviyani	Kurehdhoo	Kuredu South Beach	ND	ND	90	ND	ND	ND	ND	ND	ND	03:40:00	NA	NA	NA	NA	NA	false crawl no emergence	NA	NA	NA	NA	NA	NA	NA	false crawl no excavation	NA	NA	NA	NA	NA	NA	NA	NA	NA	NA	NA	NA	NA	NA
ND	LVjhr_21_518	2021-07-14	2021	7	14	Green	True nest	Emily Mundy /ORP	Lhaviyani	Medha Adihuraa	Near Bushes	ND	ND	ND	ND	ND	12	ND	NA	NA	NA	NA	No	NA	ND	NA	ND	2021-9-7	2021	9	7	ND	59	ND	Olivia Forster | Sea Turtle Biologist | Olive Ridley Project	2021-09-14	2021	9	14	100	0	0	59	41	ND	59	59	59	55
ND	NA	2021-07-20	2021	7	20	Green	False crawl	Emily Mundy /ORP	Lhaviyani	Kurehdhoo	Kuredu South Beach	ND	ND	93	ND	ND	ND	ND	20:30:00	ND	20:40:00	NA	NA	NA	NA	NA	false crawl no emergence	NA	NA	NA	NA	NA	NA	NA	false crawl no excavation	NA	NA	NA	NA	NA	NA	NA	NA	NA	NA	NA	NA	NA	NA
ND	NA	2021-07-20	2021	7	20	Green	False crawl	Emily Mundy /ORP	Lhaviyani	Kurehdhoo	Kuredu South Beach	ND	ND	93	ND	ND	ND	ND	ND	ND	00:00:00	NA	NA	NA	NA	NA	false crawl no emergence	NA	NA	NA	NA	NA	NA	NA	false crawl no excavation	NA	NA	NA	NA	NA	NA	NA	NA	NA	NA	NA	NA	NA	NA
ND	LVkrd_21_521	2021-07-20	2021	7	20	Green	True nest	NA	Lhaviyani	Kurehdhoo	Kuredu South Beach	ND	ND	93	ND	ND	ND	ND	ND	ND	02:45:00	ND	No	NA	ND	NA	ND	2021-9-13	2021	9	13	21:30:00	63	ND	Emily Mundy | Sea Turtle Biologist | Olive Ridley Project	2021-09-15	2021	9	15	88	0	0	63	24	ND	72.73	72.73	64	55
GR793	LVkrd_21_522	2021-07-22	2021	7	22	Green	True nest	Emily Mundy /ORP	Lhaviyani	Kurehdhoo	Kuredu South Beach	ND	ND	93	90	ND	2.5	ND	22:00:00	ND	01:15:00	ND	No	NA	ND	NA	ND	2021-9-21	2021	9	21	21:18:00	95	ND	Emily Mundy | Sea Turtle Biologist | Olive Ridley Project	2021-09-22	2021	9	22	98	0	0	95	3	ND	96.94	96.94	95	61
ND	LVjhr_21_523	2021-07-23	2021	7	23	Green	True nest	Emily Mundy /ORP	Lhaviyani	Medha Adihuraa	Front of restaraunt	ND	ND	ND	ND	ND	5	ND	NA	NA	NA	NA	No	NA	ND	NA	ND	2021-9-18	2021	9	18	ND	87	ND	Olivia Forster | Sea Turtle Biologist | Olive Ridley Project	2021-09-19	2021	9	19	92	0	0	87	5	ND	94.57	94.57	87	57
ND	LMohv_21_524	2021-07-26	2021	7	26	Green	True nest	Isha Afeef /ORP	Laamu	Olhuveli	95	ND	ND	101	ND	ND	3	ND	NA	NA	NA	NA	No	NA	obstacle furniture	NA	ND	2021-9-20	2021	9	20	ND	65	ND	Isha Afeef | Program Manager | Olive Ridley Project	2021-09-22	2021	9	22	96	5	3	77	19	ND	71.88	80.21	74	56
ND	NA	2021-07-27	2021	7	27	Green	False crawl	Emily Mundy /ORP	Lhaviyani	Kurehdhoo	Kuredu North Beach	ND	ND	85	ND	ND	ND	ND	ND	ND	ND	NA	NA	NA	NA	NA	false crawl no emergence	NA	NA	NA	NA	NA	NA	NA	false crawl no excavation	NA	NA	NA	NA	NA	NA	NA	NA	NA	NA	NA	NA	NA	NA
ND	LVkrd_21_526	2021-08-01	2021	8	1	Green	True nest	CS_044	Lhaviyani	Kurehdhoo	Kuredu South Beach	ND	ND	100	ND	ND	ND	ND	NA	NA	NA	NA	No	NA	ND	NA	ND	2021-9-26	2021	9	26	ND	65	ND	Emily Mundy | Sea Turtle Biologist | Olive Ridley Project	2021-09-28	2021	9	28	79	0	12	77	2	ND	82.28	97.47	65	56
ND	LVkrd_21_527	2021-08-03	2021	8	3	Green	True nest	Emily Mundy /ORP	Lhaviyani	Kurehdhoo	Kuredu North Beach	ND	ND	100	ND	ND	ND	ND	NA	NA	NA	NA	No	NA	ND	NA	ND	2021-9-30	2021	9	30	03:30:00	94	ND	Emily Mundy | Sea Turtle Biologist | Olive Ridley Project	2021-10-02	2021	10	2	110	0	0	94	16	ND	85.45	85.45	94	58
ND	LMohv_21_528	2021-08-04	2021	8	4	Green	True nest	CS_113 /MUI	Laamu	Olhuveli	93	ND	ND	94	ND	ND	3	ND	05:58:00	Covering	06:07:00	ND	No	NA	obstacle furniture	NA	ND	NA	2021	ND	ND	ND	45	ND	Isha Afeef | Program Manager | Olive Ridley Project	2021-10-04	2021	10	4	57	0	0	45	12	ND	78.95	78.95	45	ND
ND	NA	2021-08-13	2021	8	13	Green	False crawl	Emily Mundy /ORP	Lhaviyani	Kurehdhoo	Kuredu South Beach	ND	ND	95	ND	ND	ND	ND	ND	ND	ND	NA	NA	NA	NA	NA	false crawl no emergence	NA	NA	NA	NA	NA	NA	NA	false crawl no excavation	NA	NA	NA	NA	NA	NA	NA	NA	NA	NA	NA	NA	NA	NA
ND	LVjhr_21_529	2021-08-13	2021	8	13	Green	True nest	CS_109 /AMC	Lhaviyani	Medha Adihuraa	Main Beach	ND	ND	ND	ND	ND	14	ND	NA	NA	NA	NA	No	NA	ND	NA	ND	NA	2021	ND	ND	ND	97	ND	0103 | NGO | Atoll Marine Centre	2021-10-23	2021	10	23	103	1	0	97	5	ND	94.17	95.15	98	ND
ND	LMohv_21_532	2021-08-14	2021	8	14	Green	True nest	Isha Afeef /ORP	Laamu	Olhuveli	94	ND	ND	101	ND	ND	1	ND	NA	NA	NA	NA	No	NA	ND	NA	NA	NA	ND	ND	ND	ND	ND	ND	Isha Afeef | Program Manager | Olive Ridley Project	2021-11-17	2021	11	17	82	0	0	73	9	ND	89.02	89.02	73	ND
GR793	LVkrd_21_531	2021-08-14	2021	8	14	Green	True nest	Emily Mundy /ORP	Lhaviyani	Kurehdhoo	Kuredu South Beach	ND	ND	95	99	90	0.5	ND	02:00:00	ND	04:45:00	82	Yes	NA	ND	NA	ND	2021-10-13	2021	10	13	19:20:00	78	ND	Emily Mundy | Sea Turtle Biologist | Olive Ridley Project	2021-10-15	2021	10	15	82	0	0	78	4	ND	95.12	95.12	78	60
ND	LVknh_21_533	2021-08-23	2021	8	23	Green	True nest	CS_109 /AMC	Lhaviyani	Kanuhuraa	Staff Beach	ND	ND	93	ND	ND	24.5	ND	NA	NA	NA	NA	No	NA	ND	NA	ND	NA	2021	ND	ND	ND	6	ND	0028 | NGO | Atoll Marine Centre	2021-10-30	2021	10	30	113	0	0	6	107	ND	5.31	5.31	6	ND
ND	NA	2021-08-24	2021	8	24	Green	False crawl	Isha Afeef /ORP	Laamu	Olhuveli	92	ND	ND	101	ND	ND	8	ND	ND	ND	ND	NA	NA	NA	NA	NA	false crawl no emergence	NA	NA	NA	NA	NA	NA	NA	false crawl no excavation	NA	NA	NA	NA	NA	NA	NA	NA	NA	NA	NA	NA	NA	NA
ND	LMohv_21_534	2021-08-24	2021	8	24	Green	True nest	Isha Afeef /ORP	Laamu	Olhuveli	92	ND	ND	88	ND	ND	1	ND	NA	NA	NA	NA	No	NA	ND	NA	ND	2021-10-22	2021	10	22	05:03:00	35	ND	Isha Afeef | Program Manager | Olive Ridley Project	2021-10-24	2021	10	24	69	2	3	37	37	ND	39.13	46.38	29	59
ND	LVjhr_21_536	2021-08-26	2021	8	26	Green	True nest	CS_109 /AMC	Lhaviyani	Medha Adihuraa	Near bushes	ND	ND	92	ND	ND	5.9	ND	NA	NA	NA	NA	No	NA	ND	NA	ND	2021-10-25	2021	10	25	ND	80	ND	0028 | NGO | Atoll Marine Centre	2021-10-30	2021	10	30	101	0	0	80	21	ND	79.21	79.21	80	60
ND	NA	2021-08-27	2021	8	27	Green	False crawl	CS_109 /AMC	Lhaviyani	Medha Adihuraa	Main Beach	ND	1	92	ND	ND	ND	ND	ND	ND	ND	NA	NA	NA	NA	roots?	false crawl no emergence	NA	NA	NA	NA	NA	NA	NA	false crawl no excavation	NA	NA	NA	NA	NA	NA	NA	NA	NA	NA	NA	NA	NA	NA
ND	NA	2021-08-28	2021	8	28	Green	False crawl	Emily Mundy /ORP	Lhaviyani	Kurehdhoo	Kuredu South Beach	ND	ND	95	ND	ND	ND	ND	ND	ND	ND	NA	NA	NA	NA	NA	false crawl no emergence	NA	NA	NA	NA	NA	NA	NA	false crawl no excavation	NA	NA	NA	NA	NA	NA	NA	NA	NA	NA	NA	NA	NA	NA
GR793	LVkrd_21_538	2021-08-28	2021	8	28	Green	True nest	Emily Mundy /ORP	Lhaviyani	Kurehdhoo	Kuredu South Beach	ND	ND	95	99	90	ND	ND	04:00:00	ND	08:45:00	ND	No	NA	ND	NA	ND	2021-10-28	2021	10	28	18:00:00	77	ND	Emily Mundy | Sea Turtle Biologist | Olive Ridley Project	2021-10-30	2021	10	30	81	0	0	77	4	ND	95.06	95.06	77	61
ND	LMohv_21_540	2021-09-02	2021	9	2	Green	True nest	Isha Afeef /ORP	Laamu	Olhuveli	91	ND	ND	94	ND	ND	1	ND	NA	NA	NA	NA	No	NA	ND	NA	ND	2021-10-27	2021	10	27	22:29:00	14	ND	Isha Afeef | Program Manager | Olive Ridley Project	2021-10-29	2021	10	29	60	6	26	46	14	ND	23.33	76.67	20	55
ND	NA	2021-09-02	2021	9	2	Green	False crawl	Isha Afeef /ORP	Laamu	Olhuveli	Watersports Beach	ND	ND	88	ND	ND	9	ND	ND	ND	ND	NA	NA	NA	NA	NA	false crawl no emergence	NA	NA	NA	NA	NA	NA	NA	false crawl no excavation	NA	NA	NA	NA	NA	NA	NA	NA	NA	NA	NA	NA	NA	NA
ND	LVjhr_21_542	2021-09-03	2021	9	3	Green	True nest	CS_109 /AMC	Lhaviyani	Medha Adihuraa	Main Beach	ND	ND	93	ND	ND	13.2	ND	NA	NA	NA	NA	No	NA	ND	NA	ND	NA	2021	ND	ND	ND	1	ND	0103 | NGO | Atoll Marine Centre	2021-11-17	2021	11	17	102	1	0	1	100	2	0.98	1.96	2	ND
GR1324	NA	2021-09-08	2021	9	8	Green	False crawl	Emily Mundy /ORP	Lhaviyani	Kurehdhoo	Kuredu North Beach	ND	ND	90	107	95	ND	ND	ND	ND	ND	NA	NA	NA	NA	NA	false crawl no emergence	NA	NA	NA	NA	NA	NA	NA	false crawl no excavation	NA	NA	NA	NA	NA	NA	NA	NA	NA	NA	NA	NA	NA	NA
ND	NA	2021-09-13	2021	9	13	Unknown	False crawl	Isha Afeef /ORP	Laamu	Olhuveli	81	ND	ND	ND	ND	ND	0	ND	ND	ND	ND	NA	NA	NA	NA	NA	false crawl no emergence	NA	NA	NA	NA	NA	NA	NA	false crawl no excavation	NA	NA	NA	NA	NA	NA	NA	NA	NA	NA	NA	NA	NA	NA
ND	NA	2021-09-13	2021	9	13	Green	False crawl	CS_109 /AMC	Lhaviyani	Medha Adihuraa	Near Drift Sign	ND	ND	93	ND	ND	ND	ND	ND	ND	ND	NA	NA	NA	NA	NA	false crawl no emergence	NA	NA	NA	NA	NA	NA	NA	false crawl no excavation	NA	NA	NA	NA	NA	NA	NA	NA	NA	NA	NA	NA	NA	NA
ND	LVjhr_21_546	2021-09-14	2021	9	14	Green	True nest	CS_109 /AMC	Lhaviyani	Medha Adihuraa	Main Beach	ND	ND	93	ND	ND	11.3	ND	06:45:00	ND	10:00:00	ND	No	NA	ND	NA	ND	2021-11-19	2021	11	19	ND	29	ND	0103 | NGO | Atoll Marine Centre	2021-11-22	2021	11	22	114	1	1	29	83	ND	25.44	27.19	30	66
ND	NA	2021-09-21	2021	9	21	Green	False crawl	Isha Afeef /ORP	Laamu	Olhuveli	94	ND	ND	96	ND	ND	0	ND	ND	ND	ND	NA	NA	NA	NA	NA	false crawl no emergence	NA	NA	NA	NA	NA	NA	NA	false crawl no excavation	NA	NA	NA	NA	NA	NA	NA	NA	NA	NA	NA	NA	NA	NA
ND	LVjhr_21_548	2021-09-27	2021	9	27	Green	True nest	CS_103 /AMC	Lhaviyani	Medha Adihuraa	Main Beach	ND	ND	98	105	65	18	ND	05:45:00	ND	08:00:00	ND	No	NA	ND	NA	ND	2021-12-5	2021	12	5	ND	61	ND	0103 | NGO | Atoll Marine Centre	2021-12-07	2021	12	7	117	0	0	61	56	ND	52.14	52.14	61	69
ND	NA	2021-09-29	2021	9	29	Green	False crawl	Isha Afeef /ORP	Laamu	Olhuveli	80	ND	ND	99	ND	ND	0	ND	02:36:00	ND	ND	NA	NA	NA	NA	NA	false crawl no emergence	NA	NA	NA	NA	NA	NA	NA	false crawl no excavation	NA	NA	NA	NA	NA	NA	NA	NA	NA	NA	NA	NA	NA	NA
ND	LMohv_21_550	2021-10-02	2021	10	2	Green	True nest	Isha Afeef /ORP	Laamu	Olhuveli	90	ND	ND	91	ND	ND	1	ND	NA	NA	NA	NA	No	NA	ND	NA	ND	2021-11-25	2021	11	25	04:16:00	78	ND	0183 | Citizen Scientist	2021-11-29	2021	11	29	82	0	1	79	3	ND	95.12	96.34	78	54
GR942	LMohv_21_551	2021-10-10	2021	10	10	Green	True nest	CS_018 /MUI	Laamu	Olhuveli	95	ND	ND	95	95	ND	2	ND	21:00:00	ND	23:53:00	ND	No	NA	ND	NA	ND	2021-12-12	2021	12	12	18:32:00	82	ND	Isha Afeef | Program Manager | Olive Ridley Project	2021-12-14	2021	12	14	84	0	0	82	2	ND	97.62	97.62	82	63
ND	LMohv_21_552	2021-10-21	2021	10	21	Green	True nest	Isha Afeef /ORP	Laamu	Olhuveli	80	ND	1	118	ND	ND	-3	ND	NA	NA	NA	88	Flood Zone	NA	ND	NA	ND	2021-12-22	2021	12	22	00:00:00	73	ND	Isha Afeef | Program Manager | Olive Ridley Project	2021-12-25	2021	12	25	88	0	3	80	8	ND	87.5	90.91	77	62
ND	LMohv_21_553	2021-10-23	2021	10	23	Green	True nest	Isha Afeef /ORP	Laamu	Olhuveli	36	ND	ND	104	ND	ND	1	ND	NA	NA	NA	NA	No	NA	ND	NA	ND	2021-12-24	2021	12	24	23:32:00	15	ND	Isha Afeef | Program Manager | Olive Ridley Project	2021-12-26	2021	12	26	66	3	1	19	47	ND	22.73	28.79	18	62
ND	NA	2021-10-28	2021	10	28	Green	False crawl	CS_028 /AMC	Lhaviyani	Medha Adihuraa	Main Beach	ND	ND	117	ND	ND	ND	ND	ND	ND	20:15:00	NA	NA	NA	NA	NA	false crawl no emergence	NA	NA	NA	NA	NA	NA	NA	false crawl no excavation	NA	NA	NA	NA	NA	NA	NA	NA	NA	NA	NA	NA	NA	NA
ND	BAdkh_21_555	2021-11-22	2021	11	22	Green	True nest	Minnie Liddell /ORP	Baa	Dhunikolhu	Villa 66	ND	ND	112	ND	ND	ND	ND	NA	NA	NA	NA	No	NA	ND	NA	NA	NA	ND	ND	ND	ND	ND	ND	no excavation	NA	NA	NA	NA	NA	NA	NA	NA	NA	NA	NA	NA	NA	ND
ND	LMohv_21_556	2021-11-28	2021	11	28	Green	True nest	CS_113 /MUI	Laamu	Olhuveli	91	ND	ND	104	ND	ND	2	ND	NA	NA	NA	NA	No	NA	ND	NA	NA	NA	ND	ND	ND	ND	ND	ND	no excavation	NA	NA	NA	NA	NA	NA	NA	NA	NA	NA	NA	NA	NA	ND
ND	LMgdh_21_557	2021-12-06	2021	12	6	Green	True nest	Isha Afeef /ORP	Laamu	Gaadhoo	Nesting Beach	ND	ND	ND	ND	ND	ND	ND	NA	NA	NA	NA	No	NA	ND	NA	NA	NA	ND	ND	ND	ND	ND	ND	no excavation	NA	NA	NA	NA	NA	NA	NA	NA	NA	NA	NA	NA	NA	ND
ND	LMgdh_21_558	2021-12-06	2021	12	6	Green	True nest	Isha Afeef /ORP	Laamu	Gaadhoo	Nesting Beach	ND	ND	ND	ND	ND	ND	ND	NA	NA	NA	NA	No	NA	ND	NA	NA	NA	ND	ND	ND	ND	ND	ND	no excavation	NA	NA	NA	NA	NA	NA	NA	NA	NA	NA	NA	NA	NA	ND
ND	LMgdh_21_559	2021-12-06	2021	12	6	Green	True nest	Isha Afeef /ORP	Laamu	Gaadhoo	Nesting Beach	ND	ND	ND	ND	ND	ND	ND	NA	NA	NA	NA	No	NA	ND	NA	NA	NA	ND	ND	ND	ND	ND	ND	no excavation	NA	NA	NA	NA	NA	NA	NA	NA	NA	NA	NA	NA	NA	ND
ND	LMgdh_21_560	2021-12-06	2021	12	6	Green	True nest	Isha Afeef /ORP	Laamu	Gaadhoo	Nesting Beach	ND	ND	137	ND	ND	ND	ND	NA	NA	NA	NA	No	NA	ND	NA	NA	NA	ND	ND	ND	ND	ND	ND	no excavation	NA	NA	NA	NA	NA	NA	NA	NA	NA	NA	NA	NA	NA	ND
ND	NA	2021-12-09	2021	12	9	Green	False crawl	Isha Afeef /ORP	Laamu	Olhuveli	91	ND	ND	99	ND	ND	0	ND	ND	ND	ND	NA	NA	NA	NA	NA	false crawl no emergence	NA	NA	NA	NA	NA	NA	NA	false crawl no excavation	NA	NA	NA	NA	NA	NA	NA	NA	NA	NA	NA	NA	NA	NA
ND	LMohv_21_562	2021-12-10	2021	12	10	Green	True nest	Isha Afeef /ORP	Laamu	Olhuveli	94	ND	ND	104	108	76	1	ND	22:05:00	ND	21:41:00	ND	No	NA	ND	NA	NA	NA	ND	ND	ND	ND	ND	ND	no excavation	NA	NA	NA	NA	NA	NA	NA	NA	NA	NA	NA	NA	NA	ND
ND	LMohv_21_563	2021-12-23	2021	12	23	Green	True nest	Isha Afeef /ORP	Laamu	Olhuveli	96	ND	ND	109	ND	ND	3	ND	NA	NA	NA	NA	No	NA	ND	NA	NA	NA	ND	ND	ND	ND	ND	ND	no excavation	NA	NA	NA	NA	NA	NA	NA	NA	NA	NA	NA	NA	NA	ND
ND	NMrtr_21_565	NA	2021	NA	NA	Green	True nest	Joe Rigby /ORP	North Male	Medhufinolhu	Turtle beach, Villa 216	ND	ND	ND	ND	ND	ND	ND	NA	NA	NA	NA	No	NA	ND	NA	ND	2021-6-17	2021	6	17	21:00:00	30	ND	Joe Rigby | Sea Turtle Biologist | Olive Ridley Project	2021-06-19	2021	6	19	106	0	0	100	6	ND	94.34	94.34	100	ND
ND	NMrtr_21_564	NA	2021	NA	NA	Green	True nest	Joe Rigby /ORP	North Male	Medhufinolhu	Villas 171 (sunset beach)	ND	ND	ND	ND	ND	ND	ND	NA	NA	NA	NA	No	NA	ND	NA	ND	2021-6-2	2021	6	2	20:30:00	70	ND	Joe Rigby | Sea Turtle Biologist | Olive Ridley Project	2021-06-05	2021	6	5	107	0	0	99	8	ND	92.52	92.52	99	ND
NA	RAmmg_21_566	NA	2021	NA	NA	Green	True nest	NA	Raa	Maamunagau	V213	1	1	ND	ND	ND	ND	ND	NA	NA	NA	NA	No	NA	ND	NA	NA	2021-7-9	2021	7	9	00:00:00	8	NA	NA	NA	ND	ND	ND	ND	ND	11	ND	11	NA	NA	NA	NA	ND
ND	LMohv_21_567	NA	2021			Green	True nest	Isha Afeef /ORP	Laamu	Olhuveli	94	ND	ND	97	ND	ND	0	ND	NA	NA	NA	NA	No	NA	ND	NA	ND	2021-11-16	2021	11	16	01:52:00	65	ND	Isha Afeef | Program Manager | Olive Ridley Project	2021-11-17	2021	11	17	71	1	3	70	1	ND	92.96	98.59	67	ND
ND	LMohv_22_568	2022-01-03	2022	1	3	Green	True nest	CS_060 /MUI	Laamu	Olhuveli	V94	ND	ND	100	ND	ND	4	1	ND	ND	08:00:00	ND	No	NA	ND	NA	ND	NA	2022	ND	ND	ND	69	ND	Isha Afeef | Program Manager | Olive Ridley Project	2022-03-16	2022	3	16	77	0	1	70	7	ND	89.61	90.91	69	ND
ND	LMohv_22_569	2022-01-14	2022	1	14	Green	True nest	Isha Afeef /ORP	Laamu	Olhuveli	96	ND	ND	98	ND	ND	4	2	ND	ND	23:00:00	ND	No	NA	ND	NA	NA	NA	ND	ND	ND	ND	ND	ND	Isha Afeef | Program Manager | Olive Ridley Project	ND	ND	ND	ND	ND	ND	ND	ND	ND	ND	NA	NA	NA	ND
ND	VVfld_22_570	2022-01-18	2022	1	18	Olive Ridley	True nest	CS_001 /Dive Guide	Vaavu	Fulidhoo		ND	ND	ND	ND	ND	ND	ND	NA	NA	NA	NA	No	NA	ND	NA	ND	2022-3-8	2022	3	8	ND	ND	ND	Minnie Liddel | Veterinarian Team | Olive Ridley Project	ND	ND	ND	ND	ND	ND	ND	ND	ND	ND	NA	NA	NA	49
ND	LMohv_22_571	2022-01-24	2022	1	24	Green	True nest	Isha Afeef /ORP	Laamu	Olhuveli	93-94	1	ND	105	ND	ND	3.5	ND	NA	NA	NA	NA	No	NA	ND	NA	ND	NA	2022	ND	ND	ND	2	ND	Isha Afeef | Program Manager | Olive Ridley Project	2022-03-06	2022	3	6	2	0	0	2	0	ND	100	100	2	ND
ND	HDhnm_22_572	NA	2022	1	NA	Olive Ridley	True nest	CS_135	Haa Dhaalu	Hanimaadhoo	NA	ND	ND	ND	ND	ND	ND	ND	NA	NA	NA	NA	No	NA	ND	NA	ND	2022-3-24	2022	3	24	ND	ND	ND	Sara Scroglieri | Citizen Scientist | Kuramathi Maldives	ND	ND	ND	ND	ND	ND	ND	ND	ND	ND	NA	NA	NA	ND
ND	LMgdh_22_576	NA	2022	1	NA	Green	True nest	Isha Afeef /ORP	Laamu	Gaadhoo	NA	ND	ND	100	ND	ND	3	0	NA	NA	NA	NA	No	NA	ND	NA	NA	NA	ND	ND	ND	ND	ND	ND	no excavation	NA	NA	NA	NA	NA	NA	NA	NA	NA	NA	NA	NA	NA	ND
ND	LMgdh_22_577	NA	2022	1	NA	Green	True nest	Isha Afeef /ORP	Laamu	Gaadhoo	NA	ND	ND	114	ND	ND	2	0.5	NA	NA	NA	NA	No	NA	ND	NA	NA	NA	ND	ND	ND	ND	ND	ND	no excavation	NA	NA	NA	NA	NA	NA	NA	NA	NA	NA	NA	NA	NA	ND
ND	LMgdh_22_578	NA	2022	1	NA	Green	True nest	Isha Afeef /ORP	Laamu	Gaadhoo	NA	ND	ND	129	ND	ND	2	0	NA	NA	NA	NA	No	NA	ND	NA	NA	NA	ND	ND	ND	ND	ND	ND	no excavation	NA	NA	NA	NA	NA	NA	NA	NA	NA	NA	NA	NA	NA	ND
ND	LMgdh_22_573	NA	2022	1	NA	Unknown	True nest	Isha Afeef /ORP	Laamu	Gaadhoo	NA	ND	ND	ND	ND	ND	2	0.5	NA	NA	NA	NA	No	NA	ND	NA	NA	NA	ND	ND	ND	ND	ND	ND	no excavation	NA	NA	NA	NA	NA	NA	NA	NA	NA	NA	NA	NA	NA	ND
ND	LMgdh_22_574	NA	2022	1	NA	Unknown	True nest	Isha Afeef /ORP	Laamu	Gaadhoo	NA	ND	ND	ND	ND	ND	2	0.5	NA	NA	NA	NA	No	NA	ND	NA	NA	NA	ND	ND	ND	ND	ND	ND	no excavation	NA	NA	NA	NA	NA	NA	NA	NA	NA	NA	NA	NA	NA	ND
ND	LMgdh_22_575	NA	2022	1	NA	Unknown	True nest	Isha Afeef /ORP	Laamu	Gaadhoo	NA	ND	ND	ND	ND	ND	2	0	NA	NA	NA	NA	No	NA	ND	NA	NA	NA	ND	ND	ND	ND	ND	ND	no excavation	NA	NA	NA	NA	NA	NA	NA	NA	NA	NA	NA	NA	NA	ND
ND	LMohv_22_579	2022-02-05	2022	2	5	Green	True nest	CS_060 /MUI	Laamu	Olhuveli	93-94	ND	ND	105	106	84	3.5	0.5	00:10:00	ND	01:48:00	ND	No	NA	ND	NA	ND	2022-3-28	2022	3	28	20:30:00	91	ND	Isha Afeef | Program Manager | Olive Ridley Project	2022-03-30	2022	3	30	105	0	1	92	13	ND	86.67	87.62	91	51
ND	LMgdh_22_580	NA	2022	2	NA	Green	True nest	Adam Naahi /ORP Intern	Laamu	Gaadhoo	NA	ND	ND	102	ND	ND	3	0	NA	NA	NA	NA	No	NA	ND	NA	NA	NA	ND	ND	ND	ND	ND	ND	no excavation	NA	NA	NA	NA	NA	NA	NA	NA	NA	NA	NA	NA	NA	ND
ND	LMgdh_22_581	NA	2022	2	NA	Green	True nest	Adam Naahi /ORP Intern	Laamu	Gaadhoo	NA	ND	ND	102	ND	ND	2.5	0	NA	NA	NA	NA	No	NA	ND	NA	NA	NA	ND	ND	ND	ND	ND	ND	no excavation	NA	NA	NA	NA	NA	NA	NA	NA	NA	NA	NA	NA	NA	ND
ND	LMgdh_22_582	NA	2022	2	NA	Green	True nest	Adam Naahi /ORP Intern	Laamu	Gaadhoo	NA	ND	ND	104	ND	ND	2	0	NA	NA	NA	NA	No	NA	ND	NA	NA	NA	ND	ND	ND	ND	ND	ND	no excavation	NA	NA	NA	NA	NA	NA	NA	NA	NA	NA	NA	NA	NA	ND
ND	LMgdh_22_583	NA	2022	2	NA	Green	True nest	Adam Naahi /ORP Intern	Laamu	Gaadhoo	NA	ND	ND	102	ND	ND	2	0	NA	NA	NA	NA	No	NA	ND	NA	NA	NA	ND	ND	ND	ND	ND	ND	no excavation	NA	NA	NA	NA	NA	NA	NA	NA	NA	NA	NA	NA	NA	ND
ND	LMgdh_22_584	NA	2022	2	NA	Green	True nest	Adam Naahi /ORP Intern	Laamu	Gaadhoo	NA	ND	ND	103	ND	ND	2	0	NA	NA	NA	NA	No	NA	ND	NA	NA	NA	ND	ND	ND	ND	ND	ND	no excavation	NA	NA	NA	NA	NA	NA	NA	NA	NA	NA	NA	NA	NA	ND
ND	LMgdh_22_585	NA	2022	2	NA	Green	True nest	Adam Naahi /ORP Intern	Laamu	Gaadhoo	NA	ND	ND	106	ND	ND	1	0	NA	NA	NA	NA	No	NA	ND	NA	NA	NA	ND	ND	ND	ND	ND	ND	no excavation	NA	NA	NA	NA	NA	NA	NA	NA	NA	NA	NA	NA	NA	ND
ND	LMgdh_22_586	NA	2022	2	NA	Green	True nest	Isha Afeef /ORP	Laamu	Gaadhoo	NA	ND	ND	103	ND	ND	2	0	NA	NA	NA	NA	No	NA	ND	NA	NA	NA	ND	ND	ND	ND	ND	ND	no excavation	NA	NA	NA	NA	NA	NA	NA	NA	NA	NA	NA	NA	NA	ND
GR1378	NMsmb_22_587	2022-03-16	2022	3	16	Green	True nest	CS_047 /EPA	North Male	Maale	Sinimale Bridge	ND	ND	125	105	90	0	ND	01:15:00	ND	03:00:00	ND	Flood Zone	NA	ND	NA	NA	NA	ND	ND	ND	ND	ND	ND	no excavation	NA	NA	NA	NA	NA	NA	NA	NA	NA	NA	NA	NA	NA	ND
NA	RAmmg_22_588	2022-03-19	2022	3	19	Green	True nest	CS_126 /Maamunagau /Security	Raa	Maamunagau	Spa Pods	1	1	ND	ND	ND	ND	ND	NA	NA	NA	NA	No	NA	ND	NA	NA	2022-5-10	2022	5	10	19:00:00	ND	ND	ND	NA	ND	ND	ND	ND	ND	3	ND	5	ND	NA	NA	NA	52
ND	NNmdf_22_589	2022-03-27	2022	3	27	Green	True nest	Rosie Brown /ORP	Noonu	Medhufaru	3	ND	1	ND	ND	ND	9.4	ND	NA	NA	NA	NA	No	NA	ND	NA	ND	2022-5-21	2022	5	21	ND	17	ND	Rosie Brown | Sea Turtle Biologist | Olive Ridley Project	2022-05-23	2022	5	23	110	0	2	19	91	ND	15.45	17.27	17	55
ND	LMgdh_22_590	NA	2022	3	NA	Green	True nest	Isha Afeef /ORP	Laamu	Gaadhoo	NA	ND	ND	ND	ND	ND	0	1	NA	NA	NA	NA	No	NA	ND	NA	NA	NA	ND	ND	ND	ND	ND	ND	no excavation	NA	NA	NA	NA	NA	NA	NA	NA	NA	NA	NA	NA	NA	ND
ND	LMgdh_22_591	NA	2022	3	NA	Green	True nest	Isha Afeef /ORP	Laamu	Gaadhoo	NA	ND	ND	92	ND	ND	0	0	NA	NA	NA	NA	No	NA	ND	NA	NA	NA	ND	ND	ND	ND	ND	ND	no excavation	NA	NA	NA	NA	NA	NA	NA	NA	NA	NA	NA	NA	NA	ND
ND	LMgdh_22_592	NA	2022	3	NA	Green	True nest	Isha Afeef /ORP	Laamu	Gaadhoo	NA	ND	ND	ND	ND	ND	0	0	NA	NA	NA	NA	No	NA	ND	NA	NA	NA	ND	ND	ND	ND	ND	ND	no excavation	NA	NA	NA	NA	NA	NA	NA	NA	NA	NA	NA	NA	NA	ND
ND	LMgdh_22_593	NA	2022	3	NA	Green	True nest	Isha Afeef /ORP	Laamu	Gaadhoo	NA	ND	ND	118	ND	ND	2	0	NA	NA	NA	NA	No	NA	ND	NA	NA	NA	ND	ND	ND	ND	ND	ND	no excavation	NA	NA	NA	NA	NA	NA	NA	NA	NA	NA	NA	NA	NA	ND
ND	LMgdh_22_594	NA	2022	3	NA	Green	True nest	Isha Afeef /ORP	Laamu	Gaadhoo	NA	ND	ND	119	ND	ND	1	0	NA	NA	NA	NA	No	NA	ND	NA	NA	NA	ND	ND	ND	ND	ND	ND	no excavation	NA	NA	NA	NA	NA	NA	NA	NA	NA	NA	NA	NA	NA	ND
ND	NA	NA	2022	3	ND	Green	False crawl	Rosie Brown /ORP	Noonu	Medhufaru	6	ND	ND	ND	ND	ND	ND	ND	ND	ND	ND	NA	NA	NA	NA	NA	false crawl no emergence	NA	NA	NA	NA	NA	NA	NA	false crawl no excavation	NA	NA	NA	NA	NA	NA	NA	NA	NA	NA	NA	NA	NA	NA
ND	NA	NA	2022	3	ND	Green	False crawl	Rosie Brown /ORP	Noonu	Medhufaru	2	ND	ND	ND	ND	ND	ND	ND	ND	ND	ND	NA	NA	NA	NA	NA	false crawl no emergence	NA	NA	NA	NA	NA	NA	NA	false crawl no excavation	NA	NA	NA	NA	NA	NA	NA	NA	NA	NA	NA	NA	NA	NA
ND	NA	NA	2022	3	ND	Green	False crawl	Rosie Brown /ORP	Noonu	Medhufaru	Beyond Turtle Beach	ND	ND	ND	ND	ND	ND	ND	ND	ND	ND	NA	NA	NA	NA	NA	false crawl no emergence	NA	NA	NA	NA	NA	NA	NA	false crawl no excavation	NA	NA	NA	NA	NA	NA	NA	NA	NA	NA	NA	NA	NA	NA
ND	NNmdf_22_598	NA	2022	4	NA	Green	True nest	Rosie Brown /ORP	Noonu	Medhufaru	6	ND	ND	ND	ND	ND	2.5	ND	NA	NA	NA	NA	No	NA	ND	NA	ND	NA	2022	ND	ND	ND	72	ND	Rosie Brown | Sea Turtle Biologist | Olive Ridley Project	2022-07-12	2022	7	12	96	0	0	72	24	ND	75	75	72	ND
ND	NA	NA	2022	4	ND	Green	False crawl	Rosie Brown /ORP	Noonu	Ehdhuffarumairah	NA	ND	ND	130	ND	ND	ND	ND	ND	ND	ND	NA	NA	NA	NA	NA	false crawl no emergence	NA	NA	NA	NA	NA	NA	NA	false crawl no excavation	NA	NA	NA	NA	NA	NA	NA	NA	NA	NA	NA	NA	NA	NA
ND	NA	NA	2022	4	ND	Green	False crawl	Rosie Brown /ORP	Noonu	Ehdhuffarumairah	NA	ND	ND	120	ND	ND	ND	ND	ND	ND	ND	NA	NA	NA	NA	NA	false crawl no emergence	NA	NA	NA	NA	NA	NA	NA	false crawl no excavation	NA	NA	NA	NA	NA	NA	NA	NA	NA	NA	NA	NA	NA	NA
ND	NA	NA	2022	4	ND	Green	False crawl	Rosie Brown /ORP	Noonu	Ehdhuffarumairah	NA	ND	ND	120	ND	ND	ND	ND	ND	ND	ND	NA	NA	NA	NA	NA	false crawl no emergence	NA	NA	NA	NA	NA	NA	NA	false crawl no excavation	NA	NA	NA	NA	NA	NA	NA	NA	NA	NA	NA	NA	NA	NA
ND	NA	NA	2022	4	ND	Green	False crawl	Rosie Brown /ORP	Noonu	Ehdhuffarumairah	NA	ND	ND	ND	ND	ND	ND	ND	ND	ND	ND	NA	NA	NA	NA	NA	false crawl no emergence	NA	NA	NA	NA	NA	NA	NA	false crawl no excavation	NA	NA	NA	NA	NA	NA	NA	NA	NA	NA	NA	NA	NA	NA
ND	NA	NA	2022	4	ND	Green	False crawl	Rosie Brown /ORP	Noonu	Ehdhuffarumairah	NA	ND	ND	ND	ND	ND	ND	ND	ND	ND	ND	NA	NA	NA	NA	NA	false crawl no emergence	NA	NA	NA	NA	NA	NA	NA	false crawl no excavation	NA	NA	NA	NA	NA	NA	NA	NA	NA	NA	NA	NA	NA	NA
ND	NA	NA	2022	4	ND	Green	False crawl	Rosie Brown /ORP	Noonu	Medhufaru	10	ND	ND	102	ND	ND	ND	ND	ND	ND	ND	NA	NA	NA	NA	NA	false crawl no emergence	NA	NA	NA	NA	NA	NA	NA	false crawl no excavation	NA	NA	NA	NA	NA	NA	NA	NA	NA	NA	NA	NA	NA	NA
ND	NA	NA	2022	4	ND	Green	False crawl	Rosie Brown /ORP	Noonu	Medhufaru	8	ND	ND	100	ND	ND	ND	ND	ND	ND	ND	NA	NA	NA	NA	NA	false crawl no emergence	NA	NA	NA	NA	NA	NA	NA	false crawl no excavation	NA	NA	NA	NA	NA	NA	NA	NA	NA	NA	NA	NA	NA	NA
ND	NA	NA	2022	4	ND	Green	False crawl	Rosie Brown /ORP	Noonu	Medhufaru	7	ND	ND	110	ND	ND	ND	ND	ND	ND	ND	NA	NA	NA	NA	NA	false crawl no emergence	NA	NA	NA	NA	NA	NA	NA	false crawl no excavation	NA	NA	NA	NA	NA	NA	NA	NA	NA	NA	NA	NA	NA	NA
ND	NA	NA	2022	4	ND	Green	False crawl	Rosie Brown /ORP	Noonu	Medhufaru	7	ND	ND	115	ND	ND	ND	ND	ND	ND	ND	NA	NA	NA	NA	NA	false crawl no emergence	NA	NA	NA	NA	NA	NA	NA	false crawl no excavation	NA	NA	NA	NA	NA	NA	NA	NA	NA	NA	NA	NA	NA	NA
ND	NA	NA	2022	4	ND	Green	False crawl	Rosie Brown /ORP	Noonu	Medhufaru	6	ND	ND	120	ND	ND	ND	ND	ND	ND	ND	NA	NA	NA	NA	NA	false crawl no emergence	NA	NA	NA	NA	NA	NA	NA	false crawl no excavation	NA	NA	NA	NA	NA	NA	NA	NA	NA	NA	NA	NA	NA	NA
ND	NA	NA	2022	4	ND	Green	False crawl	Rosie Brown /ORP	Noonu	Medhufaru	6	ND	ND	122	ND	ND	ND	ND	ND	ND	ND	NA	NA	NA	NA	NA	false crawl no emergence	NA	NA	NA	NA	NA	NA	NA	false crawl no excavation	NA	NA	NA	NA	NA	NA	NA	NA	NA	NA	NA	NA	NA	NA
ND	NA	NA	2022	4	ND	Green	False crawl	Rosie Brown /ORP	Noonu	Medhufaru	6	ND	ND	122	ND	ND	ND	ND	ND	ND	ND	NA	NA	NA	NA	NA	false crawl no emergence	NA	NA	NA	NA	NA	NA	NA	false crawl no excavation	NA	NA	NA	NA	NA	NA	NA	NA	NA	NA	NA	NA	NA	NA
ND	NA	NA	2022	4	ND	Green	False crawl	Rosie Brown /ORP	Noonu	Medhufaru	6	ND	ND	ND	ND	ND	ND	ND	ND	ND	ND	NA	NA	NA	NA	NA	false crawl no emergence	NA	NA	NA	NA	NA	NA	NA	false crawl no excavation	NA	NA	NA	NA	NA	NA	NA	NA	NA	NA	NA	NA	NA	NA
ND	NA	NA	2022	4	ND	Green	False crawl	Rosie Brown /ORP	Noonu	Medhufaru	4	ND	ND	112	ND	ND	ND	ND	ND	ND	ND	NA	NA	NA	NA	NA	false crawl no emergence	NA	NA	NA	NA	NA	NA	NA	false crawl no excavation	NA	NA	NA	NA	NA	NA	NA	NA	NA	NA	NA	NA	NA	NA
ND	NA	2022-05-10	2022	5	10	Green	False crawl	CS_116 /CPDK	Baa	Dhunikolhu	77	1	ND	101	ND	ND	ND	ND	ND	ND	ND	NA	NA	NA	NA	NA	false crawl no emergence	NA	NA	NA	NA	NA	NA	NA	false crawl no excavation	NA	NA	NA	NA	NA	NA	NA	NA	NA	NA	NA	NA	NA	NA
ND	NA	2022-05-11	2022	5	11	Green	False crawl	CS_119	Baa	Dhunikolhu	86	1	ND	101	ND	ND	ND	ND	07:45:00	ND	08:15:00	NA	NA	NA	NA	NA	false crawl no emergence	NA	NA	NA	NA	NA	NA	NA	false crawl no excavation	NA	NA	NA	NA	NA	NA	NA	NA	NA	NA	NA	NA	NA	NA
ND	BAdkh_22_615	2022-05-12	2022	5	12	Green	True nest	CS_119	Baa	Dhunikolhu	72	ND	ND	100	ND	ND	1.5	ND	02:50:00	ND	03:20:00	135	Flood Zone	NA	ND	NA	ND	2022-7-9	2022	7	9	ND	106	ND	Lauren Valentine | Veterinarian Team | Olive Ridley Project	2022-07-11	2022	7	11	135	22	2	106	5	ND	78.52	96.3	128	58
ND	NA	2022-05-13	2022	5	13	Green	False crawl	CS_034 /CPDK	Baa	Dhunikolhu	staff beach	ND	ND	ND	ND	ND	ND	ND	ND	ND	ND	NA	NA	NA	NA	NA	false crawl no emergence	NA	NA	NA	NA	NA	NA	NA	false crawl no excavation	NA	NA	NA	NA	NA	NA	NA	NA	NA	NA	NA	NA	NA	NA
ND	LMohv_22_617	2022-05-13	2022	5	13	Green	True nest	Isha Afeef /ORP	Laamu	Olhuveli	88	ND	ND	110	ND	ND	3	1	NA	NA	NA	NA	No	NA	ND	NA	ND	NA	2022	ND	ND	ND	1	ND	Angeela Aminath | Sea Turtle Biologist | Olive Ridley Project	2022-07-25	2022	7	25	47	0	0	1	46	ND	2.13	2.13	1	ND
ND	BAmld_22_618	2022-05-23	2022	5	23	Green	True nest	CS_110	Baa	Milaidhoo	villa 202	ND	ND	ND	ND	ND	20	ND	NA	NA	NA	NA	No	NA	ND	NA	ND	2022-7-9	2022	7	9	18:20:00	32	ND	no excavation	NA	NA	NA	NA	NA	NA	NA	NA	NA	NA	NA	NA	NA	47
ND	BAdkh_22_620	2022-05-24	2022	5	24	Green	True nest	CS_116 /CPDK	Baa	Dhunikolhu	70	ND	1	104	ND	ND	2	ND	NA	NA	NA	NA	No	NA	ND	NA	NA	NA	ND	ND	ND	ND	ND	ND	no excavation	NA	NA	NA	NA	NA	NA	NA	NA	NA	NA	NA	NA	NA	ND
ND	NA	2022-05-24	2022	5	24	Green	False crawl	CS_116 /CPDK	Baa	Dhunikolhu	79	1	ND	104	ND	ND	ND	ND	ND	ND	ND	NA	NA	NA	NA	NA	false crawl no emergence	NA	NA	NA	NA	NA	NA	NA	false crawl no excavation	NA	NA	NA	NA	NA	NA	NA	NA	NA	NA	NA	NA	NA	NA
ND	LMohv_22_619	2022-05-24	2022	5	24	Green	True nest	Afrah Abdul Sathaar /ORP	Laamu	Olhuveli	88	ND	ND	109	ND	ND	3	1	NA	NA	NA	NA	No	NA	infrastructure trash	NA	NA	NA	ND	ND	ND	ND	ND	ND	Angeela Aminath | Sea Turtle Biologist | Olive Ridley Project	NA	ND	ND	ND	ND	ND	ND	ND	ND	ND	NA	NA	NA	ND
ND	BAdkh_22_622	2022-05-30	2022	5	30	Green	True nest	CS_116 /CPDK	Baa	Dhunikolhu	36	ND	1	ND	ND	ND	15	ND	NA	NA	NA	119	Erosion	NA	ND	NA	ND	2022-7-25	2022	7	25	ND	0	ND	Lauren Valentine | Veterinarian Team | Olive Ridley Project	2022-07-25	2022	7	25	135	128	1	0	4	ND	1.48	97.04	130	56
ND	NNcki_22_626	NA	2022	5	NA	Green	True nest	Rosie Brown /ORP	Noonu	Ehdhuffarumairah	NA	ND	ND	112	ND	ND	5	ND	NA	NA	NA	NA	No	NA	ND	NA	NA	NA	ND	ND	ND	ND	ND	ND	no excavation	NA	NA	NA	NA	NA	NA	NA	NA	NA	NA	NA	NA	NA	ND
ND	NNcki_22_627	NA	2022	5	NA	Green	True nest	Rosie Brown /ORP	Noonu	Ehdhuffarumairah	NA	ND	ND	110	ND	ND	ND	ND	NA	NA	NA	NA	No	NA	ND	NA	NA	NA	ND	ND	ND	ND	ND	ND	no excavation	NA	NA	NA	NA	NA	NA	NA	NA	NA	NA	NA	NA	NA	ND
ND	NNmdf_22_624	NA	2022	5	NA	Green	True nest	Rosie Brown /ORP	Noonu	Medhufaru	9	2	2	92	ND	ND	3.5	ND	NA	NA	NA	NA	No	NA	ND	NA	ND	2022-7-17	2022	7	17	ND	130	ND	Rosie Brown | Sea Turtle Biologist | Olive Ridley Project	2022-07-19	2022	7	19	191	0	1	130	61	ND	67.54	68.06	129	ND
ND	NNmdf_22_625	NA	2022	5	NA	Green	True nest	Rosie Brown /ORP	Noonu	Medhufaru	9	ND	ND	104	ND	ND	2.6	ND	NA	NA	NA	NA	No	NA	ND	NA	ND	2022-7-20	2022	7	20	12:40:00	140	ND	Rosie Brown | Sea Turtle Biologist | Olive Ridley Project	2022-07-22	2022	7	22	140	0	0	140	0	ND	100	100	140	ND
ND	NA	NA	2022	5	ND	Green	False crawl	Rosie Brown /ORP	Noonu	Ehdhuffarumairah	NA	ND	ND	108	ND	ND	ND	ND	ND	ND	ND	NA	NA	NA	NA	NA	false crawl no emergence	NA	NA	NA	NA	NA	NA	NA	false crawl no excavation	NA	NA	NA	NA	NA	NA	NA	NA	NA	NA	NA	NA	NA	NA
ND	NA	NA	2022	5	ND	Green	False crawl	Rosie Brown /ORP	Noonu	Ehdhuffarumairah	NA	ND	ND	112	ND	ND	ND	ND	ND	ND	ND	NA	NA	NA	NA	NA	false crawl no emergence	NA	NA	NA	NA	NA	NA	NA	false crawl no excavation	NA	NA	NA	NA	NA	NA	NA	NA	NA	NA	NA	NA	NA	NA
ND	NA	NA	2022	5	ND	Green	False crawl	Rosie Brown /ORP	Noonu	Ehdhuffarumairah	NA	ND	ND	110	ND	ND	ND	ND	ND	ND	ND	NA	NA	NA	NA	NA	false crawl no emergence	NA	NA	NA	NA	NA	NA	NA	false crawl no excavation	NA	NA	NA	NA	NA	NA	NA	NA	NA	NA	NA	NA	NA	NA
ND	NA	NA	2022	5	ND	Green	False crawl	Rosie Brown /ORP	Noonu	Ehdhuffarumairah	NA	ND	ND	116	ND	ND	ND	ND	ND	ND	ND	NA	NA	NA	NA	NA	false crawl no emergence	NA	NA	NA	NA	NA	NA	NA	false crawl no excavation	NA	NA	NA	NA	NA	NA	NA	NA	NA	NA	NA	NA	NA	NA
ND	NA	NA	2022	5	ND	Green	False crawl	Rosie Brown /ORP	Noonu	Ehdhuffarumairah	NA	ND	ND	115	ND	ND	ND	ND	ND	ND	ND	NA	NA	NA	NA	NA	false crawl no emergence	NA	NA	NA	NA	NA	NA	NA	false crawl no excavation	NA	NA	NA	NA	NA	NA	NA	NA	NA	NA	NA	NA	NA	NA
ND	NA	NA	2022	5	ND	Green	False crawl	Rosie Brown /ORP	Noonu	Ehdhuffarumairah	NA	ND	ND	114	ND	ND	ND	ND	ND	ND	ND	NA	NA	NA	NA	NA	false crawl no emergence	NA	NA	NA	NA	NA	NA	NA	false crawl no excavation	NA	NA	NA	NA	NA	NA	NA	NA	NA	NA	NA	NA	NA	NA
ND	NA	NA	2022	5	ND	Green	False crawl	Rosie Brown /ORP	Noonu	Ehdhuffarumairah	NA	ND	ND	119	ND	ND	ND	ND	ND	ND	ND	NA	NA	NA	NA	NA	false crawl no emergence	NA	NA	NA	NA	NA	NA	NA	false crawl no excavation	NA	NA	NA	NA	NA	NA	NA	NA	NA	NA	NA	NA	NA	NA
ND	NA	NA	2022	5	ND	Green	False crawl	Rosie Brown /ORP	Noonu	Ehdhuffarumairah	NA	ND	ND	119	ND	ND	ND	ND	ND	ND	ND	NA	NA	NA	NA	NA	false crawl no emergence	NA	NA	NA	NA	NA	NA	NA	false crawl no excavation	NA	NA	NA	NA	NA	NA	NA	NA	NA	NA	NA	NA	NA	NA
ND	NA	NA	2022	5	ND	Green	False crawl	Rosie Brown /ORP	Noonu	Ehdhuffarumairah	NA	ND	ND	ND	ND	ND	ND	ND	ND	ND	ND	NA	NA	NA	NA	NA	false crawl no emergence	NA	NA	NA	NA	NA	NA	NA	false crawl no excavation	NA	NA	NA	NA	NA	NA	NA	NA	NA	NA	NA	NA	NA	NA
ND	NA	NA	2022	5	ND	Green	False crawl	CS_041 /Soneva Jani	Noonu	Medhufaru	6	ND	ND	ND	ND	ND	ND	ND	ND	ND	ND	NA	NA	NA	NA	NA	false crawl no emergence	NA	NA	NA	NA	NA	NA	NA	false crawl no excavation	NA	NA	NA	NA	NA	NA	NA	NA	NA	NA	NA	NA	NA	NA
ND	NA	NA	2022	5	ND	Green	False crawl	Rosie Brown /ORP	Noonu	Medhufaru	10	ND	ND	112	ND	ND	ND	ND	ND	ND	ND	NA	NA	NA	NA	NA	false crawl no emergence	NA	NA	NA	NA	NA	NA	NA	false crawl no excavation	NA	NA	NA	NA	NA	NA	NA	NA	NA	NA	NA	NA	NA	NA
ND	NA	NA	2022	5	ND	Green	False crawl	Rosie Brown /ORP	Noonu	Medhufaru	9	ND	ND	ND	ND	ND	ND	ND	ND	ND	ND	NA	NA	NA	NA	NA	false crawl no emergence	NA	NA	NA	NA	NA	NA	NA	false crawl no excavation	NA	NA	NA	NA	NA	NA	NA	NA	NA	NA	NA	NA	NA	NA
ND	NA	NA	2022	5	ND	Green	False crawl	Rosie Brown /ORP	Noonu	Medhufaru	2025-07-08	ND	ND	107	ND	ND	ND	ND	ND	ND	ND	NA	NA	NA	NA	NA	false crawl no emergence	NA	NA	NA	NA	NA	NA	NA	false crawl no excavation	NA	NA	NA	NA	NA	NA	NA	NA	NA	NA	NA	NA	NA	NA
ND	NA	NA	2022	5	ND	Green	False crawl	Rosie Brown /ORP	Noonu	Medhufaru	2025-06-07	ND	ND	112	ND	ND	ND	ND	ND	ND	ND	NA	NA	NA	NA	NA	false crawl no emergence	NA	NA	NA	NA	NA	NA	NA	false crawl no excavation	NA	NA	NA	NA	NA	NA	NA	NA	NA	NA	NA	NA	NA	NA
ND	NA	NA	2022	5	ND	Green	False crawl	Rosie Brown /ORP	Noonu	Medhufaru	6	ND	ND	ND	ND	ND	ND	ND	ND	ND	ND	NA	NA	NA	NA	NA	false crawl no emergence	NA	NA	NA	NA	NA	NA	NA	false crawl no excavation	NA	NA	NA	NA	NA	NA	NA	NA	NA	NA	NA	NA	NA	NA
ND	NA	NA	2022	5	ND	Green	False crawl	Rosie Brown /ORP	Noonu	Medhufaru	6	ND	ND	108	ND	ND	ND	ND	ND	ND	ND	NA	NA	NA	NA	NA	false crawl no emergence	NA	NA	NA	NA	NA	NA	NA	false crawl no excavation	NA	NA	NA	NA	NA	NA	NA	NA	NA	NA	NA	NA	NA	NA
ND	NA	NA	2022	5	ND	Green	False crawl	Rosie Brown /ORP	Noonu	Medhufaru	6	ND	ND	104	ND	ND	ND	ND	ND	ND	ND	NA	NA	NA	NA	NA	false crawl no emergence	NA	NA	NA	NA	NA	NA	NA	false crawl no excavation	NA	NA	NA	NA	NA	NA	NA	NA	NA	NA	NA	NA	NA	NA
ND	NA	NA	2022	5	ND	Green	False crawl	Rosie Brown /ORP	Noonu	Medhufaru	6	ND	ND	112	ND	ND	ND	ND	ND	ND	ND	NA	NA	NA	NA	NA	false crawl no emergence	NA	NA	NA	NA	NA	NA	NA	false crawl no excavation	NA	NA	NA	NA	NA	NA	NA	NA	NA	NA	NA	NA	NA	NA
ND	NA	NA	2022	5	ND	Green	False crawl	Rosie Brown /ORP	Noonu	Medhufaru	6	ND	ND	104	ND	ND	ND	ND	ND	ND	ND	NA	NA	NA	NA	NA	false crawl no emergence	NA	NA	NA	NA	NA	NA	NA	false crawl no excavation	NA	NA	NA	NA	NA	NA	NA	NA	NA	NA	NA	NA	NA	NA
ND	NA	NA	2022	5	ND	Green	False crawl	Rosie Brown /ORP	Noonu	Medhufaru	6	ND	ND	105	ND	ND	ND	ND	ND	ND	ND	NA	NA	NA	NA	NA	false crawl no emergence	NA	NA	NA	NA	NA	NA	NA	false crawl no excavation	NA	NA	NA	NA	NA	NA	NA	NA	NA	NA	NA	NA	NA	NA
ND	NA	NA	2022	5	ND	Green	False crawl	Rosie Brown /ORP	Noonu	Medhufaru	3-4	ND	ND	112	ND	ND	ND	ND	ND	ND	ND	NA	NA	NA	NA	NA	false crawl no emergence	NA	NA	NA	NA	NA	NA	NA	false crawl no excavation	NA	NA	NA	NA	NA	NA	NA	NA	NA	NA	NA	NA	NA	NA
ND	NA	NA	2022	5	ND	Unknown	False crawl	Rosie Brown /ORP	Noonu	Medhufaru	11	ND	ND	95	ND	ND	ND	ND	ND	ND	ND	NA	NA	NA	NA	NA	false crawl no emergence	NA	NA	NA	NA	NA	NA	NA	false crawl no excavation	NA	NA	NA	NA	NA	NA	NA	NA	NA	NA	NA	NA	NA	NA
GR1434	BAdkh_22_650	2022-06-04	2022	6	4	Green	True nest	CS_116 /CPDK	Baa	Dhunikolhu	83	ND	1	108	ND	ND	ND	ND	NA	NA	NA	NA	No	NA	light white	NA	NA	NA	ND	ND	ND	ND	ND	ND	no excavation	NA	NA	NA	NA	NA	NA	NA	NA	NA	NA	NA	NA	NA	ND
ND	NA	2022-06-04	2022	6	4	Green	False crawl	CS_116 /CPDK	Baa	Dhunikolhu	80	ND	ND	108	ND	ND	ND	ND	ND	ND	ND	NA	NA	NA	NA	NA	false crawl no emergence	NA	NA	NA	NA	NA	NA	NA	false crawl no excavation	NA	NA	NA	NA	NA	NA	NA	NA	NA	NA	NA	NA	NA	NA
ND	LMohv_22_649	2022-06-04	2022	6	4	Green	True nest	Angeela Aminath /ORP	Laamu	Olhuveli	89	2	1	111	ND	ND	2	ND	NA	NA	NA	NA	No	NA	obstacle furniture	NA	nest did not emerge	NA	2022	ND	ND	ND	0	ND	ND	2022-08-24	2022	8	24	161	0	0	0	161	ND	0	0	0	ND
ND	NA	2022-06-07	2022	6	7	Green	False crawl	CS_112 /Niyama	Dhaalu	En'boodhoofushi	Villa 149	ND	ND	120.6	ND	ND	ND	ND	ND	ND	07:30:00	NA	NA	NA	NA	NA	false crawl no emergence	NA	NA	NA	NA	NA	NA	NA	false crawl no excavation	NA	NA	NA	NA	NA	NA	NA	NA	NA	NA	NA	NA	NA	NA
ND	DHnym_22_653	2022-06-08	2022	6	8	Green	True nest	CS_112 /Niyama	Dhaalu	En'boodhoofushi	Villa 26	ND	ND	120.9	ND	ND	ND	ND	NA	NA	NA	NA	No	NA	ND	NA	0112 | Marine Biologist | Niyama Private Island	2022-8-9	2022	8	9	21:00:00	75	ND	no excavation	NA	NA	NA	NA	NA	NA	NA	NA	NA	NA	NA	NA	NA	62
ND	NA	2022-06-12	2022	6	12	Green	False crawl	CS_112 /Niyama	Dhaalu	En'boodhoofushi	Sunset Beach	ND	ND	120.5	ND	ND	ND	ND	ND	ND	ND	NA	NA	NA	NA	NA	false crawl no emergence	NA	NA	NA	NA	NA	NA	NA	false crawl no excavation	NA	NA	NA	NA	NA	NA	NA	NA	NA	NA	NA	NA	NA	NA
ND	NA	2022-06-14	2022	6	14	Green	False crawl	CS_116 /CPDK	Baa	Dhunikolhu	Conch bar	ND	ND	106	ND	ND	ND	ND	ND	ND	22:21:00	NA	NA	NA	NA	NA	false crawl no emergence	NA	NA	NA	NA	NA	NA	NA	false crawl no excavation	NA	NA	NA	NA	NA	NA	NA	NA	NA	NA	NA	NA	NA	NA
ND	NA	2022-06-14	2022	6	14	Green	False crawl	CS_116 /CPDK	Baa	Dhunikolhu	74	ND	ND	ND	ND	ND	ND	ND	ND	ND	ND	NA	NA	NA	NA	NA	false crawl no emergence	NA	NA	NA	NA	NA	NA	NA	false crawl no excavation	NA	NA	NA	NA	NA	NA	NA	NA	NA	NA	NA	NA	NA	NA
ND	LMohv_22_655	2022-06-14	2022	6	14	Green	True nest	Angeela Aminath /ORP	Laamu	Olhuveli	89	2	1	104	ND	ND	2	ND	NA	NA	NA	NA	No	NA	obstacle furniture	NA	nest did not emerge	NA	2022	ND	ND	ND	0	ND	Angeela Aminath | Sea Turtle Biologist | Olive Ridley Project	2022-08-24	2022	8	24	161	0	0	0	161	ND	0	0	0	ND
ND	NNmdf_22_658	2022-06-14	2022	6	14	Green	True nest	Rosie Brown /ORP	Noonu	Medhufaru	6	ND	ND	106	ND	ND	ND	ND	NA	NA	NA	NA	No	NA	ND	NA	ND	2022-8-13	2022	8	13	ND	92	ND	Rosie Brown | Sea Turtle Biologist | Olive Ridley Project	2022-08-15	2022	8	15	102	0	1	93	9	ND	90.2	91.18	92	60
ND	NA	2022-06-15	2022	6	15	Green	False crawl	CS_116 /CPDK	Baa	Dhunikolhu	75	ND	ND	98	ND	ND	ND	ND	ND	ND	ND	NA	NA	NA	NA	in vegetation	false crawl no emergence	NA	NA	NA	NA	NA	NA	NA	false crawl no excavation	NA	NA	NA	NA	NA	NA	NA	NA	NA	NA	NA	NA	NA	NA
ND	BAdkh_22_661	2022-06-15	2022	6	15	Green	True nest	Isha Afeef /ORP	Baa	Dhunikolhu	Conch bar	ND	ND	106	98	83	-3	ND	00:11:00	ND	03:30:00	103	Yes	NA	ND	NA	NA	NA	ND	ND	ND	ND	ND	ND	Lauren Valentine | Veterinarian Team | Olive Ridley Project	2022-08-14	2022	8	14	103	9	0	31		ND	91.26	100	103	ND
ND	DHnym_22_659	2022-06-15	2022	6	15	Green	True nest	CS_112 /Niyama	Dhaalu	En'boodhoofushi	Sunset Beach	ND	ND	ND	ND	ND	ND	ND	NA	NA	NA	NA	No	NA	ND	NA	0112 | Marine Biologist | Niyama Private Island	2022-8-18	2022	8	18	22:35:00	83	ND	no excavation	NA	NA	NA	NA	NA	NA	NA	NA	NA	NA	NA	NA	NA	64
GR1454	NA	2022-06-16	2022	6	16	Green	False crawl	CS_116 /CPDK	Baa	Dhunikolhu	Conch bar	3	2	106	ND	ND	ND	ND	ND	ND	ND	NA	NA	NA	NA	NA	false crawl no emergence	NA	NA	NA	NA	NA	NA	NA	false crawl no excavation	NA	NA	NA	NA	NA	NA	NA	NA	NA	NA	NA	NA	NA	NA
ND	NA	2022-06-16	2022	6	16	Green	False crawl	CS_116 /CPDK	Baa	Dhunikolhu	staff beach/conch bar	2	ND	107	ND	ND	ND	ND	ND	ND	ND	NA	NA	NA	NA	NA	false crawl no emergence	NA	NA	NA	NA	NA	NA	NA	false crawl no excavation	NA	NA	NA	NA	NA	NA	NA	NA	NA	NA	NA	NA	NA	NA
ND	NA	2022-06-16	2022	6	16	Green	False crawl	CS_116 /CPDK	Baa	Dhunikolhu	69	ND	ND	ND	ND	ND	ND	ND	ND	ND	ND	NA	NA	NA	NA	villa in vegetation	false crawl no emergence	NA	NA	NA	NA	NA	NA	NA	false crawl no excavation	NA	NA	NA	NA	NA	NA	NA	NA	NA	NA	NA	NA	NA	NA
GR1434	BAdkh_22_665	2022-06-16	2022	6	16	Green	True nest	Isha Afeef /ORP	Baa	Dhunikolhu	68	ND	ND	106	114	88	-1	ND	23:56:00	ND	01:57:00	125	Yes	NA	ND	NA	ND	2022-8-19	2022	8	19	ND	123	ND	Lauren Valentine | Veterinarian Team | Olive Ridley Project	2022-08-23	2022	8	23	125	1	0	123	1	ND	98.4	99.2	124	64
ND	LMohv_22_666	2022-06-18	2022	6	18	Green	True nest	Angeela Aminath /ORP	Laamu	Olhuveli	93 relocated to 97	ND	ND	111	ND	ND	0.2	0.2	NA	NA	NA	110	Flood Zone	NA	ND	NA	ND	NA	2022	ND	ND	ND	12	ND	Angeela Aminath | Sea Turtle Biologist | Olive Ridley Project	2022-08-28	2022	8	28	110	0	1	13	96	ND	11.82	12.73	13	ND
ND	NNmdf_22_667	2022-06-18	2022	6	18	Green	True nest	CS_098	Noonu	Medhufaru	10	3	ND	111	ND	ND	3.4	ND	NA	NA	NA	NA	No	NA	stuck vegeatation	NA	ND	2022-8-7	2022	8	7	ND	103	ND	Rosie Brown | Sea Turtle Biologist | Olive Ridley Project	2022-08-10	2022	8	10	121	5	0	108	13	ND	85.12	89.26	108	50
GR1045	NA	2022-06-21	2022	6	21	Green	False crawl	Afrah Abdul Sathaar /ORP	Laamu	Olhuveli	91	>1	1	99	95	ND	2	0	ND	ND	00:15:00	NA	NA	NA	NA	obstacle furniture	false crawl no emergence	NA	NA	NA	NA	NA	NA	NA	false crawl no excavation	NA	NA	NA	NA	NA	NA	NA	NA	NA	NA	NA	NA	NA	NA
ND	NA	2022-06-23	2022	6	23	Unknown	False crawl	Lauren Valentine /ORP	Baa	Dhunikolhu	82	ND	ND	ND	ND	ND	ND	ND	ND	ND	ND	NA	NA	NA	NA	NA	false crawl no emergence	NA	NA	NA	NA	NA	NA	NA	false crawl no excavation	NA	NA	NA	NA	NA	NA	NA	NA	NA	NA	NA	NA	NA	NA
ND	NA	2022-06-23	2022	6	23	Green	False crawl	Afrah Abdul Sathaar /ORP	Laamu	Olhuveli	90	0	ND	100	ND	ND	2	0	ND	ND	ND	NA	NA	NA	NA	NA	false crawl no emergence	NA	NA	NA	NA	NA	NA	NA	false crawl no excavation	NA	NA	NA	NA	NA	NA	NA	NA	NA	NA	NA	NA	NA	NA
ND	NA	2022-06-23	2022	6	23	Green	False crawl	Afrah Abdul Sathaar /ORP	Laamu	Olhuveli	91	2	ND	106	ND	ND	2	0	ND	ND	ND	NA	NA	NA	NA	obstacle furniture	false crawl no emergence	NA	NA	NA	NA	NA	NA	NA	false crawl no excavation	NA	NA	NA	NA	NA	NA	NA	NA	NA	NA	NA	NA	NA	NA
ND	NA	2022-06-23	2022	6	23	Green	False crawl	Afrah Abdul Sathaar /ORP	Laamu	Olhuveli	93	0	ND	107	ND	ND	2	0	ND	ND	ND	NA	NA	NA	NA	obstacle furniture	false crawl no emergence	NA	NA	NA	NA	NA	NA	NA	false crawl no excavation	NA	NA	NA	NA	NA	NA	NA	NA	NA	NA	NA	NA	NA	NA
ND	NNcki_22_672	2022-06-23	2022	6	23	Green	True nest	CS_096 /Soneva Jani	Noonu	Ehdhuffarumairah	NA	ND	ND	105	ND	ND	ND	ND	NA	NA	NA	NA	No	NA	ND	NA	NA	NA	ND	ND	ND	ND	ND	ND	no excavation	NA	NA	NA	NA	NA	NA	NA	NA	NA	NA	NA	NA	NA	ND
ND	NNcki_22_673	2022-06-23	2022	6	23	Green	True nest	CS_096 /Soneva Jani	Noonu	Ehdhuffarumairah	NA	ND	ND	120	ND	ND	ND	ND	NA	NA	NA	NA	No	NA	ND	NA	NA	NA	ND	ND	ND	ND	ND	ND	no excavation	NA	NA	NA	NA	NA	NA	NA	NA	NA	NA	NA	NA	NA	ND
GR632	BAdkh_22_677	2022-06-24	2022	6	24	Green	True nest	Lauren Valentine /ORP	Baa	Dhunikolhu	77	ND	ND	112	102	88	17	ND	21:00:00	Making Body Pit	02:35:00	104	Flood Zone	NA	light villa path	NA	ND	2022-8-22	2022	8	22	ND	25	ND	Lauren Valentine | Veterinarian Team | Olive Ridley Project	2022-08-25	2022	8	25	104	10	4	33	71	ND	18.27	31.73	29	59
ND	NA	2022-06-24	2022	6	24	Green	False crawl	CS_112 /Niyama	Dhaalu	En'boodhoofushi	Villa 27/Cresent Beach	ND	ND	ND	ND	ND	ND	ND	ND	ND	ND	NA	NA	NA	NA	NA	false crawl no emergence	NA	NA	NA	NA	NA	NA	NA	false crawl no excavation	NA	NA	NA	NA	NA	NA	NA	NA	NA	NA	NA	NA	NA	NA
ND	NA	2022-06-24	2022	6	24	Green	False crawl	CS_112 /Niyama	Dhaalu	En'boodhoofushi	Villa 27	ND	1	ND	ND	ND	ND	ND	ND	ND	ND	NA	NA	NA	NA	NA	false crawl no emergence	NA	NA	NA	NA	NA	NA	NA	false crawl no excavation	NA	NA	NA	NA	NA	NA	NA	NA	NA	NA	NA	NA	NA	NA
ND	NA	2022-06-25	2022	6	25	Green	False crawl	CS_112 /Niyama	Dhaalu	En'boodhoofushi	Villa 19	ND	ND	ND	ND	ND	ND	ND	ND	ND	ND	NA	NA	NA	NA	NA	false crawl no emergence	NA	NA	NA	NA	NA	NA	NA	false crawl no excavation	NA	NA	NA	NA	NA	NA	NA	NA	NA	NA	NA	NA	NA	NA
ND	NA	2022-06-25	2022	6	25	Green	False crawl	CS_112 /Niyama	Dhaalu	En'boodhoofushi	Cresent Beach	ND	1	ND	ND	ND	ND	ND	ND	ND	ND	NA	NA	NA	NA	infrastructure electrical cables	false crawl no emergence	NA	NA	NA	NA	NA	NA	NA	false crawl no excavation	NA	NA	NA	NA	NA	NA	NA	NA	NA	NA	NA	NA	NA	NA
ND	LMohv_22_678	2022-06-25	2022	6	25	Green	True nest	Afrah Abdul Sathaar /ORP	Laamu	Olhuveli	86	1	ND	107	ND	ND	1.5	0	NA	NA	NA	NA	No	NA	ND	NA	ND	NA	2022	ND	ND	ND	30	ND	Angeela Aminath | Sea Turtle Biologist | Olive Ridley Project	2022-09-04	2022	9	4	124	0	0	30	94	ND	24.19	24.19	30	ND
ND	NA	2022-06-25	2022	6	25	Green	False crawl	Afrah Abdul Sathaar /ORP	Laamu	Olhuveli	88-89	1	ND	109	ND	ND	2	0	ND	ND	ND	NA	NA	NA	NA	NA	false crawl no emergence	NA	NA	NA	NA	NA	NA	NA	false crawl no excavation	NA	NA	NA	NA	NA	NA	NA	NA	NA	NA	NA	NA	NA	NA
ND	NA	2022-06-25	2022	6	25	Green	False crawl	Afrah Abdul Sathaar /ORP	Laamu	Olhuveli	91/92	1	ND	106	ND	ND	2	0	ND	ND	ND	NA	NA	NA	NA	path	false crawl no emergence	NA	NA	NA	NA	NA	NA	NA	false crawl no excavation	NA	NA	NA	NA	NA	NA	NA	NA	NA	NA	NA	NA	NA	NA
ND	NA	2022-06-26	2022	6	26	Green	False crawl	CS_112 /Niyama	Dhaalu	En'boodhoofushi	Villa 19	ND	ND	ND	ND	ND	ND	ND	ND	ND	ND	NA	NA	NA	NA	NA	false crawl no emergence	NA	NA	NA	NA	NA	NA	NA	false crawl no excavation	NA	NA	NA	NA	NA	NA	NA	NA	NA	NA	NA	NA	NA	NA
ND	NA	2022-06-26	2022	6	26	Green	False crawl	CS_112 /Niyama	Dhaalu	En'boodhoofushi	Villa 18	ND	ND	ND	ND	ND	ND	ND	ND	ND	ND	NA	NA	NA	NA	NA	false crawl no emergence	NA	NA	NA	NA	NA	NA	NA	false crawl no excavation	NA	NA	NA	NA	NA	NA	NA	NA	NA	NA	NA	NA	NA	NA
ND	NA	2022-06-26	2022	6	26	Green	False crawl	CS_112 /Niyama	Dhaalu	En'boodhoofushi	Sunset Beach	ND	ND	ND	ND	ND	ND	ND	ND	ND	ND	NA	NA	NA	NA	NA	false crawl no emergence	NA	NA	NA	NA	NA	NA	NA	false crawl no excavation	NA	NA	NA	NA	NA	NA	NA	NA	NA	NA	NA	NA	NA	NA
ND	DHnym_22_683	2022-06-26	2022	6	26	Green	True nest	CS_112 /Niyama	Dhaalu	En'boodhoofushi	Villa 6	ND	ND	ND	ND	ND	ND	ND	NA	NA	NA	NA	No	NA	ND	NA	0112 | Marine Biologist | Niyama Private Island	2022-8-30	2022	8	30	23:10:00	55	ND	no excavation	NA	NA	NA	NA	NA	NA	NA	NA	NA	NA	NA	NA	NA	65
GR1434	BAdkh_22_688	2022-06-27	2022	6	27	Green	True nest	Lauren Valentine /ORP	Baa	Dhunikolhu	63	ND	ND	97	ND	ND	5	ND	ND	ND	00:25:00	ND	Flood Zone	NA	ND	NA	ND	2022-8-29	2022	8	29	ND	ND	ND	Lauren Valentine | Veterinarian Team | Olive Ridley Project	2022-08-31	2022	8	31	93	4	0	87	6	ND	89.25	93.55	87	63
GR1454	BAdkh_22_687	2022-06-27	2022	6	27	Green	True nest	Lauren Valentine /ORP	Baa	Dhunikolhu	84	2	2	107	102	88	0.5	ND	22:21:00	ND	00:24:00	108	Yes	NA	roots	NA	ND	NA	2022	ND	ND	ND	94	ND	Lauren Valentine | Veterinarian Team | Olive Ridley Project	2022-09-06	2022	9	6	108	3	0	94	14	ND	84.26	87.04	94	ND
ND	LMohv_22_689	2022-06-28	2022	6	28	Green	True nest	Afrah Abdul Sathaar /ORP	Laamu	Olhuveli	90	ND	ND	106	ND	ND	1.5	0.5	NA	NA	NA	NA	No	NA	obstacle furniture path	NA	ND	NA	2022	ND	ND	ND	67	ND	Angeela Aminath | Sea Turtle Biologist | Olive Ridley Project	2022-09-07	2022	9	7	84	0	1	68	5	ND	92.86	94.05	78	ND
ND	DHnym_22_690	2022-06-29	2022	6	29	Green	True nest	CS_112 /Niyama	Dhaalu	En'boodhoofushi	Villa 118	ND	ND	ND	ND	ND	ND	ND	NA	NA	NA	NA	No	NA	ND	NA	NA	NA	ND	ND	ND	ND	ND	ND	no excavation	NA	NA	NA	NA	NA	NA	NA	NA	NA	NA	NA	NA	NA	ND
ND	NA	2022-06-30	2022	6	30	Green	False crawl	CS_112 /Niyama	Dhaalu	En'boodhoofushi	Sunset Beach	ND	ND	ND	ND	ND	ND	ND	ND	ND	ND	NA	NA	NA	NA	NA	false crawl no emergence	NA	NA	NA	NA	NA	NA	NA	false crawl no excavation	NA	NA	NA	NA	NA	NA	NA	NA	NA	NA	NA	NA	NA	NA
ND	DHnym_22_692	2022-06-30	2022	6	30	Green	True nest	CS_112 /Niyama	Dhaalu	En'boodhoofushi	Sunset Beach	ND	ND	ND	ND	ND	ND	ND	NA	NA	NA	NA	No	NA	ND	NA	NA	NA	ND	ND	ND	ND	ND	ND	no excavation	NA	NA	NA	NA	NA	NA	NA	NA	NA	NA	NA	NA	NA	ND
ND	BAdkh_22_700	NA	2022	6	NA	Green	True nest	NA	Baa	Dhunikolhu	72	ND	ND	ND	ND	ND	20	ND	NA	NA	NA	NA	No	NA	ND	NA	ND	2022-8-11	2022	8	11	20:30:00	62	ND	Lauren Valentine | Veterinarian Team | Olive Ridley Project	2022-08-13	2022	8	13	72	0	0	68	4	ND	94.44	94.44	68	ND
ND	LMgdh_22_693	NA	2022	6	NA	Unknown	True nest	Angeela Aminath /ORP	Laamu	Gaadhoo	NA	ND	ND	ND	ND	ND	0.5	0	NA	NA	NA	NA	No	NA	ND	NA	NA	NA	ND	ND	ND	ND	ND	ND	no excavation	NA	NA	NA	NA	NA	NA	NA	NA	NA	NA	NA	NA	NA	ND
ND	LMgdh_22_695	NA	2022	6	NA	Unknown	True nest	Angeela Aminath /ORP	Laamu	Gaadhoo	NA	ND	ND	ND	ND	ND	0.2	0	NA	NA	NA	NA	No	NA	ND	NA	NA	NA	ND	ND	ND	ND	ND	ND	no excavation	NA	NA	NA	NA	NA	NA	NA	NA	NA	NA	NA	NA	NA	ND
ND	NNcki_22_706	NA	2022	6	NA	Green	True nest	Rosie Brown /ORP	Noonu	Ehdhuffarumairah	NA	ND	ND	106	ND	ND	ND	ND	NA	NA	NA	NA	No	NA	ND	NA	NA	NA	ND	ND	ND	ND	ND	ND	no excavation	NA	NA	NA	NA	NA	NA	NA	NA	NA	NA	NA	NA	NA	ND
ND	NNcki_22_715	NA	2022	6	NA	Green	True nest	Rosie Brown /ORP	Noonu	Ehdhuffarumairah	NA	ND	ND	103	ND	ND	2.6	ND	NA	NA	NA	NA	No	NA	ND	NA	NA	NA	ND	ND	ND	ND	ND	ND	no excavation	NA	NA	NA	NA	NA	NA	NA	NA	NA	NA	NA	NA	NA	ND
ND	NNmdf_22_701	NA	2022	6	NA	Green	True nest	Rosie Brown /ORP	Noonu	Medhufaru	9	ND	ND	ND	ND	ND	2.3	ND	NA	NA	NA	NA	No	NA	ND	NA	ND	2022-8-5	2022	8	5	ND	56	ND	Rosie Brown | Sea Turtle Biologist | Olive Ridley Project	2022-08-07	2022	8	7	71	0	1	57	14	3	78.87	80.28	56	ND
ND	NNcki_22_705	NA	2022	6	NA	Green	True nest	Rosie Brown /ORP	Noonu	Ehdhuffarumairah	NA	ND	ND	ND	ND	ND	ND	ND	NA	NA	NA	NA	No	NA	ND	NA	ND	NA	2022	ND	ND	ND	90	ND	Rosie Brown | Sea Turtle Biologist | Olive Ridley Project	2022-07-30	2022	7	30	98	0	0	90	8	ND	91.84	91.84	90	ND
ND	NNmdf_22_704	NA	2022	6	NA	Green	True nest	Rosie Brown /ORP	Noonu	Medhufaru	6	ND	ND	108	ND	ND	9.3	ND	NA	NA	NA	NA	No	NA	ND	NA	ND	2022-7-29	2022	7	29	ND	105	ND	Rosie Brown | Sea Turtle Biologist | Olive Ridley Project	2022-08-01	2022	8	1	106	0	0	105	1	ND	99.06	99.06	105	ND
ND	NNmdf_22_702	NA	2022	6	NA	Green	True nest	Rosie Brown /ORP	Noonu	Medhufaru	8	ND	ND	112	ND	ND	3.8	ND	NA	NA	NA	NA	No	NA	ND	NA	ND	2022-8-3	2022	8	3	ND	118	ND	Rosie Brown | Sea Turtle Biologist | Olive Ridley Project	2022-08-05	2022	8	5	124	0	0	118	6	ND	95.16	95.16	118	ND
ND	NNmdf_22_703	NA	2022	6	NA	Green	True nest	Rosie Brown /ORP	Noonu	Medhufaru	6	2	2	105	ND	ND	9.9	ND	NA	NA	NA	NA	No	NA	ND	NA	ND	2022-7-29	2022	7	29	ND	119	ND	Rosie Brown | Sea Turtle Biologist | Olive Ridley Project	2022-08-01	2022	8	1	132	4	0	123	3	ND	94.7	97.73	129	ND
ND	NNcki_22_713	NA	2022	6	NA	Green	True nest	Rosie Brown /ORP	Noonu	Ehdhuffarumairah	NA	ND	ND	111	ND	ND	ND	ND	NA	NA	NA	NA	No	NA	ND	NA	NA	NA	ND	ND	ND	ND	ND	ND	Rosie Brown | Sea Turtle Biologist | Olive Ridley Project	ND	ND	ND	ND	ND	ND	ND	ND	ND	ND	NA	NA	NA	ND
ND	NA	NA	2022	6	ND	Unknown	False crawl	Angeela Aminath /ORP	Laamu	Gaadhoo	NA	ND	ND	ND	ND	ND	1	0	ND	ND	ND	NA	NA	NA	NA	NA	false crawl no emergence	NA	NA	NA	NA	NA	NA	NA	false crawl no excavation	NA	NA	NA	NA	NA	NA	NA	NA	NA	NA	NA	NA	NA	NA
ND	NA	NA	2022	6	ND	Green	False crawl	Rosie Brown /ORP	Noonu	Ehdhuffarumairah	NA	ND	ND	ND	ND	ND	ND	ND	ND	ND	ND	NA	NA	NA	NA	NA	false crawl no emergence	NA	NA	NA	NA	NA	NA	NA	false crawl no excavation	NA	NA	NA	NA	NA	NA	NA	NA	NA	NA	NA	NA	NA	NA
ND	NA	NA	2022	6	ND	Green	False crawl	Rosie Brown /ORP	Noonu	Ehdhuffarumairah	NA	ND	ND	109	ND	ND	ND	ND	ND	ND	ND	NA	NA	NA	NA	NA	false crawl no emergence	NA	NA	NA	NA	NA	NA	NA	false crawl no excavation	NA	NA	NA	NA	NA	NA	NA	NA	NA	NA	NA	NA	NA	NA
ND	NA	NA	2022	6	ND	Green	False crawl	Rosie Brown /ORP	Noonu	Ehdhuffarumairah	NA	ND	ND	ND	ND	ND	ND	ND	ND	ND	ND	NA	NA	NA	NA	NA	false crawl no emergence	NA	NA	NA	NA	NA	NA	NA	false crawl no excavation	NA	NA	NA	NA	NA	NA	NA	NA	NA	NA	NA	NA	NA	NA
ND	NA	NA	2022	6	ND	Green	False crawl	Rosie Brown /ORP	Noonu	Ehdhuffarumairah	NA	ND	ND	108	ND	ND	ND	ND	ND	ND	ND	NA	NA	NA	NA	NA	false crawl no emergence	NA	NA	NA	NA	NA	NA	NA	false crawl no excavation	NA	NA	NA	NA	NA	NA	NA	NA	NA	NA	NA	NA	NA	NA
ND	NA	NA	2022	6	ND	Green	False crawl	Rosie Brown /ORP	Noonu	Ehdhuffarumairah	NA	ND	ND	111	ND	ND	ND	ND	ND	ND	ND	NA	NA	NA	NA	NA	false crawl no emergence	NA	NA	NA	NA	NA	NA	NA	false crawl no excavation	NA	NA	NA	NA	NA	NA	NA	NA	NA	NA	NA	NA	NA	NA
ND	NA	NA	2022	6	ND	Green	False crawl	Rosie Brown /ORP	Noonu	Ehdhuffarumairah	NA	ND	ND	107	ND	ND	ND	ND	ND	ND	ND	NA	NA	NA	NA	NA	false crawl no emergence	NA	NA	NA	NA	NA	NA	NA	false crawl no excavation	NA	NA	NA	NA	NA	NA	NA	NA	NA	NA	NA	NA	NA	NA
ND	NA	NA	2022	6	ND	Green	False crawl	Rosie Brown /ORP	Noonu	Ehdhuffarumairah	NA	ND	ND	111	ND	ND	ND	ND	ND	ND	ND	NA	NA	NA	NA	NA	false crawl no emergence	NA	NA	NA	NA	NA	NA	NA	false crawl no excavation	NA	NA	NA	NA	NA	NA	NA	NA	NA	NA	NA	NA	NA	NA
ND	NA	NA	2022	6	ND	Green	False crawl	CS_063	Noonu	Medhufaru	7	ND	ND	108	ND	ND	ND	ND	ND	ND	ND	NA	NA	NA	NA	NA	false crawl no emergence	NA	NA	NA	NA	NA	NA	NA	false crawl no excavation	NA	NA	NA	NA	NA	NA	NA	NA	NA	NA	NA	NA	NA	NA
ND	NA	NA	2022	6	ND	Green	False crawl	CS_088	Noonu	Medhufaru	9-10	ND	ND	112	ND	ND	ND	ND	ND	ND	ND	NA	NA	NA	NA	NA	false crawl no emergence	NA	NA	NA	NA	NA	NA	NA	false crawl no excavation	NA	NA	NA	NA	NA	NA	NA	NA	NA	NA	NA	NA	NA	NA
ND	NA	NA	2022	6	ND	Green	False crawl	CS_089 /Soneva Jani	Noonu	Medhufaru	10	ND	ND	107	ND	ND	ND	ND	ND	ND	ND	NA	NA	NA	NA	NA	false crawl no emergence	NA	NA	NA	NA	NA	NA	NA	false crawl no excavation	NA	NA	NA	NA	NA	NA	NA	NA	NA	NA	NA	NA	NA	NA
ND	NA	NA	2022	6	ND	Green	False crawl	CS_098	Noonu	Medhufaru	7	ND	ND	100	ND	ND	ND	ND	ND	ND	ND	NA	NA	NA	NA	in vegetation	false crawl no emergence	NA	NA	NA	NA	NA	NA	NA	false crawl no excavation	NA	NA	NA	NA	NA	NA	NA	NA	NA	NA	NA	NA	NA	NA
ND	NA	NA	2022	6	ND	Green	False crawl	Rosie Brown /ORP	Noonu	Medhufaru	6	ND	ND	113	ND	ND	ND	ND	ND	ND	ND	NA	NA	NA	NA	NA	false crawl no emergence	NA	NA	NA	NA	NA	NA	NA	false crawl no excavation	NA	NA	NA	NA	NA	NA	NA	NA	NA	NA	NA	NA	NA	NA
ND	NA	2022-07-01	2022	7	1	Green	False crawl	Emily Mundy /ORP	Lhaviyani	Kurehdhoo	Kuredu North Beach	5	ND	105	ND	ND	ND	ND	ND	ND	ND	NA	NA	NA	NA	disorientated	false crawl no emergence	NA	NA	NA	NA	NA	NA	NA	false crawl no excavation	NA	NA	NA	NA	NA	NA	NA	NA	NA	NA	NA	NA	NA	NA
ND	NA	2022-07-02	2022	7	2	Green	False crawl	Emily Mundy /ORP	Lhaviyani	Kurehdhoo	Kuredu North Beach	3	ND	105	ND	ND	ND	ND	ND	ND	ND	NA	NA	NA	NA	NA	false crawl no emergence	NA	NA	NA	NA	NA	NA	NA	false crawl no excavation	NA	NA	NA	NA	NA	NA	NA	NA	NA	NA	NA	NA	NA	NA
GR1461	LVkrd_22_719	2022-07-03	2022	7	3	Green	True nest	Emily Mundy /ORP	Lhaviyani	Kurehdhoo	Kuredu South Beach	ND	ND	105	111	90	ND	0	ND	ND	02:00:00	ND	No	NA	ND	NA	ND	2022-9-1	2022	9	1	22:00:00	88	ND	Emily Mundy | Sea Turtle Biologist | Olive Ridley Project	2022-09-03	2022	9	3	110	0	1	89	20	ND	80.91	81.82	89	60
ND	NA	2022-07-04	2022	7	4	Green	False crawl	Lauren Valentine /ORP	Baa	Dhunikolhu	73	ND	ND	105	ND	ND	ND	ND	ND	ND	ND	NA	NA	NA	NA	NA	false crawl no emergence	NA	NA	NA	NA	NA	NA	NA	false crawl no excavation	NA	NA	NA	NA	NA	NA	NA	NA	NA	NA	NA	NA	NA	NA
GR632	BAdkh_22_721	2022-07-04	2022	7	4	Green	True nest	Lauren Valentine /ORP	Baa	Dhunikolhu	80	1	1	105	103	95	5	ND	22:00:00	Making body pit	01:19:00	117	Yes	NA	ND	NA	ND	2022-9-3	2022	9	3	22:50:00	113	ND	Lauren Valentine | Veterinarian Team | Olive Ridley Project	2022-09-06	2022	9	6	117	1	1	115	2	ND	96.58	98.29	114	61
ND	NA	2022-07-04	2022	7	4	Green	False crawl	Angeela Aminath /ORP	Laamu	Olhuveli	90/91	ND	ND	110	ND	ND	0.1	0	ND	ND	ND	NA	NA	NA	NA	NA	false crawl no emergence	NA	NA	NA	NA	NA	NA	NA	false crawl no excavation	NA	NA	NA	NA	NA	NA	NA	NA	NA	NA	NA	NA	NA	NA
ND	NA	2022-07-06	2022	7	6	Green	False crawl	Angeela Aminath /ORP	Laamu	Olhuveli	90/91	ND	ND	110	ND	ND	1.5	0	ND	ND	ND	NA	NA	NA	NA	NA	false crawl no emergence	NA	NA	NA	NA	NA	NA	NA	false crawl no excavation	NA	NA	NA	NA	NA	NA	NA	NA	NA	NA	NA	NA	NA	NA
ND	NA	2022-07-06	2022	7	6	Green	False crawl	Angeela Aminath /ORP	Laamu	Olhuveli	94/93	1	ND	106	ND	ND	2	0	ND	ND	ND	NA	NA	NA	NA	NA	false crawl no emergence	NA	NA	NA	NA	NA	NA	NA	false crawl no excavation	NA	NA	NA	NA	NA	NA	NA	NA	NA	NA	NA	NA	NA	NA
ND	NA	2022-07-06	2022	7	6	Green	False crawl	Rosie Brown /ORP	Noonu	Medhufaru	6	ND	ND	105	ND	ND	ND	ND	ND	ND	ND	NA	NA	NA	NA	NA	false crawl no emergence	NA	NA	NA	NA	NA	NA	NA	false crawl no excavation	NA	NA	NA	NA	NA	NA	NA	NA	NA	NA	NA	NA	NA	NA
ND	NA	2022-07-07	2022	7	7	Green	False crawl	CS_112 /Niyama	Dhaalu	En'boodhoofushi	Villa 12	ND	ND	ND	ND	ND	ND	ND	ND	ND	ND	NA	NA	NA	NA	NA	false crawl no emergence	NA	NA	NA	NA	NA	NA	NA	false crawl no excavation	NA	NA	NA	NA	NA	NA	NA	NA	NA	NA	NA	NA	NA	NA
ND	NA	2022-07-07	2022	7	7	Green	False crawl	CS_112 /Niyama	Dhaalu	En'boodhoofushi	Villa 19	ND	ND	ND	ND	ND	ND	ND	ND	ND	ND	NA	NA	NA	NA	NA	false crawl no emergence	NA	NA	NA	NA	NA	NA	NA	false crawl no excavation	NA	NA	NA	NA	NA	NA	NA	NA	NA	NA	NA	NA	NA	NA
ND	NA	2022-07-07	2022	7	7	Green	False crawl	CS_112 /Niyama	Dhaalu	En'boodhoofushi	Villa 25	ND	ND	ND	ND	ND	ND	ND	ND	ND	ND	NA	NA	NA	NA	NA	false crawl no emergence	NA	NA	NA	NA	NA	NA	NA	false crawl no excavation	NA	NA	NA	NA	NA	NA	NA	NA	NA	NA	NA	NA	NA	NA
NA	RAmmg_22_729	2022-07-07	2022	7	7	Unknown	True nest	CS_126 /Maamunagau /Security	Raa	Maamunagau	V201	1	1	ND	ND	ND	ND	ND	NA	NA	NA	NA	No	NA	ND	NA	NA	2022-9-13	2022	9	13	ND	108	NA	ND	NA	ND	ND	ND	ND	ND	2	ND	4	NA	NA	NA	NA	68
ND	NA	2022-07-08	2022	7	8	Green	False crawl	Lauren Valentine /ORP	Baa	Dhunikolhu	76	0	ND	112	ND	ND	ND	ND	ND	ND	ND	NA	NA	NA	NA	NA	false crawl no emergence	NA	NA	NA	NA	NA	NA	NA	false crawl no excavation	NA	NA	NA	NA	NA	NA	NA	NA	NA	NA	NA	NA	NA	NA
ND	NA	2022-07-08	2022	7	8	Green	False crawl	Lauren Valentine /ORP	Baa	Dhunikolhu	72	1	ND	112	ND	ND	ND	ND	ND	ND	ND	NA	NA	NA	NA	NA	false crawl no emergence	NA	NA	NA	NA	NA	NA	NA	false crawl no excavation	NA	NA	NA	NA	NA	NA	NA	NA	NA	NA	NA	NA	NA	NA
ND	DHnym_22_734	2022-07-08	2022	7	8	Green	True nest	CS_112 /Niyama	Dhaalu	En'boodhoofushi	Crescent Jetty	ND	ND	ND	ND	ND	ND	ND	NA	NA	NA	NA	No	NA	ND	NA	0112 | Marine Biologist | Niyama Private Island	2022-9-8	2022	9	8	20:25:00	86	ND	no excavation	NA	NA	NA	NA	NA	NA	NA	NA	NA	NA	NA	NA	NA	62
ND	NA	2022-07-08	2022	7	8	Green	False crawl	Angeela Aminath /ORP	Laamu	Olhuveli	88/89	0	ND	110	ND	ND	0.2	0	ND	ND	ND	NA	NA	NA	NA	NA	false crawl no emergence	NA	NA	NA	NA	NA	NA	NA	false crawl no excavation	NA	NA	NA	NA	NA	NA	NA	NA	NA	NA	NA	NA	NA	NA
ND	NA	2022-07-08	2022	7	8	Green	False crawl	Angeela Aminath /ORP	Laamu	Olhuveli	88/89	0	ND	109	ND	ND	0.2	0	ND	ND	ND	NA	NA	NA	NA	NA	false crawl no emergence	NA	NA	NA	NA	NA	NA	NA	false crawl no excavation	NA	NA	NA	NA	NA	NA	NA	NA	NA	NA	NA	NA	NA	NA
ND	NA	2022-07-08	2022	7	8	Green	False crawl	Angeela Aminath /ORP	Laamu	Olhuveli	93	0	ND	101	ND	ND	0.1	0	ND	ND	ND	NA	NA	NA	NA	in vegetation	false crawl no emergence	NA	NA	NA	NA	NA	NA	NA	false crawl no excavation	NA	NA	NA	NA	NA	NA	NA	NA	NA	NA	NA	NA	NA	NA
ND	LMohv_22_733	2022-07-08	2022	7	8	Green	True nest	Angeela Aminath /ORP	Laamu	Olhuveli	93	1	ND	110	ND	ND	2	0	NA	NA	NA	NA	No	NA	obstacle furniture	NA	ND	2022-10-3	2022	10	3	21:00:00	ND	ND	0018 | NGO | Maldives Underwater Initiative	ND	ND	ND	ND	ND	ND	ND	ND	ND	ND	NA	NA	NA	87
GR1454	NA	2022-07-09	2022	7	9	Green	False crawl	CS_116 /CPDK	Baa	Dhunikolhu	63	1	ND	109	ND	ND	ND	ND	ND	ND	ND	NA	NA	NA	NA	NA	false crawl no emergence	NA	NA	NA	NA	NA	NA	NA	false crawl no excavation	NA	NA	NA	NA	NA	NA	NA	NA	NA	NA	NA	NA	NA	NA
ND	NA	2022-07-09	2022	7	9	Green	False crawl	CS_116 /CPDK	Baa	Dhunikolhu	72	0	ND	ND	ND	ND	ND	ND	ND	ND	ND	NA	NA	NA	NA	NA	false crawl no emergence	NA	NA	NA	NA	NA	NA	NA	false crawl no excavation	NA	NA	NA	NA	NA	NA	NA	NA	NA	NA	NA	NA	NA	NA
ND	DHnym_22_737	2022-07-09	2022	7	9	Green	True nest	CS_112 /Niyama	Dhaalu	En'boodhoofushi	Villa 118	ND	ND	ND	ND	ND	ND	ND	NA	NA	NA	NA	No	NA	ND	NA	0112 | Marine Biologist | Niyama Private Island	2022-9-21	2022	9	21	19:30	93	ND	no excavation	NA	NA	NA	NA	NA	NA	NA	NA	NA	NA	NA	NA	NA	74
ND	ARcsm_22_741	2022-07-10	2022	7	10	Green	True nest	CS_070 /Moofushi	Alifu Dhaalu	Moofushi	Villa 46	1	ND	115	ND	ND	3	0	NA	NA	NA	NA	No	NA	ND	NA	ND	2022-9-9	2022	9	9	13:42	60	ND	no excavation	NA	NA	NA	NA	NA	NA	NA	NA	NA	NA	NA	NA	NA	61
ND	NA	2022-07-10	2022	7	10	Green	False crawl	Lauren Valentine /ORP	Baa	Dhunikolhu	Conch bar	1	1	109	ND	ND	4	ND	23:05:00	Making Body Pit	00:05	NA	NA	NA	NA	NA	false crawl no emergence	NA	NA	NA	NA	NA	NA	NA	false crawl no excavation	NA	NA	NA	NA	NA	NA	NA	NA	NA	NA	NA	NA	NA	NA
ND	BAdkh_22_743	2022-07-10	2022	7	10	Green	True nest	Lauren Valentine /ORP	Baa	Dhunikolhu	conch bar beach	1	ND	109	99	88	4	ND	00:40:00	ND	02:20	ND	Flood Zone	NA	ND	NA	ND	2022-9-7	2022	9	7	23:56	114	ND	Lauren Valentine | Veterinarian Team | Olive Ridley Project	2022-09-09	2022	9	9	134	1	0	115	19	ND	85.07	85.82	115	59
ND	BAemb_22_742	2022-07-10	2022	7	10	Hawksbill	True nest	CS_116 /CPDK	Baa	En'boodhoo	private island	ND	ND	62	ND	ND	15	ND	NA	NA	NA	NA	No	NA	ND	NA	NA	NA	ND	ND	ND	ND	ND	ND	no excavation	NA	NA	NA	NA	NA	NA	NA	NA	NA	NA	NA	NA	NA	ND
GR1448	NA	2022-07-10	2022	7	10	Green	False crawl	Angeela Aminath /ORP	Laamu	Olhuveli	86/87	1	ND	126	106	97	1.2	0	04:34:00	Making Body Pit	05:21	NA	NA	NA	NA	NA	false crawl no emergence	NA	NA	NA	NA	NA	NA	NA	false crawl no excavation	NA	NA	NA	NA	NA	NA	NA	NA	NA	NA	NA	NA	NA	NA
ND	NA	2022-07-11	2022	7	11	Green	False crawl	Lauren Valentine /ORP	Baa	Dhunikolhu	69	ND	ND	ND	ND	ND	ND	ND	ND	ND	ND	NA	NA	NA	NA	NA	false crawl no emergence	NA	NA	NA	NA	NA	NA	NA	false crawl no excavation	NA	NA	NA	NA	NA	NA	NA	NA	NA	NA	NA	NA	NA	NA
GR1434	BAdkh_22_748	2022-07-11	2022	7	11	Green	True nest	Lauren Valentine /ORP	Baa	Dhunikolhu	55	ND	ND	107	104	93	20	ND	22:00:00	ND	23:45	ND	No	NA	ND	NA	ND	2022-9-10	2022	9	10	23:10	104	ND	Afrah Abdul Sathaar | Sea Turtle Biologist | Olive Ridley Project	2022-09-12	2022	9	12	104	0	0	104	9	ND	91.35	91.35	95	61
ND	NA	2022-07-11	2022	7	11	Green	False crawl	CS_112 /Niyama	Dhaalu	En'boodhoofushi	Cresent Beach	ND	ND	122.4	ND	ND	ND	ND	ND	ND	ND	NA	NA	NA	NA	NA	false crawl no emergence	NA	NA	NA	NA	NA	NA	NA	false crawl no excavation	NA	NA	NA	NA	NA	NA	NA	NA	NA	NA	NA	NA	NA	NA
ND	NA	2022-07-11	2022	7	11	Green	False crawl	CS_112 /Niyama	Dhaalu	En'boodhoofushi	Cresent Beach	ND	ND	122.4	ND	ND	ND	ND	ND	ND	ND	NA	NA	NA	NA	NA	false crawl no emergence	NA	NA	NA	NA	NA	NA	NA	false crawl no excavation	NA	NA	NA	NA	NA	NA	NA	NA	NA	NA	NA	NA	NA	NA
ND	NA	2022-07-11	2022	7	11	Green	False crawl	CS_112 /Niyama	Dhaalu	En'boodhoofushi	Cresent Beach	ND	ND	122.4	ND	ND	ND	ND	ND	ND	ND	NA	NA	NA	NA	NA	false crawl no emergence	NA	NA	NA	NA	NA	NA	NA	false crawl no excavation	NA	NA	NA	NA	NA	NA	NA	NA	NA	NA	NA	NA	NA	NA
ND	NA	2022-07-12	2022	7	12	Green	False crawl	CS_112 /Niyama	Dhaalu	En'boodhoofushi	Villa 152	ND	ND	108	ND	ND	ND	ND	ND	ND	ND	NA	NA	NA	NA	NA	false crawl no emergence	NA	NA	NA	NA	NA	NA	NA	false crawl no excavation	NA	NA	NA	NA	NA	NA	NA	NA	NA	NA	NA	NA	NA	NA
ND	NA	2022-07-12	2022	7	12	Green	False crawl	CS_112 /Niyama	Dhaalu	En'boodhoofushi	Villa 48	ND	ND	122.6	ND	ND	ND	ND	ND	ND	ND	NA	NA	NA	NA	NA	false crawl no emergence	NA	NA	NA	NA	NA	NA	NA	false crawl no excavation	NA	NA	NA	NA	NA	NA	NA	NA	NA	NA	NA	NA	NA	NA
ND	NA	2022-07-12	2022	7	12	Green	False crawl	CS_112 /Niyama	Dhaalu	En'boodhoofushi	Villa 48	ND	ND	122.6	ND	ND	ND	ND	ND	ND	ND	NA	NA	NA	NA	NA	false crawl no emergence	NA	NA	NA	NA	NA	NA	NA	false crawl no excavation	NA	NA	NA	NA	NA	NA	NA	NA	NA	NA	NA	NA	NA	NA
ND	NA	2022-07-12	2022	7	12	Green	False crawl	CS_112 /Niyama	Dhaalu	En'boodhoofushi	Villa 48	ND	ND	122.6	ND	ND	ND	ND	ND	ND	ND	NA	NA	NA	NA	NA	false crawl no emergence	NA	NA	NA	NA	NA	NA	NA	false crawl no excavation	NA	NA	NA	NA	NA	NA	NA	NA	NA	NA	NA	NA	NA	NA
ND	NA	2022-07-12	2022	7	12	Green	False crawl	CS_112 /Niyama	Dhaalu	En'boodhoofushi	Villa 48	ND	ND	122.6	ND	ND	ND	ND	ND	ND	ND	NA	NA	NA	NA	NA	false crawl no emergence	NA	NA	NA	NA	NA	NA	NA	false crawl no excavation	NA	NA	NA	NA	NA	NA	NA	NA	NA	NA	NA	NA	NA	NA
ND	NA	2022-07-12	2022	7	12	Green	False crawl	CS_112 /Niyama	Dhaalu	En'boodhoofushi	Villa 25	ND	ND	122.6	ND	ND	ND	ND	ND	ND	ND	NA	NA	NA	NA	NA	false crawl no emergence	NA	NA	NA	NA	NA	NA	NA	false crawl no excavation	NA	NA	NA	NA	NA	NA	NA	NA	NA	NA	NA	NA	NA	NA
ND	NA	2022-07-12	2022	7	12	Green	False crawl	CS_112 /Niyama	Dhaalu	En'boodhoofushi	Cresent Beach	ND	ND	114.7	ND	ND	ND	ND	ND	ND	ND	NA	NA	NA	NA	NA	false crawl no emergence	NA	NA	NA	NA	NA	NA	NA	false crawl no excavation	NA	NA	NA	NA	NA	NA	NA	NA	NA	NA	NA	NA	NA	NA
ND	NNmdf_22_757	2022-07-12	2022	7	12	Green	True nest	Rosie Brown /ORP	Noonu	Medhufaru	6	ND	ND	105	ND	ND	5.8	ND	NA	NA	NA	NA	No	NA	ND	NA	ND	2022-9-11	2022	9	11	03:00	104	ND	Rosie Brown | Sea Turtle Biologist | Olive Ridley Project	2022-09-13	2022	9	13	105	0	1	99	6	ND	93.33	94.29	98	61
GR632	BAdkh_22_759	2022-07-13	2022	7	13	Green	True nest	Lauren Valentine /ORP	Baa	Dhunikolhu	78	ND	ND	ND	102	93	2	ND	22:55:00	ND	01:52:00	106	Yes	NA	ND	NA	ND	2022-9-15	2022	9	15	ND	104	ND	Rosie Brown | Sea Turtle Biologist | Olive Ridley Project	2022-09-17	2022	9	17	106	0	0	104	2	ND	98.11	98.11	104	64
ND	LVkrd_22_758	2022-07-13	2022	7	13	Green	True nest	Emily Mundy /ORP	Lhaviyani	Kurehdhoo	Kuredu North Beach	ND	ND	105	ND	ND	8	ND	NA	NA	NA	NA	No	NA	ND	NA	ND	2022-9-14	2022	9	14	20:50	84	ND	Emily Mundy | Sea Turtle Biologist | Olive Ridley Project	2022-09-16	2022	9	16	102	0	0	84	17	2	83.33	83.33	85	63
ND	NNmdf_22_760	2022-07-13	2022	7	13	Green	True nest	Rosie Brown /ORP	Noonu	Medhufaru	6	ND	ND	105	ND	ND	5.9	ND	NA	NA	NA	NA	No	NA	ND	NA	ND	2022-9-12	2022	9	12	ND	88	ND	Rosie Brown | Sea Turtle Biologist | Olive Ridley Project	2022-09-14	2022	9	14	102	6	0	94	8	ND	86.27	92.16	94	61
ND	NA	2022-07-14	2022	7	14	Green	False crawl	Rosie Brown /ORP	Noonu	Medhufaru	6	ND	ND	92	ND	ND	ND	ND	ND	ND	ND	NA	NA	NA	NA	NA	false crawl no emergence	NA	NA	NA	NA	NA	NA	NA	false crawl no excavation	NA	NA	NA	NA	NA	NA	NA	NA	NA	NA	NA	NA	NA	NA
ND	NA	2022-07-14	2022	7	14	Green	False crawl	Rosie Brown /ORP	Noonu	Medhufaru	6	ND	ND	93	ND	ND	ND	ND	ND	ND	ND	NA	NA	NA	NA	NA	false crawl no emergence	NA	NA	NA	NA	NA	NA	NA	false crawl no excavation	NA	NA	NA	NA	NA	NA	NA	NA	NA	NA	NA	NA	NA	NA
ND	NNmdf_22_763	2022-07-16	2022	7	16	Green	True nest	Rosie Brown /ORP	Noonu	Medhufaru	8	ND	ND	ND	105	95	3.5	ND	ND	ND	23:10	ND	No	NA	ND	NA	NA	NA	ND	ND	ND	ND	ND	ND	no excavation	NA	NA	NA	NA	NA	NA	NA	NA	NA	NA	NA	NA	NA	ND
ND	NA	2022-07-18	2022	7	18	Green	False crawl	Angeela Aminath /ORP	Laamu	Olhuveli	94/93/92	1	ND	102	ND	ND	2	0	ND	ND	ND	NA	NA	NA	NA	obstacle furniture	false crawl no emergence	NA	NA	NA	NA	NA	NA	NA	false crawl no excavation	NA	NA	NA	NA	NA	NA	NA	NA	NA	NA	NA	NA	NA	NA
ND	NA	2022-07-20	2022	7	20	Green	False crawl	Angeela Aminath /ORP	Laamu	Olhuveli	93	3	ND	103	ND	ND	2	0	ND	ND	ND	NA	NA	NA	NA	obstacle furniture	false crawl no emergence	NA	NA	NA	NA	NA	NA	NA	false crawl no excavation	NA	NA	NA	NA	NA	NA	NA	NA	NA	NA	NA	NA	NA	NA
ND	NA	2022-07-22	2022	7	22	Green	False crawl	CS_116 /CPDK	Baa	Dhunikolhu	60	1	1	106	ND	ND	ND	ND	ND	ND	ND	NA	NA	NA	NA	NA	false crawl no emergence	NA	NA	NA	NA	NA	NA	NA	false crawl no excavation	NA	NA	NA	NA	NA	NA	NA	NA	NA	NA	NA	NA	NA	NA
GR1434	BAdkh_22_769	2022-07-22	2022	7	22	Green	True nest	CS_116 /CPDK	Baa	Dhunikolhu	64	1	1	106	100	ND	6	ND	00:10:00	Making Body Pit	ND	96	Yes	NA	ND	NA	ND	2022-9-24	2022	9	24	ND	92	ND	Lauren Valentine | Veterinarian Team | Olive Ridley Project	2022-09-26	2022	9	26	96	2	0	92	4	ND	93.75	95.83	92	64
ND	NA	2022-07-22	2022	7	22	Green	False crawl	CS_112 /Niyama	Dhaalu	En'boodhoofushi	Villa 22	ND	ND	114.8	ND	ND	ND	ND	ND	ND	ND	NA	NA	NA	NA	NA	false crawl no emergence	NA	NA	NA	NA	NA	NA	NA	false crawl no excavation	NA	NA	NA	NA	NA	NA	NA	NA	NA	NA	NA	NA	NA	NA
ND	DHnym_22_767	2022-07-22	2022	7	22	Green	True nest	CS_112 /Niyama	Dhaalu	En'boodhoofushi	Cresent Beach	ND	ND	120	ND	ND	ND	ND	NA	NA	NA	NA	No	NA	ND	NA	0112 | Marine Biologist | Niyama Private Island	2022-9-29	2022	9	29	20:45:00	90	ND	no excavation	NA	NA	NA	NA	NA	NA	NA	NA	NA	NA	NA	NA	NA	69
ND	NNmdf_22_770	2022-07-22	2022	7	22	Green	True nest	Rosie Brown /ORP	Noonu	Medhufaru	9	ND	ND	98	ND	ND	3.3	ND	NA	NA	NA	NA	No	NA	ND	NA	ND	2022-9-22	2022	9	22	ND	69	ND	Rosie Brown | Sea Turtle Biologist | Olive Ridley Project	2022-09-24	2022	9	24	96	8	0	77	19	ND	71.88	80.21	77	62
ND	BAdkh_22_771	2022-07-23	2022	7	23	Green	True nest	CS_116 /CPDK	Baa	Dhunikolhu	72	ND	1	94	ND	ND	1	ND	NA	NA	NA	NA	No	NA	ND	NA	ND	2022-9-22	2022	9	22	ND	113	ND	Lauren Valentine | Veterinarian Team | Olive Ridley Project	2022-09-24	2022	9	24	120	1	0	113	7	ND	93.33	94.17	113	61
ND	NA	2022-07-23	2022	7	23	Green	False crawl	Rosie Brown /ORP	Noonu	Medhufaru	6	ND	ND	113	ND	ND	ND	ND	ND	ND	ND	NA	NA	NA	NA	NA	false crawl no emergence	NA	NA	NA	NA	NA	NA	NA	false crawl no excavation	NA	NA	NA	NA	NA	NA	NA	NA	NA	NA	NA	NA	NA	NA
GR632	NA	2022-07-24	2022	7	24	Green	False crawl	CS_116 /CPDK	Baa	Dhunikolhu	78	ND	1	ND	ND	ND	2	ND	04:18:00	ND	05:23	NA	NA	NA	NA	obstacle furniture	false crawl no emergence	NA	NA	NA	NA	NA	NA	NA	false crawl no excavation	NA	NA	NA	NA	NA	NA	NA	NA	NA	NA	NA	NA	NA	NA
ND	NA	2022-07-24	2022	7	24	Green	False crawl	Emily Mundy /ORP	Lhaviyani	Kurehdhoo	Kuredu North Beach	ND	ND	105	ND	ND	ND	ND	ND	ND	22:00	NA	NA	NA	NA	light white	false crawl no emergence	NA	NA	NA	NA	NA	NA	NA	false crawl no excavation	NA	NA	NA	NA	NA	NA	NA	NA	NA	NA	NA	NA	NA	NA
ND	NNmdf_22_775	2022-07-24	2022	7	24	Green	True nest	Rosie Brown /ORP	Noonu	Medhufaru	6	ND	ND	115	ND	ND	6.2	ND	NA	NA	NA	NA	No	NA	ND	NA	ND	2022-10-2	2022	10	2	ND	70	ND	Rosie Brown | Sea Turtle Biologist | Olive Ridley Project	2022-10-04	2022	10	4	74	0	1	71	3	ND	94.59	95.95	70	70
ND	ARcsm_22_778	2022-07-25	2022	7	25	Green	True nest	CS_070 /Moofushi	Alifu Dhaalu	Moofushi	Sand Bank	1	ND	110	ND	ND	2	ND	NA	NA	NA	NA	No	NA	ND	NA	ND	2022-9-21	2022	9	21	15:50:00	109	ND	00657 | Citizen Scientist | Constance Moofushi	2022-09-24	2022	9	24	114	0	1	109	5	ND	94.74	95.61	108	58
GR632	NA	2022-07-25	2022	7	25	Green	False crawl	Afrah Abdul Sathaar /ORP	Baa	Dhunikolhu	81	3	3	110	102	91	ND	ND	21:00:00	ND	00:54	NA	NA	NA	NA	NA	false crawl no emergence	NA	NA	NA	NA	NA	NA	NA	false crawl no excavation	NA	NA	NA	NA	NA	NA	NA	NA	NA	NA	NA	NA	NA	NA
ND	NA	2022-07-25	2022	7	25	Green	False crawl	/ORP Volunteers	Baa	Dhunikolhu	82	ND	ND	ND	ND	ND	ND	ND	ND	ND	04:05:00	NA	NA	NA	NA	NA	false crawl no emergence	NA	NA	NA	NA	NA	NA	NA	false crawl no excavation	NA	NA	NA	NA	NA	NA	NA	NA	NA	NA	NA	NA	NA	NA
ND	NA	2022-07-25	2022	7	25	Green	False crawl	CS_116 /CPDK	Baa	Dhunikolhu	81	ND	ND	100	ND	ND	ND	ND	04:40:00	ND	04:49:00	NA	NA	NA	NA	NA	false crawl no emergence	NA	NA	NA	NA	NA	NA	NA	false crawl no excavation	NA	NA	NA	NA	NA	NA	NA	NA	NA	NA	NA	NA	NA	NA
ND	BAdkh_22_779	2022-07-25	2022	7	25	Green	True nest	CS_116 /CPDK	Baa	Dhunikolhu	45	ND	1	98	ND	ND	3	ND	NA	NA	NA	128	Yes	NA	ND	NA	ND	2022-9-22	2022	9	22	20:30	123	ND	Lauren Valentine | Veterinarian Team | Olive Ridley Project	2022-09-24	2022	9	24	128	9	1	123	4	ND	89.06	96.88	123	59
ND	NA	2022-07-25	2022	7	25	Unknown	False crawl	Rosie Brown /ORP	Noonu	Medhufaru	6	ND	ND	90	ND	ND	ND	ND	ND	ND	ND	NA	NA	NA	NA	NA	false crawl no emergence	NA	NA	NA	NA	NA	NA	NA	false crawl no excavation	NA	NA	NA	NA	NA	NA	NA	NA	NA	NA	NA	NA	NA	NA
GR632	BAdkh_22_784	2022-07-26	2022	7	26	Green	True nest	Lauren Valentine /ORP	Baa	Dhunikolhu	72	3	2	112	103	92	15	ND	21:00:00	ND	13:12	ND	No	NA	1 abandoned EC, 1 abandoned BP vegetation	NA	ND	2022-9-22	2022	9	22	ND	100	ND	Lauren Valentine | Veterinarian Team | Olive Ridley Project	2022-09-24	2022	9	24	118	1	2	102	15	ND	84.75	87.29	101	58
ND	NA	2022-07-26	2022	7	26	Green	False crawl	Emily Mundy /ORP	Lhaviyani	Kurehdhoo	Kuredu South Beach	3	3	100	ND	ND	ND	ND	ND	ND	ND	NA	NA	NA	NA	NA	false crawl no emergence	NA	NA	NA	NA	NA	NA	NA	false crawl no excavation	NA	NA	NA	NA	NA	NA	NA	NA	NA	NA	NA	NA	NA	NA
ND	NA	2022-07-26	2022	7	26	Green	False crawl	Emily Mundy /ORP	Lhaviyani	Kurehdhoo	Kuredu North Beach	1	ND	105	ND	ND	ND	ND	02:00:00	ND	02:20:00	NA	NA	NA	NA	NA	false crawl no emergence	NA	NA	NA	NA	NA	NA	NA	false crawl no excavation	NA	NA	NA	NA	NA	NA	NA	NA	NA	NA	NA	NA	NA	NA
ND	NA	2022-07-27	2022	7	27	Green	False crawl	Emily Mundy /ORP	Lhaviyani	Kurehdhoo	Kuredu North Beach	ND	ND	105	ND	ND	1.5	ND	ND	ND	ND	NA	NA	NA	NA	NA	false crawl no emergence	NA	NA	NA	NA	NA	NA	NA	false crawl no excavation	NA	NA	NA	NA	NA	NA	NA	NA	NA	NA	NA	NA	NA	NA
GR1461	LVkrd_22_785	2022-07-27	2022	7	27	Green	True nest	Emily Mundy /ORP	Lhaviyani	Kurehdhoo	Kuredu North Beach	ND	ND	105	111	90	2.5	ND	01:00:00	Digging egg chamber	04:00:00	ND	No	NA	ND	NA	ND	2022-9-27	2022	9	27	21:05:00	95	ND	Emily Mundy | Sea Turtle Biologist | Olive Ridley Project	2022-09-29	2022	9	29	101	2	0	97	4	ND	94.06	96.04	97	62
ND	NA	2022-07-28	2022	7	28	Green	False crawl	Rosie Brown /ORP	Noonu	Medhufaru	10	ND	ND	ND	ND	ND	ND	ND	ND	ND	ND	NA	NA	NA	NA	NA	false crawl no emergence	NA	NA	NA	NA	NA	NA	NA	false crawl no excavation	NA	NA	NA	NA	NA	NA	NA	NA	NA	NA	NA	NA	NA	NA
ND	NA	2022-07-28	2022	7	28	Green	False crawl	Rosie Brown /ORP	Noonu	Medhufaru	7	ND	ND	97	ND	ND	ND	ND	ND	ND	ND	NA	NA	NA	NA	NA	false crawl no emergence	NA	NA	NA	NA	NA	NA	NA	false crawl no excavation	NA	NA	NA	NA	NA	NA	NA	NA	NA	NA	NA	NA	NA	NA
GR1045	LMohv_22_789	2022-07-29	2022	7	29	Green	True nest	Angeela Aminath /ORP	Laamu	Olhuveli	93	ND	ND	105	ND	ND	2.5	0	NA	NA	NA	NA	No	NA	obstacle furniture	NA	ND	2022-9-20	2022	9	20	ND	30	ND	no excavation	NA	NA	NA	NA	NA	NA	NA	NA	NA	NA	NA	NA	NA	53
ND	NA	2022-07-29	2022	7	29	Green	False crawl	Rosie Brown /ORP	Noonu	Medhufaru	7	ND	ND	ND	ND	ND	ND	ND	ND	ND	ND	NA	NA	NA	NA	NA	false crawl no emergence	NA	NA	NA	NA	NA	NA	NA	false crawl no excavation	NA	NA	NA	NA	NA	NA	NA	NA	NA	NA	NA	NA	NA	NA
ND	NA	2022-07-29	2022	7	29	Green	False crawl	Rosie Brown /ORP	Noonu	Medhufaru	8	ND	ND	96	ND	ND	ND	ND	ND	ND	ND	NA	NA	NA	NA	NA	false crawl no emergence	NA	NA	NA	NA	NA	NA	NA	false crawl no excavation	NA	NA	NA	NA	NA	NA	NA	NA	NA	NA	NA	NA	NA	NA
ND	NA	2022-07-29	2022	7	29	Green	False crawl	Rosie Brown /ORP	Noonu	Medhufaru	6	ND	ND	96	ND	ND	ND	ND	ND	ND	ND	NA	NA	NA	NA	NA	false crawl no emergence	NA	NA	NA	NA	NA	NA	NA	false crawl no excavation	NA	NA	NA	NA	NA	NA	NA	NA	NA	NA	NA	NA	NA	NA
ND	NNcki_22_798	NA	2022	7	NA	Green	True nest	Rosie Brown /ORP	Noonu	Ehdhuffarumairah	NA	ND	ND	ND	ND	ND	ND	ND	NA	NA	NA	NA	No	NA	ND	NA	NA	NA	ND	ND	ND	ND	ND	ND	no excavation	NA	NA	NA	NA	NA	NA	NA	NA	NA	NA	NA	NA	NA	ND
ND	NNcki_22_799	NA	2022	7	NA	Green	True nest	Rosie Brown /ORP	Noonu	Ehdhuffarumairah	NA	ND	ND	ND	ND	ND	ND	ND	NA	NA	NA	NA	No	NA	ND	NA	NA	NA	ND	ND	ND	ND	ND	ND	no excavation	NA	NA	NA	NA	NA	NA	NA	NA	NA	NA	NA	NA	NA	ND
ND	NNcki_22_800	NA	2022	7	NA	Green	True nest	Rosie Brown /ORP	Noonu	Ehdhuffarumairah	NA	ND	ND	ND	ND	ND	ND	ND	NA	NA	NA	NA	No	NA	ND	NA	NA	NA	ND	ND	ND	ND	ND	ND	no excavation	NA	NA	NA	NA	NA	NA	NA	NA	NA	NA	NA	NA	NA	ND
ND	NNcki_22_801	NA	2022	7	NA	Green	True nest	Rosie Brown /ORP	Noonu	Ehdhuffarumairah	NA	ND	ND	ND	ND	ND	ND	ND	NA	NA	NA	NA	No	NA	ND	NA	NA	NA	ND	ND	ND	ND	ND	ND	no excavation	NA	NA	NA	NA	NA	NA	NA	NA	NA	NA	NA	NA	NA	ND
ND	NNcki_22_802	NA	2022	7	NA	Green	True nest	Rosie Brown /ORP	Noonu	Ehdhuffarumairah	NA	ND	ND	ND	ND	ND	ND	ND	NA	NA	NA	NA	No	NA	ND	NA	NA	NA	ND	ND	ND	ND	ND	ND	no excavation	NA	NA	NA	NA	NA	NA	NA	NA	NA	NA	NA	NA	NA	ND
ND	NNcki_22_803	NA	2022	7	NA	Green	True nest	Rosie Brown /ORP	Noonu	Ehdhuffarumairah	NA	ND	ND	98	ND	ND	ND	ND	NA	NA	NA	NA	No	NA	ND	NA	NA	NA	ND	ND	ND	ND	ND	ND	no excavation	NA	NA	NA	NA	NA	NA	NA	NA	NA	NA	NA	NA	NA	ND
ND	NNcki_22_804	NA	2022	7	NA	Green	True nest	Rosie Brown /ORP	Noonu	Ehdhuffarumairah	NA	ND	ND	ND	ND	ND	ND	ND	NA	NA	NA	NA	No	NA	ND	NA	NA	NA	ND	ND	ND	ND	ND	ND	no excavation	NA	NA	NA	NA	NA	NA	NA	NA	NA	NA	NA	NA	NA	ND
ND	NNcki_22_806	NA	2022	7	NA	Green	True nest	Rosie Brown /ORP	Noonu	Ehdhuffarumairah	NA	ND	ND	90	ND	ND	ND	ND	NA	NA	NA	NA	No	NA	ND	NA	NA	NA	ND	ND	ND	ND	ND	ND	no excavation	NA	NA	NA	NA	NA	NA	NA	NA	NA	NA	NA	NA	NA	ND
ND	NNcki_22_810	NA	2022	7	NA	Green	True nest	Rosie Brown /ORP	Noonu	Ehdhuffarumairah	NA	ND	ND	ND	ND	ND	ND	ND	NA	NA	NA	NA	No	NA	ND	NA	NA	NA	ND	ND	ND	ND	ND	ND	no excavation	NA	NA	NA	NA	NA	NA	NA	NA	NA	NA	NA	NA	NA	ND
ND	NNcki_22_811	NA	2022	7	NA	Green	True nest	Rosie Brown /ORP	Noonu	Ehdhuffarumairah	NA	ND	ND	ND	ND	ND	ND	ND	NA	NA	NA	NA	No	NA	ND	NA	NA	NA	ND	ND	ND	ND	ND	ND	no excavation	NA	NA	NA	NA	NA	NA	NA	NA	NA	NA	NA	NA	NA	ND
ND	NNcki_22_812	NA	2022	7	NA	Green	True nest	Rosie Brown /ORP	Noonu	Ehdhuffarumairah	NA	ND	ND	ND	ND	ND	ND	ND	NA	NA	NA	NA	No	NA	ND	NA	NA	NA	ND	ND	ND	ND	ND	ND	no excavation	NA	NA	NA	NA	NA	NA	NA	NA	NA	NA	NA	NA	NA	ND
ND	NNcki_22_813	NA	2022	7	NA	Green	True nest	Rosie Brown /ORP	Noonu	Ehdhuffarumairah	NA	ND	ND	ND	ND	ND	ND	ND	NA	NA	NA	NA	No	NA	ND	NA	NA	NA	ND	ND	ND	ND	ND	ND	no excavation	NA	NA	NA	NA	NA	NA	NA	NA	NA	NA	NA	NA	NA	ND
ND	NNcki_22_814	NA	2022	7	NA	Green	True nest	Rosie Brown /ORP	Noonu	Ehdhuffarumairah	NA	ND	ND	ND	ND	ND	ND	ND	NA	NA	NA	NA	No	NA	ND	NA	NA	NA	ND	ND	ND	ND	ND	ND	no excavation	NA	NA	NA	NA	NA	NA	NA	NA	NA	NA	NA	NA	NA	ND
ND	NNcki_22_815	NA	2022	7	NA	Green	True nest	Rosie Brown /ORP	Noonu	Ehdhuffarumairah	NA	ND	ND	100	ND	ND	ND	ND	NA	NA	NA	NA	No	NA	ND	NA	NA	NA	ND	ND	ND	ND	ND	ND	no excavation	NA	NA	NA	NA	NA	NA	NA	NA	NA	NA	NA	NA	NA	ND
ND	NNcki_22_816	NA	2022	7	NA	Green	True nest	Rosie Brown /ORP	Noonu	Ehdhuffarumairah	NA	ND	ND	ND	ND	ND	ND	ND	NA	NA	NA	NA	No	NA	ND	NA	NA	NA	ND	ND	ND	ND	ND	ND	no excavation	NA	NA	NA	NA	NA	NA	NA	NA	NA	NA	NA	NA	NA	ND
ND	NNcki_22_817	NA	2022	7	NA	Green	True nest	Rosie Brown /ORP	Noonu	Ehdhuffarumairah	NA	ND	ND	ND	ND	ND	ND	ND	NA	NA	NA	NA	No	NA	ND	NA	NA	NA	ND	ND	ND	ND	ND	ND	no excavation	NA	NA	NA	NA	NA	NA	NA	NA	NA	NA	NA	NA	NA	ND
ND	NNcki_22_819	NA	2022	7	NA	Green	True nest	Rosie Brown /ORP	Noonu	Ehdhuffarumairah	NA	ND	ND	ND	ND	ND	ND	ND	NA	NA	NA	NA	No	NA	ND	NA	NA	NA	ND	ND	ND	ND	ND	ND	no excavation	NA	NA	NA	NA	NA	NA	NA	NA	NA	NA	NA	NA	NA	ND
ND	NNcki_22_821	NA	2022	7	NA	Green	True nest	Rosie Brown /ORP	Noonu	Ehdhuffarumairah	NA	ND	ND	ND	ND	ND	ND	ND	NA	NA	NA	NA	No	NA	ND	NA	NA	NA	ND	ND	ND	ND	ND	ND	no excavation	NA	NA	NA	NA	NA	NA	NA	NA	NA	NA	NA	NA	NA	ND
ND	NNmdf_22_825	NA	2022	7	NA	Green	True nest	Rosie Brown /ORP	Noonu	Medhufaru	10	ND	ND	108	ND	ND	ND	ND	NA	NA	NA	NA	No	NA	ND	NA	NA	NA	ND	ND	ND	ND	ND	ND	no excavation	NA	NA	NA	NA	NA	NA	NA	NA	NA	NA	NA	NA	NA	ND
ND	NNmdf_22_828	NA	2022	7	NA	Green	True nest	Rosie Brown /ORP	Noonu	Medhufaru	6	ND	ND	105	ND	ND	ND	ND	NA	NA	NA	NA	No	NA	ND	NA	NA	NA	ND	ND	ND	ND	ND	ND	no excavation	NA	NA	NA	NA	NA	NA	NA	NA	NA	NA	NA	NA	NA	ND
ND	NNcki_22_805	NA	2022	7	NA	Unknown	True nest	Rosie Brown /ORP	Noonu	Ehdhuffarumairah	NA	ND	ND	ND	ND	ND	ND	ND	NA	NA	NA	NA	No	NA	ND	NA	NA	NA	ND	ND	ND	ND	ND	ND	no excavation	NA	NA	NA	NA	NA	NA	NA	NA	NA	NA	NA	NA	NA	ND
ND	NNmdf_22_793	NA	2022	7	NA	Green	True nest	Rosie Brown /ORP	Noonu	Medhufaru	10	ND	ND	ND	ND	ND	4.1	ND	NA	NA	NA	NA	No	NA	ND	NA	ND	NA	2022	ND	ND	ND	75	ND	Rosie Brown | Sea Turtle Biologist | Olive Ridley Project	2022-09-18	2022	9	18	93	1	1	77	16	ND	80.65	82.8	76	ND
ND	NNmdf_22_794	NA	2022	7	NA	Green	True nest	Rosie Brown /ORP	Noonu	Medhufaru	6	ND	ND	102	ND	ND	2.4	ND	NA	NA	NA	NA	No	NA	ND	NA	ND	2022-9-13	2022	9	13	ND	102	ND	Rosie Brown | Sea Turtle Biologist | Olive Ridley Project	2022-09-15	2022	9	15	118	2	0	104	14	ND	86.44	88.14	104	ND
ND	NNcki_22_797	NA	2022	7	NA	Green	True nest	Rosie Brown /ORP	Noonu	Ehdhuffarumairah	NA	ND	ND	95	ND	ND	4.9	ND	NA	NA	NA	NA	No	NA	ND	NA	ND	NA	2022	ND	ND	ND	106	ND	Rosie Brown | Sea Turtle Biologist | Olive Ridley Project	2022-09-05	2022	9	5	107	0	0	106	1	ND	99.07	99.07	106	ND
ND	NNcki_22_796	NA	2022	7	NA	Green	True nest	Rosie Brown /ORP	Noonu	Ehdhuffarumairah	NA	ND	ND	ND	ND	ND	ND	ND	NA	NA	NA	NA	No	NA	ND	NA	ND	NA	2022	ND	ND	ND	109	ND	Rosie Brown | Sea Turtle Biologist | Olive Ridley Project	2022-07-23	2022	7	23	117	0	0	109	8	ND	93.16	93.16	109	ND
ND	NNcki_22_795	NA	2022	7	NA	Green	True nest	Rosie Brown /ORP	Noonu	Ehdhuffarumairah	NA	ND	ND	ND	ND	ND	5.7	ND	NA	NA	NA	NA	No	NA	ND	NA	ND	NA	2022	ND	ND	ND	130	ND	Rosie Brown | Sea Turtle Biologist | Olive Ridley Project	2022-09-22	2022	9	22	142	1	2	133	12	ND	89.44	91.55	128	ND
ND	NA	NA	2022	7	ND	Green	False crawl	Rosie Brown /ORP	Noonu	Ehdhuffarumairah	NA	ND	ND	ND	ND	ND	ND	ND	ND	ND	ND	NA	NA	NA	NA	NA	false crawl no emergence	NA	NA	NA	NA	NA	NA	NA	false crawl no excavation	NA	NA	NA	NA	NA	NA	NA	NA	NA	NA	NA	NA	NA	NA
ND	NA	NA	2022	7	ND	Green	False crawl	Rosie Brown /ORP	Noonu	Ehdhuffarumairah	NA	ND	ND	ND	ND	ND	ND	ND	ND	ND	ND	NA	NA	NA	NA	NA	false crawl no emergence	NA	NA	NA	NA	NA	NA	NA	false crawl no excavation	NA	NA	NA	NA	NA	NA	NA	NA	NA	NA	NA	NA	NA	NA
ND	NA	NA	2022	7	ND	Green	False crawl	Rosie Brown /ORP	Noonu	Ehdhuffarumairah	NA	ND	ND	ND	ND	ND	ND	ND	ND	ND	ND	NA	NA	NA	NA	NA	false crawl no emergence	NA	NA	NA	NA	NA	NA	NA	false crawl no excavation	NA	NA	NA	NA	NA	NA	NA	NA	NA	NA	NA	NA	NA	NA
ND	NA	NA	2022	7	ND	Green	False crawl	Rosie Brown /ORP	Noonu	Medhufaru	10	ND	ND	ND	ND	ND	ND	ND	ND	ND	ND	NA	NA	NA	NA	NA	false crawl no emergence	NA	NA	NA	NA	NA	NA	NA	false crawl no excavation	NA	NA	NA	NA	NA	NA	NA	NA	NA	NA	NA	NA	NA	NA
ND	NA	NA	2022	7	ND	Green	False crawl	Rosie Brown /ORP	Noonu	Medhufaru	9	ND	ND	ND	ND	ND	ND	ND	ND	ND	ND	NA	NA	NA	NA	NA	false crawl no emergence	NA	NA	NA	NA	NA	NA	NA	false crawl no excavation	NA	NA	NA	NA	NA	NA	NA	NA	NA	NA	NA	NA	NA	NA
ND	NA	NA	2022	7	ND	Green	False crawl	Rosie Brown /ORP	Noonu	Medhufaru	6	ND	ND	ND	ND	ND	ND	ND	ND	ND	ND	NA	NA	NA	NA	NA	false crawl no emergence	NA	NA	NA	NA	NA	NA	NA	false crawl no excavation	NA	NA	NA	NA	NA	NA	NA	NA	NA	NA	NA	NA	NA	NA
ND	NA	NA	2022	7	ND	Green	False crawl	Rosie Brown /ORP	Noonu	Medhufaru	4	ND	ND	ND	ND	ND	ND	ND	ND	ND	ND	NA	NA	NA	NA	NA	false crawl no emergence	NA	NA	NA	NA	NA	NA	NA	false crawl no excavation	NA	NA	NA	NA	NA	NA	NA	NA	NA	NA	NA	NA	NA	NA
ND	NA	NA	2022	7	ND	Green	False crawl	Rosie Brown /ORP	Noonu	Medhufaru	10	ND	ND	99	ND	ND	ND	ND	ND	ND	ND	NA	NA	NA	NA	NA	false crawl no emergence	NA	NA	NA	NA	NA	NA	NA	false crawl no excavation	NA	NA	NA	NA	NA	NA	NA	NA	NA	NA	NA	NA	NA	NA
ND	NA	NA	2022	7	ND	Green	False crawl	Rosie Brown /ORP	Noonu	Medhufaru	8	ND	ND	98	ND	ND	ND	ND	ND	ND	ND	NA	NA	NA	NA	NA	false crawl no emergence	NA	NA	NA	NA	NA	NA	NA	false crawl no excavation	NA	NA	NA	NA	NA	NA	NA	NA	NA	NA	NA	NA	NA	NA
ND	NA	NA	2022	7	ND	Green	False crawl	Rosie Brown /ORP	Noonu	Medhufaru	7	ND	ND	ND	ND	ND	ND	ND	ND	ND	ND	NA	NA	NA	NA	NA	false crawl no emergence	NA	NA	NA	NA	NA	NA	NA	false crawl no excavation	NA	NA	NA	NA	NA	NA	NA	NA	NA	NA	NA	NA	NA	NA
ND	NA	NA	2022	7	ND	Unknown	False crawl	Rosie Brown /ORP	Noonu	Ehdhuffarumairah	NA	ND	ND	ND	ND	ND	ND	ND	ND	ND	ND	NA	NA	NA	NA	NA	false crawl no emergence	NA	NA	NA	NA	NA	NA	NA	false crawl no excavation	NA	NA	NA	NA	NA	NA	NA	NA	NA	NA	NA	NA	NA	NA
ND	NA	NA	2022	7	ND	Unknown	False crawl	Rosie Brown /ORP	Noonu	Ehdhuffarumairah	NA	ND	ND	ND	ND	ND	ND	ND	ND	ND	ND	NA	NA	NA	NA	NA	false crawl no emergence	NA	NA	NA	NA	NA	NA	NA	false crawl no excavation	NA	NA	NA	NA	NA	NA	NA	NA	NA	NA	NA	NA	NA	NA
ND	NA	NA	2022	7	ND	Unknown	False crawl	Rosie Brown /ORP	Noonu	Ehdhuffarumairah	NA	ND	ND	ND	ND	ND	ND	ND	ND	ND	ND	NA	NA	NA	NA	NA	false crawl no emergence	NA	NA	NA	NA	NA	NA	NA	false crawl no excavation	NA	NA	NA	NA	NA	NA	NA	NA	NA	NA	NA	NA	NA	NA
ND	NA	NA	2022	7	ND	Unknown	False crawl	Rosie Brown /ORP	Noonu	Medhufaru	6	ND	ND	ND	ND	ND	ND	ND	ND	ND	ND	NA	NA	NA	NA	NA	false crawl no emergence	NA	NA	NA	NA	NA	NA	NA	false crawl no excavation	NA	NA	NA	NA	NA	NA	NA	NA	NA	NA	NA	NA	NA	NA
ND	NA	2022-08-01	2022	8	1	Green	False crawl	CS_112 /Niyama	Dhaalu	En'boodhoofushi	Cresent Beach	ND	ND	120	ND	ND	ND	ND	ND	ND	ND	NA	NA	NA	NA	NA	false crawl no emergence	NA	NA	NA	NA	NA	NA	NA	false crawl no excavation	NA	NA	NA	NA	NA	NA	NA	NA	NA	NA	NA	NA	NA	NA
ND	LMohv_22_833	2022-08-01	2022	8	1	Green	True nest	Angeela Aminath /ORP	Laamu	Olhuveli	93	ND	ND	108	ND	ND	2.5	0	NA	NA	NA	102	Yes	NA	ND	NA	ND	2022-10-5	2022	10	5	ND	82	ND	00645 | NGO | Maldives Underwater Initiative	2022-10-06	2022	10	6	110	1	0	83	27	ND	74.55	75.45	83	65
NA	RAmmg_22_835	2022-08-01	2022	8	1	Olive Ridley	True nest	CS_126 /Maamunagau /Security	Raa	Maamunagau	V113	1	1	75	ND	ND	ND	ND	NA	NA	NA	NA	No	NA	ND	NA	NA	2022-9-29	2022	9	29	ND	ND	ND	no excavation	NA	NA	NA	NA	NA	NA	NA	NA	NA	NA	NA	NA	NA	59
GR1484	BAdkh_22_836	2022-08-02	2022	8	2	Green	True nest	Lauren Valentine /ORP	Baa	Dhunikolhu	staff beach	1	1	87	91	79	5	ND	22:03:00	Making Body Pit	23:43	60	Yes	NA	ND	NA	ND	2022-10-5	2022	10	5	ND	58	ND	Afrah Abdul Sathaar | Sea Turtle Biologist | Olive Ridley Project	2022-10-07	2022	10	7	60	0	0	58	2	ND	96.67	96.67	58	64
GR1434	BAdkh_22_837	2022-08-03	2022	8	3	Green	True nest	Lauren Valentine /ORP	Baa	Dhunikolhu	65	ND	2	105	102	84	7	ND	21:45:00	Digging egg chamber	00:00	ND	No	NA	ND	NA	ND	2022-10-5	2022	10	5	ND	93	ND	Afrah Abdul Sathaar | Sea Turtle Biologist | Olive Ridley Project	2022-10-07	2022	10	7	94	0	0	93	1	ND	98.94	98.94	93	63
ND	NA	2022-08-03	2022	8	3	Green	False crawl	Rosie Brown /ORP	Noonu	Medhufaru	7	ND	ND	ND	ND	ND	ND	ND	ND	ND	ND	NA	NA	NA	NA	NA	false crawl no emergence	NA	NA	NA	NA	NA	NA	NA	false crawl no excavation	NA	NA	NA	NA	NA	NA	NA	NA	NA	NA	NA	NA	NA	NA
ND	ARcsm_22_839	2022-08-04	2022	8	4	Green	True nest	CS_070 /Moofushi	Alifu Dhaalu	Moofushi	Villa 43	ND	ND	ND	ND	ND	ND	ND	NA	NA	NA	NA	No	NA	light white	NA	ND	2022-10-7	2022	10	7	08:03:00	ND	ND	no excavation	NA	NA	NA	NA	NA	NA	NA	NA	NA	NA	NA	NA	NA	ND
GR1454	NA	2022-08-04	2022	8	4	Green	False crawl	Lauren Valentine /ORP	Baa	Dhunikolhu	77	5	ND	90	91	86	ND	ND	ND	ND	ND	NA	NA	NA	NA	path	false crawl no emergence	NA	NA	NA	NA	NA	NA	NA	false crawl no excavation	NA	NA	NA	NA	NA	NA	NA	NA	NA	NA	NA	NA	NA	NA
ND	NNmdf_22_841	2022-08-04	2022	8	4	Green	True nest	Rosie Brown /ORP	Noonu	Medhufaru	7	ND	2	95	ND	ND	3.2	ND	NA	NA	NA	NA	No	NA	ND	NA	ND	2022-10-3	2022	10	3	ND	74	ND	Rosie Brown | Sea Turtle Biologist | Olive Ridley Project	2022-10-05	2022	10	5	96	2	0	76	20	ND	77.08	79.17	76	60
ND	NA	2022-08-04	2022	8	4	Green	False crawl	Rosie Brown /ORP	Noonu	Medhufaru	8	ND	ND	97	ND	ND	ND	ND	ND	ND	ND	NA	NA	NA	NA	NA	false crawl no emergence	NA	NA	NA	NA	NA	NA	NA	false crawl no excavation	NA	NA	NA	NA	NA	NA	NA	NA	NA	NA	NA	NA	NA	NA
ND	NA	2022-08-04	2022	8	4	Green	False crawl	Rosie Brown /ORP	Noonu	Medhufaru	6	ND	ND	95	ND	ND	ND	ND	ND	ND	ND	NA	NA	NA	NA	NA	false crawl no emergence	NA	NA	NA	NA	NA	NA	NA	false crawl no excavation	NA	NA	NA	NA	NA	NA	NA	NA	NA	NA	NA	NA	NA	NA
ND	NNmdf_22_842	2022-08-04	2022	8	4	Green	True nest	Rosie Brown /ORP	Noonu	Medhufaru	7	ND	ND	95	ND	ND	ND	ND	NA	NA	NA	NA	No	NA	ND	NA	ND	2022-9-30	2022	9	30	ND	78	ND	Rosie Brown | Sea Turtle Biologist | Olive Ridley Project	2022-10-03	2022	10	3	82	1	2	81	1	ND	95.12	98.78	79	57
GR1454	BAdkh_22_846	2022-08-05	2022	8	5	Green	True nest	Lauren Valentine /ORP	Baa	Dhunikolhu	74/75	ND	1	97	96	86	0	ND	22:09:00	Digging egg chamber	00:15:00	132	Flood Zone	NA	ND	NA	ND	2022-10-4	2022	10	4	ND	109	ND	Afrah Abdul Sathaar | Sea Turtle Biologist | Olive Ridley Project	2022-10-06	2022	10	6	132	15	3	124	8	ND	80.3	93.94	121	60
GR632	BAdkh_22_845	2022-08-05	2022	8	5	Green	True nest	Lauren Valentine /ORP	Baa	Dhunikolhu	71	ND	ND	107	102	89	15	ND	04:20:00	ND	05:30:00	ND	No	NA	ND	NA	ND	2022-9-28	2022	9	28	ND	94	ND	00642 | Citizen Scientist | Coco Palm Dhuni Kolhu	2022-09-30	2022	9	30	100	5	1	94	6	ND	88	94	93	54
ND	NA	2022-08-06	2022	8	6	Green	False crawl	CS_009 /CPDK	Baa	Dhunikolhu	44	ND	ND	102	ND	ND	1	ND	ND	ND	ND	NA	NA	NA	NA	NA	false crawl no emergence	NA	NA	NA	NA	NA	NA	NA	false crawl no excavation	NA	NA	NA	NA	NA	NA	NA	NA	NA	NA	NA	NA	NA	NA
ND	NA	2022-08-06	2022	8	6	Green	False crawl	Rosie Brown /ORP	Noonu	Medhufaru	6	ND	ND	106	ND	ND	ND	ND	ND	ND	ND	NA	NA	NA	NA	NA	false crawl no emergence	NA	NA	NA	NA	NA	NA	NA	false crawl no excavation	NA	NA	NA	NA	NA	NA	NA	NA	NA	NA	NA	NA	NA	NA
ND	NA	2022-08-06	2022	8	6	Green	False crawl	Rosie Brown /ORP	Noonu	Medhufaru	6	ND	ND	95	ND	ND	ND	ND	ND	ND	ND	NA	NA	NA	NA	NA	false crawl no emergence	NA	NA	NA	NA	NA	NA	NA	false crawl no excavation	NA	NA	NA	NA	NA	NA	NA	NA	NA	NA	NA	NA	NA	NA
ND	NNmdf_22_850	2022-08-06	2022	8	6	Green	True nest	Rosie Brown /ORP	Noonu	Medhufaru	6	ND	ND	ND	ND	ND	0.6	ND	NA	NA	NA	NA	No	NA	ND	NA	ND	2022-10-10	2022	10	10	ND	131	ND	Rosie Brown | Sea Turtle Biologist | Olive Ridley Project	2022-10-12	2022	10	12	142	1	0	132	10	ND	92.25	92.96	132	65
ND	NNmdf_22_848	2022-08-06	2022	8	6	Green	True nest	Rosie Brown /ORP	Noonu	Medhufaru	6	ND	ND	110	ND	ND	6.6	ND	NA	NA	NA	NA	No	NA	ND	NA	ND	2022-10-12	2022	10	12	ND	49	ND	Rosie Brown | Sea Turtle Biologist | Olive Ridley Project	2022-10-14	2022	10	14	113	0	0	49	64	ND	43.36	43.36	49	67
ND	NNmdf_22_849	2022-08-06	2022	8	6	Green	True nest	Rosie Brown /ORP	Noonu	Medhufaru	6	ND	ND	110	ND	ND	2.4	ND	NA	NA	NA	NA	No	NA	ND	NA	ND	2022-10-13	2022	10	13	ND	71	ND	0088 | Citizen Scientist	2022-10-15	2022	10	15	77	0	0	71	6	ND	92.21	92.21	71	68
ND	BAdkh_22_854	2022-08-07	2022	8	7	Green	True nest	CS_009 /CPDK	Baa	Dhunikolhu	71	ND	ND	108	ND	ND	15	ND	NA	NA	NA	NA	No	NA	ND	NA	ND	2022-10-5	2022	10	5	ND	116	ND	Afrah Abdul Sathaar | Sea Turtle Biologist | Olive Ridley Project	2022-10-07	2022	10	7	117	0	0	116	1	ND	99.15	99.15	116	59
ND	NA	2022-08-07	2022	8	7	Green	False crawl	CS_039 CS_038 /Prodivers	Lhaviyani	Kurehdhoo	Kuredu North Beach	ND	ND	105	ND	ND	ND	ND	ND	ND	ND	NA	NA	NA	NA	obstacle furniture	false crawl no emergence	NA	NA	NA	NA	NA	NA	NA	false crawl no excavation	NA	NA	NA	NA	NA	NA	NA	NA	NA	NA	NA	NA	NA	NA
ND	LVkrd_22_853	2022-08-07	2022	8	7	Green	True nest	CS_007 /Kuredu /Security	Lhaviyani	Kurehdhoo	Kuredu South Beach	ND	ND	110	ND	ND	ND	ND	01:00:00	ND	05:00:00	ND	No	NA	ND	NA	ND	2022-10-7	2022	10	7	19:50:00	102	ND	Emily Mundy | Sea Turtle Biologist | Olive Ridley Project	2022-10-09	2022	10	9	110	0	0	102	8	ND	92.73	92.73	102	61
ND	NNmdf_22_856	2022-08-09	2022	8	9	Green	True nest	Rosie Brown /ORP	Noonu	Medhufaru	7	ND	ND	110	ND	ND	ND	ND	NA	NA	NA	NA	No	NA	ND	NA	ND	2022-10-6	2022	10	6	ND	ND	ND	Rosie Brown | Sea Turtle Biologist | Olive Ridley Project	ND	ND	ND	ND	ND	ND	ND	ND	ND	ND	NA	NA	NA	58
ND	NNcki_22_857	2022-08-10	2022	8	10	Green	True nest	Rosie Brown /ORP	Noonu	Ehdhuffarumairah	NA	ND	ND	105	ND	ND	ND	ND	NA	NA	NA	NA	No	NA	ND	NA	NA	NA	ND	ND	ND	ND	ND	ND	no excavation	NA	NA	NA	NA	NA	NA	NA	NA	NA	NA	NA	NA	NA	ND
ND	LMohv_22_858	2022-08-11	2022	8	11	Green	True nest	Angeela Aminath /ORP	Laamu	Olhuveli	95	ND	ND	103	ND	ND	2	0.1	NA	NA	NA	NA	No	NA	obstacle furniture path	NA	ND	2022-10-10	2022	10	10	ND	85	ND	Sarah Ibrahim | Project Assistant | Olive Ridley Project	2022-10-12	2022	10	12	113	0	0	85	28	ND	75.22	75.22	85	60
ND	ARcsm_22_859	2022-08-13	2022	8	13	Green	True nest	CS_013 /Moofushi	Alifu Dhaalu	Moofushi	Villa 46	ND	ND	ND	ND	ND	3.5	ND	NA	NA	NA	NA	No	NA	ND	NA	ND	2022-10-25	2022	10	25	05:00:00	83	ND	00657 | Citizen Scientist | Constance Moofushi	2022-10-26	2022	10	26	88	0	0	83	5	ND	94.32	94.32	83	73
ND	NA	2022-08-14	2022	8	14	Green	False crawl	CS_009 /CPDK	Baa	Dhunikolhu	staff beach	0	ND	89	ND	ND	15	ND	ND	ND	ND	NA	NA	NA	NA	NA	false crawl no emergence	NA	NA	NA	NA	NA	NA	NA	false crawl no excavation	NA	NA	NA	NA	NA	NA	NA	NA	NA	NA	NA	NA	NA	NA
ND	BAdkh_22_861	2022-08-15	2022	8	15	Green	True nest	Lauren Valentine /ORP	Baa	Dhunikolhu	86 (1)/staff beach	ND	ND	94	ND	ND	0	ND	NA	NA	NA	86 (11 broken)	Flood Zone	NA	ND	NA	ND	2022-10-18	2022	10	18	20:03:00	62	ND	Lauren Valentine | Veterinarian Team | Olive Ridley Project	2022-10-20	2022	10	20	75	1	0	63	12	ND	82.67	84	63	64
GR1454	NA	2022-08-18	2022	8	18	Green	False crawl	Afrah Abdul Sathaar /ORP	Baa	Dhunikolhu	75	ND	1	102	ND	ND	ND	ND	ND	ND	ND	NA	NA	NA	NA	roots	false crawl no emergence	NA	NA	NA	NA	NA	NA	NA	false crawl no excavation	NA	NA	NA	NA	NA	NA	NA	NA	NA	NA	NA	NA	NA	NA
ND	BAfnh_22_862	2022-08-18	2022	8	18	Green	True nest	Afrah Abdul Sathaar /ORP	Baa	Finolhu	TBC	ND	ND	ND	ND	ND	ND	ND	NA	NA	NA	NA	No	NA	ND	NA	NA	NA	ND	ND	ND	ND	ND	ND	no excavation	NA	NA	NA	NA	NA	NA	NA	NA	NA	NA	NA	NA	NA	ND
ND	BAfnh_22_864	2022-08-18	2022	8	18	Green	True nest	CS_016 /Finolhu	Baa	Finolhu	Sandbank	ND	ND	100+	ND	ND	2	1	NA	NA	NA	NA	No	NA	ND	NA	NA	NA	ND	ND	ND	ND	ND	ND	no excavation	NA	NA	NA	NA	NA	NA	NA	NA	NA	NA	NA	NA	NA	ND
GR1461	LVkrd_22_866	2022-08-18	2022	8	18	Green	True nest	CS_044	Lhaviyani	Kurehdhoo	Kuredu South Beach	ND	ND	108	111	90	ND	0	01:00:00	ND	04:15:00	ND	No	NA	ND	NA	ND	2022-10-17	2022	10	17	22:20:00	98	ND	Emily Mundy | Sea Turtle Biologist | Olive Ridley Project	2022-10-19	2022	10	19	107	1	0	99	8	ND	91.59	92.52	99	60
ND	NA	2022-08-18	2022	8	18	Unknown	False crawl	CS_025 /Soneva Jani	Noonu	Medhufaru	4	ND	ND	ND	ND	ND	ND	ND	ND	ND	ND	NA	NA	NA	NA	NA	false crawl no emergence	NA	NA	NA	NA	NA	NA	NA	false crawl no excavation	NA	NA	NA	NA	NA	NA	NA	NA	NA	NA	NA	NA	NA	NA
GR1455	BAdkh_22_867	2022-08-19	2022	8	19	Green	True nest	Lauren Valentine /ORP	Baa	Dhunikolhu	67	1	ND	109	99	93	ND	ND	12:10:00	ND	01:55:00	ND	No	NA	light villa	NA	ND	2022-10-15	2022	10	15	20:00:00	114	ND	Lauren Valentine | Veterinarian Team | Olive Ridley Project	2022-10-17	2022	10	17	140	1	0	136	4	ND	96.43	97.14	136	57
GR1476	LVkrd_22_868	2022-08-21	2022	8	21	Green	True nest	CS_044	Lhaviyani	Kurehdhoo	Kuredu North Beach	5	1	95	102	93	1.5	ND	ND	ND	05:45:00	76	Flood Zone	NA	erosion	NA	ND	2022-10-27	2022	10	27	20:00:00	53	ND	Emily Mundy | Sea Turtle Biologist | Olive Ridley Project	2022-10-30	2022	10	30	67	0	0	53	14	ND	79.1	79.1	53	67
ND	LMohv_22_869	2022-08-23	2022	8	23	Green	True nest	Angeela Aminath /ORP	Laamu	Olhuveli	94	ND	ND	106	ND	ND	2.5	0.1	NA	NA	NA	NA	No	NA	obstacle furniture	NA	ND	2022-10-26	2022	10	26	18:35:00	56	ND	Julian Gervolino | Sea Turtle Biologist | Olive Ridley Project	2022-10-28	2022	10	28	96	0	1	57	39	ND	58.33	59.38	56	64
ND	ARcsm_22_870	2022-08-24	2022	8	24	Green	True nest	CS_013 /Moofushi	Alifu Dhaalu	Moofushi	Under jetty near Villa 46	ND	ND	110	ND	ND	4	ND	NA	NA	NA	NA	No	NA	ND	NA	ND	2022-10-26	2022	10	26	12:25:00	91	ND	00657 | Citizen Scientist | Constance Moofushi	2022-10-27	2022	10	27	95	0	0	91	4	ND	95.79	95.79	91	63
ND	NA	2022-08-25	2022	8	25	Green	False crawl	Rosie Brown /ORP	Noonu	Medhufaru	8	ND	ND	88	ND	ND	ND	ND	ND	ND	ND	NA	NA	NA	NA	NA	false crawl no emergence	NA	NA	NA	NA	NA	NA	NA	false crawl no excavation	NA	NA	NA	NA	NA	NA	NA	NA	NA	NA	NA	NA	NA	NA
ND	NNmdf_22_871	2022-08-25	2022	8	25	Green	True nest	Rosie Brown /ORP	Noonu	Medhufaru	7	ND	ND	88	ND	ND	3.5	ND	NA	NA	NA	NA	No	NA	ND	NA	ND	2022-10-25	2022	10	25	ND	92	ND	/Construction staff at Maabinhura	2022-10-27	2022	10	27	105	0	0	92	13	ND	87.62	87.62	92	61
ND	NNmdf_22_873	2022-08-26	2022	8	26	Green	True nest	Rosie Brown /ORP	Noonu	Medhufaru	6	ND	ND	112	ND	ND	4.2	ND	NA	NA	NA	NA	No	NA	ND	NA	ND	2022-10-25	2022	10	25	19:45:00	38	ND	Rosie Brown | Sea Turtle Biologist | Olive Ridley Project	2022-10-27	2022	10	27	82	0	0	38	44	ND	46.34	46.34	38	60
ND	BAdkh_22_874	2022-08-27	2022	8	27	Green	True nest	Lauren Valentine /ORP	Baa	Dhunikolhu	86 (2)	ND	ND	88	ND	ND	0.5	ND	NA	NA	NA	89	Flood Zone	NA	ND	NA	ND	2022-10-31	2022	10	31	19:00:00	85	ND	Lauren Valentine | Veterinarian Team | Olive Ridley Project	2022-11-02	2022	11	2	89	0	0	85	4	ND	95.51	95.51	85	65
ND	NNmdf_22_875	2022-08-27	2022	8	27	Green	True nest	Rosie Brown /ORP	Noonu	Medhufaru	6	ND	ND	104	ND	ND	ND	ND	NA	NA	NA	NA	No	NA	ND	NA	NA	NA	ND	ND	ND	ND	ND	ND	no excavation	NA	NA	NA	NA	NA	NA	NA	NA	NA	NA	NA	NA	NA	ND
ND	NA	2022-08-28	2022	8	28	Green	False crawl	Emily Mundy /ORP	Lhaviyani	Kurehdhoo	Kuredu North Beach	ND	ND	105	ND	ND	ND	ND	ND	ND	ND	NA	NA	NA	NA	NA	false crawl no emergence	NA	NA	NA	NA	NA	NA	NA	false crawl no excavation	NA	NA	NA	NA	NA	NA	NA	NA	NA	NA	NA	NA	NA	NA
ND	NA	2022-08-28	2022	8	28	Green	False crawl	NA	Lhaviyani	Kurehdhoo	Kuredu South Beach	ND	ND	105	ND	ND	ND	ND	ND	ND	ND	NA	NA	NA	NA	infrastructure pipes	false crawl no emergence	NA	NA	NA	NA	NA	NA	NA	false crawl no excavation	NA	NA	NA	NA	NA	NA	NA	NA	NA	NA	NA	NA	NA	NA
ND	NA	2022-08-28	2022	8	28	Green	False crawl	Rosie Brown /ORP	Noonu	Medhufaru	6	ND	ND	96	ND	ND	ND	ND	04:50:00	ND	ND	NA	NA	NA	NA	NA	false crawl no emergence	NA	NA	NA	NA	NA	NA	NA	false crawl no excavation	NA	NA	NA	NA	NA	NA	NA	NA	NA	NA	NA	NA	NA	NA
GR1461	NA	2022-08-29	2022	8	29	Green	False crawl	Emily Mundy /ORP	Lhaviyani	Kurehdhoo	Kuredu South Beach	ND	ND	105	111	90	ND	ND	ND	ND	01:00:00	NA	NA	NA	NA	hit furniture	false crawl no emergence	NA	NA	NA	NA	NA	NA	NA	false crawl no excavation	NA	NA	NA	NA	NA	NA	NA	NA	NA	NA	NA	NA	NA	NA
ND	NA	2022-08-29	2022	8	29	Green	False crawl	NA	Lhaviyani	Kurehdhoo	Kuredu North Beach	ND	ND	105	ND	ND	ND	ND	ND	ND	ND	NA	NA	NA	NA	hit furniture	false crawl no emergence	NA	NA	NA	NA	NA	NA	NA	false crawl no excavation	NA	NA	NA	NA	NA	NA	NA	NA	NA	NA	NA	NA	NA	NA
ND	NA	2022-08-29	2022	8	29	Green	False crawl	NA	Lhaviyani	Kurehdhoo	Kuredu North Beach	ND	ND	105	ND	ND	ND	ND	ND	ND	ND	NA	NA	NA	NA	NA	false crawl no emergence	NA	NA	NA	NA	NA	NA	NA	false crawl no excavation	NA	NA	NA	NA	NA	NA	NA	NA	NA	NA	NA	NA	NA	NA
ND	NA	2022-08-29	2022	8	29	Green	False crawl	Rosie Brown /ORP	Noonu	Medhufaru	6	1	1	112	ND	ND	ND	ND	ND	Making body pit	11:30:00	NA	NA	NA	NA	NA	false crawl no emergence	NA	NA	NA	NA	NA	NA	NA	false crawl no excavation	NA	NA	NA	NA	NA	NA	NA	NA	NA	NA	NA	NA	NA	NA
GR1474	NNmdf_22_883	2022-08-29	2022	8	29	Green	True nest	Rosie Brown /ORP	Noonu	Medhufaru	6	2	1	98	95	90	ND	ND	23:00:00	Digging egg chamber	01:45:00	ND	No	NA	ND	NA	NA	NA	ND	ND	ND	ND	ND	ND	no excavation	NA	NA	NA	NA	NA	NA	NA	NA	NA	NA	NA	NA	NA	ND
GR1461	NA	2022-08-30	2022	8	30	Green	False crawl	NA	Lhaviyani	Kurehdhoo	Kuredu North Beach	2	1	105	111	90	ND	ND	02:00:00	ND	03:30:00	NA	NA	NA	NA	NA	false crawl no emergence	NA	NA	NA	NA	NA	NA	NA	false crawl no excavation	NA	NA	NA	NA	NA	NA	NA	NA	NA	NA	NA	NA	NA	NA
ND	NA	2022-08-30	2022	8	30	Green	False crawl	NA	Lhaviyani	Kurehdhoo	Kuredu South Beach	ND	ND	105	ND	ND	ND	ND	ND	ND	ND	NA	NA	NA	NA	NA	false crawl no emergence	NA	NA	NA	NA	NA	NA	NA	false crawl no excavation	NA	NA	NA	NA	NA	NA	NA	NA	NA	NA	NA	NA	NA	NA
ND	NA	2022-08-30	2022	8	30	Green	False crawl	Rosie Brown /ORP	Noonu	Medhufaru	10	ND	ND	117	ND	ND	ND	ND	ND	ND	ND	NA	NA	NA	NA	NA	false crawl no emergence	NA	NA	NA	NA	NA	NA	NA	false crawl no excavation	NA	NA	NA	NA	NA	NA	NA	NA	NA	NA	NA	NA	NA	NA
ND	NA	2022-08-30	2022	8	30	Green	False crawl	Rosie Brown /ORP	Noonu	Medhufaru	8	ND	ND	100	ND	ND	ND	ND	ND	ND	ND	NA	NA	NA	NA	NA	false crawl no emergence	NA	NA	NA	NA	NA	NA	NA	false crawl no excavation	NA	NA	NA	NA	NA	NA	NA	NA	NA	NA	NA	NA	NA	NA
ND	NA	2022-08-30	2022	8	30	Green	False crawl	Rosie Brown /ORP	Noonu	Medhufaru	6	ND	ND	111	ND	ND	ND	ND	ND	ND	ND	NA	NA	NA	NA	NA	false crawl no emergence	NA	NA	NA	NA	NA	NA	NA	false crawl no excavation	NA	NA	NA	NA	NA	NA	NA	NA	NA	NA	NA	NA	NA	NA
ND	NNmdf_22_888	2022-08-30	2022	8	30	Green	True nest	Rosie Brown /ORP	Noonu	Medhufaru	6	ND	ND	112	ND	ND	ND	ND	NA	NA	NA	NA	No	NA	ND	NA	NA	NA	ND	ND	ND	ND	ND	ND	no excavation	NA	NA	NA	NA	NA	NA	NA	NA	NA	NA	NA	NA	NA	ND
GR1461	LVkrd_22_891	2022-08-31	2022	8	31	Green	True nest	NA	Lhaviyani	Kurehdhoo	Kuredu South Beach	ND	ND	105	111	90	ND	ND	ND	ND	00:30:00	ND	No	NA	ND	NA	ND	2022-10-29	2022	10	29	20:00:00	107	ND	Emily Mundy | Sea Turtle Biologist | Olive Ridley Project	2022-10-31	2022	10	31	112	0	0	107	5	ND	95.54	95.54	107	59
ND	NNmdf_22_890	2022-08-31	2022	8	31	Green	True nest	CS_089 /Soneva Jani	Noonu	Medhufaru	6	ND	ND	118	ND	ND	ND	ND	NA	NA	NA	NA	No	NA	ND	NA	ND	2022-10-25	2022	10	25	ND	82	ND	Rosie Brown | Sea Turtle Biologist | Olive Ridley Project	2022-10-27	2022	10	27	85	0	0	82	3	ND	96.47	96.47	82	55
ND	LMgdh_22_893	NA	2022	8	NA	Green	True nest	Angeela Aminath /ORP	Laamu	Gaadhoo	NA	ND	ND	104	ND	ND	0.5	0	NA	NA	NA	NA	No	NA	ND	NA	NA	NA	ND	ND	ND	ND	ND	ND	no excavation	NA	NA	NA	NA	NA	NA	NA	NA	NA	NA	NA	NA	NA	ND
ND	LMgdh_22_892	NA	2022	8	NA	Unknown	True nest	Angeela Aminath /ORP	Laamu	Gaadhoo	NA	ND	ND	ND	ND	ND	0	0	NA	NA	NA	NA	No	NA	ND	NA	NA	NA	ND	ND	ND	ND	ND	ND	no excavation	NA	NA	NA	NA	NA	NA	NA	NA	NA	NA	NA	NA	NA	ND
ND	NNcki_22_900	NA	2022	8	NA	Green	True nest	Rosie Brown /ORP	Noonu	Ehdhuffarumairah	NA	ND	ND	ND	ND	ND	ND	ND	NA	NA	NA	NA	No	NA	ND	NA	NA	NA	ND	ND	ND	ND	ND	ND	no excavation	NA	NA	NA	NA	NA	NA	NA	NA	NA	NA	NA	NA	NA	ND
ND	NNcki_22_903	NA	2022	8	NA	Green	True nest	Rosie Brown /ORP	Noonu	Ehdhuffarumairah	NA	ND	ND	ND	ND	ND	ND	ND	NA	NA	NA	NA	No	NA	ND	NA	NA	NA	ND	ND	ND	ND	ND	ND	no excavation	NA	NA	NA	NA	NA	NA	NA	NA	NA	NA	NA	NA	NA	ND
ND	NNcki_22_904	NA	2022	8	NA	Green	True nest	Rosie Brown /ORP	Noonu	Ehdhuffarumairah	NA	ND	ND	ND	ND	ND	ND	ND	NA	NA	NA	NA	No	NA	ND	NA	NA	NA	ND	ND	ND	ND	ND	ND	no excavation	NA	NA	NA	NA	NA	NA	NA	NA	NA	NA	NA	NA	NA	ND
ND	NNcki_22_906	NA	2022	8	NA	Green	True nest	Rosie Brown /ORP	Noonu	Ehdhuffarumairah	NA	ND	ND	ND	ND	ND	ND	ND	NA	NA	NA	NA	No	NA	ND	NA	NA	NA	ND	ND	ND	ND	ND	ND	no excavation	NA	NA	NA	NA	NA	NA	NA	NA	NA	NA	NA	NA	NA	ND
ND	NNmdf_22_908	NA	2022	8	NA	Green	True nest	Rosie Brown /ORP	Noonu	Medhufaru	8	ND	ND	105	ND	ND	ND	ND	NA	NA	NA	NA	No	NA	ND	NA	NA	NA	ND	ND	ND	ND	ND	ND	no excavation	NA	NA	NA	NA	NA	NA	NA	NA	NA	NA	NA	NA	NA	ND
ND	NNmdf_22_909	NA	2022	8	NA	Green	True nest	Rosie Brown /ORP	Noonu	Medhufaru	6	ND	ND	86	ND	ND	ND	ND	NA	NA	NA	NA	No	NA	ND	NA	NA	NA	ND	ND	ND	ND	ND	ND	no excavation	NA	NA	NA	NA	NA	NA	NA	NA	NA	NA	NA	NA	NA	ND
ND	NNcki_22_901	NA	2022	8	NA	Unknown	True nest	Rosie Brown /ORP	Noonu	Ehdhuffarumairah	NA	ND	ND	ND	ND	ND	ND	ND	NA	NA	NA	NA	No	NA	ND	NA	NA	NA	ND	ND	ND	ND	ND	ND	no excavation	NA	NA	NA	NA	NA	NA	NA	NA	NA	NA	NA	NA	NA	ND
ND	NNmdf_22_897	NA	2022	8	NA	Green	True nest	Rosie Brown /ORP	Noonu	Medhufaru	10	ND	ND	85	ND	ND	ND	ND	NA	NA	NA	NA	No	NA	ND	NA	ND	NA	2022	ND	ND	ND	62	ND	Rosie Brown | Sea Turtle Biologist | Olive Ridley Project	2022-08-25	2022	8	25	117	3	0	65	52	ND	52.99	55.56	65	ND
ND	NNmdf_22_902	NA	2022	8	NA	Unknown	True nest	Rosie Brown /ORP	Noonu	Medhufaru	8	ND	ND	85	ND	ND	2.1	ND	NA	NA	NA	NA	No	NA	ND	NA	ND	NA	2022	ND	ND	ND	71	ND	Rosie Brown | Sea Turtle Biologist | Olive Ridley Project	2022-10-17	2022	10	17	76	0	1	72	4	ND	93.42	94.74	71	ND
ND	NNmdf_22_898	NA	2022	8	NA	Green	True nest	Rosie Brown /ORP	Noonu	Medhufaru	10	ND	ND	92	ND	ND	ND	ND	NA	NA	NA	NA	No	NA	ND	NA	ND	NA	2022	ND	ND	ND	75	ND	Rosie Brown | Sea Turtle Biologist | Olive Ridley Project	2022-10-07	2022	10	7	90	5	0	80	10	ND	83.33	88.89	80	ND
ND	NNmdf_22_905	NA	2022	8	NA	Unknown	True nest	Rosie Brown /ORP	Noonu	Medhufaru	6	ND	ND	ND	ND	ND	1	ND	NA	NA	NA	NA	No	NA	ND	NA	ND	2022-10-21	2022	10	21	ND	150	ND	Rosie Brown | Sea Turtle Biologist | Olive Ridley Project	2022-10-23	2022	10	23	155	0	0	150	5	ND	96.77	96.77	150	ND
ND	NNcki_22_899	NA	2022	8	NA	Green	True nest	Rosie Brown /ORP	Noonu	Ehdhuffarumairah	NA	ND	ND	ND	ND	ND	5.4	ND	NA	NA	NA	NA	No	NA	ND	NA	ND	NA	2022	ND	ND	ND	154	ND	Rosie Brown | Sea Turtle Biologist | Olive Ridley Project	2022-08-29	2022	8	29	160	0	1	155	5	ND	96.25	96.88	154	ND
ND	NNmdf_22_894	NA	2022	8	NA	Green	True nest	CS_025 /Soneva Jani	Noonu	Medhufaru	6	ND	ND	91	ND	ND	2	ND	NA	NA	NA	NA	No	NA	ND	NA	ND	2022-10-22	2022	10	22	ND	157	ND	Rosie Brown | Sea Turtle Biologist | Olive Ridley Project	2022-10-24	2022	10	24	173	4	0	161	12	ND	90.75	93.06	161	ND
ND	NA	NA	2022	8	ND	Green	False crawl	CS_025 /Soneva Jani	Noonu	Medhufaru	8	ND	ND	87	ND	ND	ND	ND	ND	ND	ND	NA	NA	NA	NA	NA	false crawl no emergence	NA	NA	NA	NA	NA	NA	NA	false crawl no excavation	NA	NA	NA	NA	NA	NA	NA	NA	NA	NA	NA	NA	NA	NA
ND	NA	NA	2022	8	ND	Green	False crawl	CS_025 /Soneva Jani	Noonu	Medhufaru	6	ND	ND	113	ND	ND	ND	ND	ND	ND	ND	NA	NA	NA	NA	NA	false crawl no emergence	NA	NA	NA	NA	NA	NA	NA	false crawl no excavation	NA	NA	NA	NA	NA	NA	NA	NA	NA	NA	NA	NA	NA	NA
ND	NA	NA	2022	8	ND	Green	False crawl	Rosie Brown /ORP	Noonu	Medhufaru	10	ND	ND	113	ND	ND	ND	ND	ND	ND	ND	NA	NA	NA	NA	NA	false crawl no emergence	NA	NA	NA	NA	NA	NA	NA	false crawl no excavation	NA	NA	NA	NA	NA	NA	NA	NA	NA	NA	NA	NA	NA	NA
ND	NA	NA	2022	8	ND	Green	False crawl	Rosie Brown /ORP	Noonu	Medhufaru	10	ND	ND	ND	ND	ND	ND	ND	ND	ND	ND	NA	NA	NA	NA	NA	false crawl no emergence	NA	NA	NA	NA	NA	NA	NA	false crawl no excavation	NA	NA	NA	NA	NA	NA	NA	NA	NA	NA	NA	NA	NA	NA
ND	NA	NA	2022	8	ND	Green	False crawl	Rosie Brown /ORP	Noonu	Medhufaru	10	ND	ND	ND	ND	ND	ND	ND	ND	ND	ND	NA	NA	NA	NA	NA	false crawl no emergence	NA	NA	NA	NA	NA	NA	NA	false crawl no excavation	NA	NA	NA	NA	NA	NA	NA	NA	NA	NA	NA	NA	NA	NA
ND	NA	NA	2022	8	ND	Green	False crawl	Rosie Brown /ORP	Noonu	Medhufaru	10	ND	ND	96	ND	ND	ND	ND	ND	ND	ND	NA	NA	NA	NA	NA	false crawl no emergence	NA	NA	NA	NA	NA	NA	NA	false crawl no excavation	NA	NA	NA	NA	NA	NA	NA	NA	NA	NA	NA	NA	NA	NA
ND	NA	NA	2022	8	ND	Green	False crawl	Rosie Brown /ORP	Noonu	Medhufaru	10	ND	ND	ND	ND	ND	ND	ND	ND	ND	ND	NA	NA	NA	NA	NA	false crawl no emergence	NA	NA	NA	NA	NA	NA	NA	false crawl no excavation	NA	NA	NA	NA	NA	NA	NA	NA	NA	NA	NA	NA	NA	NA
ND	NA	2022-09-01	2022	9	1	Green	False crawl	Lauren Valentine /ORP	Baa	Dhunikolhu	67	ND	ND	102	ND	ND	ND	ND	ND	ND	ND	NA	NA	NA	NA	NA	false crawl no emergence	NA	NA	NA	NA	NA	NA	NA	false crawl no excavation	NA	NA	NA	NA	NA	NA	NA	NA	NA	NA	NA	NA	NA	NA
ND	NA	2022-09-01	2022	9	1	Green	False crawl	Lauren Valentine /ORP	Baa	Dhunikolhu	62	ND	ND	102	ND	ND	ND	ND	ND	ND	ND	NA	NA	NA	NA	NA	false crawl no emergence	NA	NA	NA	NA	NA	NA	NA	false crawl no excavation	NA	NA	NA	NA	NA	NA	NA	NA	NA	NA	NA	NA	NA	NA
ND	NA	2022-09-01	2022	9	1	Green	False crawl	Lauren Valentine /ORP	Baa	Dhunikolhu	51	ND	ND	102	ND	ND	ND	ND	ND	ND	ND	NA	NA	NA	NA	NA	false crawl no emergence	NA	NA	NA	NA	NA	NA	NA	false crawl no excavation	NA	NA	NA	NA	NA	NA	NA	NA	NA	NA	NA	NA	NA	NA
ND	NA	2022-09-01	2022	9	1	Unknown	False crawl	Rosie Brown /ORP	Noonu	Medhufaru	6	ND	ND	86	ND	ND	ND	ND	ND	ND	ND	NA	NA	NA	NA	NA	false crawl no emergence	NA	NA	NA	NA	NA	NA	NA	false crawl no excavation	NA	NA	NA	NA	NA	NA	NA	NA	NA	NA	NA	NA	NA	NA
GR1455	BAdkh_22_918	2022-09-02	2022	9	2	Green	True nest	Lauren Valentine /ORP	Baa	Dhunikolhu	63	ND	ND	102	ND	ND	8	ND	NA	NA	NA	NA	No	NA	ND	NA	NA	NA	ND	ND	ND	ND	ND	ND	no excavation	NA	NA	NA	NA	NA	NA	NA	NA	NA	NA	NA	NA	NA	ND
ND	ARcsm_22_919	2022-09-03	2022	9	3	Green	True nest	CS_070 /Moofushi	Alifu Dhaalu	Moofushi	Villa 44 Right side	2	1	110	ND	ND	2	ND	19:00:00	ND	22:45:00	ND	No	NA	ND	NA	ND	2022-11-8	2022	11	8	08:04:00	97	ND	00657 | Citizen Scientist | Constance Moofushi	2022-11-09	2022	11	9	98	0	0	97	1	ND	98.98	98.98	97	66
ND	NNmdf_22_920	2022-09-06	2022	9	6	Green	True nest	Rosie Brown /ORP	Noonu	Medhufaru	7	3	3	92	ND	ND	ND	ND	NA	NA	NA	NA	No	NA	ND	NA	NA	NA	ND	ND	ND	ND	ND	ND	no excavation	NA	NA	NA	NA	NA	NA	NA	NA	NA	NA	NA	NA	NA	ND
GR1477	NNmdf_22_922	2022-09-08	2022	9	8	Green	True nest	Rosie Brown /ORP	Noonu	Medhufaru	6	2	1	89	99	85	8.4	ND	12:00:00	ND	04:15:00	ND	No	NA	ND	NA	NA	NA	ND	ND	ND	ND	ND	ND	no excavation	NA	NA	NA	NA	NA	NA	NA	NA	NA	NA	NA	NA	NA	ND
ND	NNmdf_22_921	2022-09-08	2022	9	8	Green	True nest	Rosie Brown /ORP	Noonu	Medhufaru	10	ND	ND	106	ND	ND	ND	ND	NA	NA	NA	NA	No	NA	ND	NA	NA	NA	ND	ND	ND	ND	ND	ND	no excavation	NA	NA	NA	NA	NA	NA	NA	NA	NA	NA	NA	NA	NA	ND
ND	NA	2022-09-09	2022	9	9	Unknown	False crawl	Rosie Brown /ORP	Noonu	Medhufaru	10	ND	ND	ND	ND	ND	ND	ND	ND	ND	ND	NA	NA	NA	NA	NA	false crawl no emergence	NA	NA	NA	NA	NA	NA	NA	false crawl no excavation	NA	NA	NA	NA	NA	NA	NA	NA	NA	NA	NA	NA	NA	NA
ND	NNmdf_22_925	2022-09-10	2022	9	10	Green	True nest	Rosie Brown /ORP	Noonu	Medhufaru	6	4	1	112	ND	ND	ND	ND	NA	NA	NA	NA	No	NA	ND	NA	NA	NA	ND	ND	ND	ND	ND	ND	no excavation	NA	NA	NA	NA	NA	NA	NA	NA	NA	NA	NA	NA	NA	ND
ND	NNmdf_22_924	2022-09-10	2022	9	10	Unknown	True nest	CS_093	Noonu	Medhufaru	2025-05-06	1	ND	ND	ND	ND	ND	ND	NA	NA	NA	NA	No	NA	ND	NA	NA	NA	ND	ND	ND	ND	ND	ND	no excavation	NA	NA	NA	NA	NA	NA	NA	NA	NA	NA	NA	NA	NA	ND
GR1461	LVkrd_22_926	2022-09-11	2022	9	11	Green	True nest	CS_044	Lhaviyani	Kurehdhoo	Kuredu South Beach	ND	ND	105	111	90	ND	ND	ND	ND	03:30:00	ND	No	NA	ND	NA	ND	2022-11-11	2022	11	11	ND	113	ND	Emily Mundy | Sea Turtle Biologist | Olive Ridley Project	2022-11-14	2022	11	14	120	2	0	115	5	ND	94.17	95.83	115	61
ND	ARcsm_22_927	2022-09-14	2022	9	14	Green	True nest	CS_070 /Moofushi	Alifu Dhaalu	Moofushi	Under Villa 36	1	ND	110	ND	ND	5	ND	23:45:00	ND	02:36:00	ND	No	NA	ND	NA	ND	2022-11-14	2022	11	14	05:38:00	103	ND	00657 | Citizen Scientist | Constance Moofushi	2022-11-16	2022	11	16	105	0	0	103	2	ND	98.1	98.1	103	61
GR1455	BAdkh_22_928	2022-09-14	2022	9	14	Green	True nest	Lauren Valentine /ORP	Baa	Dhunikolhu	61	ND	1	99	107	89	10	ND	00:15:00	ND	02:11:00	ND	No	NA	ND	NA	ND	2022-11-12	2022	11	12	ND	121	ND	Lauren Valentine | Veterinarian Team | Olive Ridley Project	2022-11-15	2022	11	15	122	0	0	121	1	ND	99.18	99.18	121	59
GR1479	NNmdf_22_929	2022-09-14	2022	9	14	Green	True nest	Rosie Brown /ORP	Noonu	Medhufaru	6	ND	ND	107	99	97	ND	ND	ND	ND	03:30:00	ND	No	NA	ND	NA	NA	NA	ND	ND	ND	ND	ND	ND	no excavation	NA	NA	NA	NA	NA	NA	NA	NA	NA	NA	NA	NA	NA	ND
GR1478	NNmdf_22_930	2022-09-15	2022	9	15	Green	True nest	Rosie Brown /ORP	Noonu	Medhufaru	6	ND	ND	98	98	89	ND	ND	ND	ND	01:37:00	ND	No	NA	ND	NA	ND	NA	2022	ND	ND	ND	92	ND	Humi & Tess	2022-11-23	2022	11	23	114	0	0	92	22	ND	80.7	80.7	92	ND
ND	NA	2022-09-16	2022	9	16	Green	False crawl	Rosie Brown /ORP	Noonu	Medhufaru	8	ND	ND	92	ND	ND	ND	ND	ND	ND	ND	NA	NA	NA	NA	NA	false crawl no emergence	NA	NA	NA	NA	NA	NA	NA	false crawl no excavation	NA	NA	NA	NA	NA	NA	NA	NA	NA	NA	NA	NA	NA	NA
ND	NA	2022-09-16	2022	9	16	Green	False crawl	Rosie Brown /ORP	Noonu	Medhufaru	2025-06-07	ND	ND	92	ND	ND	ND	ND	ND	ND	ND	NA	NA	NA	NA	NA	false crawl no emergence	NA	NA	NA	NA	NA	NA	NA	false crawl no excavation	NA	NA	NA	NA	NA	NA	NA	NA	NA	NA	NA	NA	NA	NA
ND	NA	2022-09-16	2022	9	16	Green	False crawl	Rosie Brown /ORP	Noonu	Medhufaru	2025-06-07	ND	ND	ND	ND	ND	ND	ND	ND	ND	ND	NA	NA	NA	NA	NA	false crawl no emergence	NA	NA	NA	NA	NA	NA	NA	false crawl no excavation	NA	NA	NA	NA	NA	NA	NA	NA	NA	NA	NA	NA	NA	NA
ND	NNmdf_22_935	2022-09-17	2022	9	17	Green	True nest	Rosie Brown /ORP	Noonu	Medhufaru	7	ND	ND	93	ND	ND	ND	ND	NA	NA	NA	NA	No	NA	ND	NA	NA	NA	ND	ND	ND	ND	ND	ND	no excavation	NA	NA	NA	NA	NA	NA	NA	NA	NA	NA	NA	NA	NA	ND
ND	SMfhl_22_934	2022-09-17	2022	9	17	Green	True nest	CS_122 /Fiha Dive	South Male	Fihaalhohi	North East	ND	ND	ND	ND	ND	ND	ND	NA	NA	NA	NA	No	NA	ND	NA	ND	NA	ND	ND	ND	ND	71	ND	0122 | Citizen Scientist | Fiha Dive	ND	ND	ND	ND	ND	ND	ND	ND	ND	ND	NA	NA	NA	ND
ND	NNmdf_22_936	2022-09-19	2022	9	19	Green	True nest	Rosie Brown /ORP	Noonu	Medhufaru	6	2	ND	106	ND	ND	ND	ND	NA	NA	NA	NA	No	NA	ND	NA	NA	NA	ND	ND	ND	ND	ND	ND	no excavation	NA	NA	NA	NA	NA	NA	NA	NA	NA	NA	NA	NA	NA	ND
ND	BAfnh_22_937	2022-09-20	2022	9	20	Green	True nest	CS_016 /Finolhu	Baa	Finolhu	Sandbank	ND	ND	100-105	ND	ND	-	1	NA	NA	NA	76	Flooding	NA	ND	NA	NA	NA	ND	ND	ND	ND	ND	ND	ND	2022-12-06	2022	12	6	76	0	0	68	2	ND	97.37	97.37	74	ND
ND	NA	2022-09-21	2022	9	21	Green	False crawl	CS_016 /Finolhu	Baa	Finolhu	Sandbank	ND	ND	90	ND	ND	9	0	ND	ND	ND	NA	NA	NA	NA	NA	false crawl no emergence	NA	NA	NA	NA	NA	NA	NA	false crawl no excavation	NA	NA	NA	NA	NA	NA	NA	NA	NA	NA	NA	NA	NA	NA
GR1480	NNmdf_22_939	2022-09-21	2022	9	21	Green	True nest	Rosie Brown /ORP	Noonu	Medhufaru	6	ND	ND	85	100	87	ND	ND	ND	ND	02:18:00	ND	No	NA	ND	NA	NA	NA	ND	ND	ND	ND	ND	ND	no excavation	NA	NA	NA	NA	NA	NA	NA	NA	NA	NA	NA	NA	NA	ND
GR1461	NA	2022-09-22	2022	9	22	Green	False crawl	CS_044	Lhaviyani	Kurehdhoo	Kuredu South Beach	ND	ND	105	111	90	ND	ND	ND	ND	02:45:00	NA	NA	NA	NA	NA	false crawl no emergence	NA	NA	NA	NA	NA	NA	NA	false crawl no excavation	NA	NA	NA	NA	NA	NA	NA	NA	NA	NA	NA	NA	NA	NA
ND	NA	2022-09-22	2022	9	22	Green	False crawl	NA	Lhaviyani	Kurehdhoo	Kuredu South Beach	ND	ND	105	ND	ND	ND	ND	ND	ND	ND	NA	NA	NA	NA	NA	false crawl no emergence	NA	NA	NA	NA	NA	NA	NA	false crawl no excavation	NA	NA	NA	NA	NA	NA	NA	NA	NA	NA	NA	NA	NA	NA
ND	NA	2022-09-22	2022	9	22	Green	False crawl	Rosie Brown /ORP	Noonu	Medhufaru	8	ND	ND	108	ND	ND	ND	ND	ND	ND	ND	NA	NA	NA	NA	NA	false crawl no emergence	NA	NA	NA	NA	NA	NA	NA	false crawl no excavation	NA	NA	NA	NA	NA	NA	NA	NA	NA	NA	NA	NA	NA	NA
GR1461	LVkrd_22_943	2022-09-23	2022	9	23	Green	True nest	CS_044	Lhaviyani	Kurehdhoo	Kuredu North Beach	ND	ND	105	111	90	ND	0	ND	ND	02:40:00	ND	No	NA	in vegetation	NA	ND	2022-11-29	2022	11	29	02:30:00	ND	ND	no excavation	NA	NA	NA	NA	NA	NA	NA	NA	NA	NA	NA	NA	NA	ND
GR1481	NNmdf_22_944	2022-09-23	2022	9	23	Green	True nest	Rosie Brown /ORP	Noonu	Medhufaru	6	2	2	ND	106	99	ND	ND	ND	ND	00:10:00	ND	No	NA	stuck	NA	ND	NA	2022	ND	ND	ND	97	ND	Rosie Brown | Sea Turtle Biologist | Olive Ridley Project	2022-12-01	2022	12	1	100	0	0	97	3	ND	97	97	97	ND
ND	SMfhl_22_945	2022-09-24	2022	9	24	Unknown	True nest	CS_122 /Fiha Dive	South Male	Fihaalhohi		ND	ND	ND	ND	ND	ND	ND	NA	NA	NA	NA	No	NA	ND	NA	ND	NA	ND	ND	ND	18:30:00	74	ND	0122 | Citizen Scientist | Fiha Dive	ND	ND	ND	ND	ND	ND	ND	ND	ND	ND	NA	NA	NA	ND
ND	NA	2022-09-25	2022	9	25	Green	False crawl	CS_116 /CPDK	Baa	Dhunikolhu	69	ND	1	102	ND	ND	ND	ND	ND	ND	ND	NA	NA	NA	NA	roots	false crawl no emergence	NA	NA	NA	NA	NA	NA	NA	false crawl no excavation	NA	NA	NA	NA	NA	NA	NA	NA	NA	NA	NA	NA	NA	NA
ND	NA	2022-09-25	2022	9	25	Green	False crawl	CS_116 /CPDK	Baa	Dhunikolhu	67	ND	ND	104	ND	ND	ND	ND	ND	ND	ND	NA	NA	NA	NA	NA	false crawl no emergence	NA	NA	NA	NA	NA	NA	NA	false crawl no excavation	NA	NA	NA	NA	NA	NA	NA	NA	NA	NA	NA	NA	NA	NA
ND	NA	2022-09-25	2022	9	25	Green	False crawl	CS_116 /CPDK	Baa	Dhunikolhu	75	ND	ND	103	ND	ND	ND	ND	ND	ND	ND	NA	NA	NA	NA	NA	false crawl no emergence	NA	NA	NA	NA	NA	NA	NA	false crawl no excavation	NA	NA	NA	NA	NA	NA	NA	NA	NA	NA	NA	NA	NA	NA
NA	RAjbb_22_949	2022-09-25	2022	9	25	Green	True nest	Olivia Forster /ORP	Raa	Bodufushi	V25	1	1	97	ND	ND	ND	ND	NA	NA	NA	NA	No	NA	ND	NA	NA	2022-12-4	2022	12	4	ND	13	NA	Olivia Forster | Sea Turtle Biologist | Olive Ridley Project	2022-12-06	2022	12	6	106	0	0	13	93	NA	12.26	12.26	13	70
GR1455	BAdkh_22_950	2022-09-26	2022	9	26	Green	True nest	Afrah Abdul Sathaar /ORP	Baa	Dhunikolhu	62	ND	ND	107	ND	ND	10	ND	NA	NA	NA	NA	No	NA	ND	NA	ND	2022-11-23	2022	11	23	ND	103	ND	Hameed	2022-11-25	2022	11	25	105	0	0	103	2	ND	98.1	98.1	103	58
ND	NNmdf_22_951	2022-09-26	2022	9	26	Green	True nest	Rosie Brown /ORP	Noonu	Medhufaru	6	ND	ND	115	ND	ND	ND	ND	NA	NA	NA	NA	No	NA	ND	NA	NA	NA	ND	ND	ND	ND	ND	ND	no excavation	NA	NA	NA	NA	NA	NA	NA	NA	NA	NA	NA	NA	NA	ND
GR1482	NNmdf_22_952	2022-09-28	2022	9	28	Green	True nest	Rosie Brown /ORP	Noonu	Medhufaru	7	ND	ND	93	97	90	0.6	ND	ND	Covering	02:33:00	ND	No	NA	ND	NA	ND	NA	2022	ND	ND	ND	78	ND	Rosie Brown | Sea Turtle Biologist | Olive Ridley Project	2022-12-02	2022	12	2	78	0	0	78	0	ND	100	100	78	ND
ND	NA	2022-09-30	2022	9	30	Green	False crawl	CS_016 /Finolhu	Baa	Finolhu	Sandbank	3	ND	90	ND	ND	3	ND	ND	ND	ND	NA	NA	NA	NA	NA	false crawl no emergence	NA	NA	NA	NA	NA	NA	NA	false crawl no excavation	NA	NA	NA	NA	NA	NA	NA	NA	NA	NA	NA	NA	NA	NA
ND	NA	2022-09-30	2022	9	30	Green	False crawl	Rosie Brown /ORP	Noonu	Medhufaru	6	ND	ND	112	ND	ND	ND	ND	ND	ND	ND	NA	NA	NA	NA	NA	false crawl no emergence	NA	NA	NA	NA	NA	NA	NA	false crawl no excavation	NA	NA	NA	NA	NA	NA	NA	NA	NA	NA	NA	NA	NA	NA
ND	NNcki_22_956	NA	2022	9	NA	Green	True nest	Rosie Brown /ORP	Noonu	Ehdhuffarumairah	NA	ND	ND	ND	ND	ND	ND	ND	NA	NA	NA	NA	No	NA	ND	NA	NA	NA	ND	ND	ND	ND	ND	ND	no excavation	NA	NA	NA	NA	NA	NA	NA	NA	NA	NA	NA	NA	NA	ND
ND	NNmdf_22_960	NA	2022	9	NA	Green	True nest	Rosie Brown /ORP	Noonu	Medhufaru	2025-05-06	ND	ND	ND	ND	ND	ND	ND	NA	NA	NA	NA	No	NA	ND	NA	NA	NA	ND	ND	ND	ND	ND	ND	no excavation	NA	NA	NA	NA	NA	NA	NA	NA	NA	NA	NA	NA	NA	ND
ND	NA	NA	2022	9	ND	Green	False crawl	Rosie Brown /ORP	Noonu	Ehdhuffarumairah	NA	ND	ND	ND	ND	ND	ND	ND	ND	ND	ND	NA	NA	NA	NA	NA	false crawl no emergence	NA	NA	NA	NA	NA	NA	NA	false crawl no excavation	NA	NA	NA	NA	NA	NA	NA	NA	NA	NA	NA	NA	NA	NA
ND	NA	NA	2022	9	ND	Green	False crawl	Rosie Brown /ORP	Noonu	Ehdhuffarumairah	NA	ND	ND	ND	ND	ND	ND	ND	ND	ND	ND	NA	NA	NA	NA	NA	false crawl no emergence	NA	NA	NA	NA	NA	NA	NA	false crawl no excavation	NA	NA	NA	NA	NA	NA	NA	NA	NA	NA	NA	NA	NA	NA
ND	NA	NA	2022	9	ND	Green	False crawl	Rosie Brown /ORP	Noonu	Ehdhuffarumairah	NA	2	ND	112	ND	ND	ND	ND	ND	ND	ND	NA	NA	NA	NA	NA	false crawl no emergence	NA	NA	NA	NA	NA	NA	NA	false crawl no excavation	NA	NA	NA	NA	NA	NA	NA	NA	NA	NA	NA	NA	NA	NA
ND	NA	NA	2022	9	ND	Green	False crawl	Rosie Brown /ORP	Noonu	Medhufaru	10	ND	ND	90	ND	ND	ND	ND	ND	ND	ND	NA	NA	NA	NA	NA	false crawl no emergence	NA	NA	NA	NA	NA	NA	NA	false crawl no excavation	NA	NA	NA	NA	NA	NA	NA	NA	NA	NA	NA	NA	NA	NA
ND	NA	NA	2022	9	ND	Green	False crawl	Rosie Brown /ORP	Noonu	Medhufaru	2025-05-06	ND	ND	91	ND	ND	ND	ND	ND	ND	ND	NA	NA	NA	NA	NA	false crawl no emergence	NA	NA	NA	NA	NA	NA	NA	false crawl no excavation	NA	NA	NA	NA	NA	NA	NA	NA	NA	NA	NA	NA	NA	NA
GR1483	NNmdf_22_962	2022-10-01	2022	10	1	Green	True nest	Rosie Brown /ORP	Noonu	Medhufaru	6	ND	ND	ND	100	95	ND	ND	NA	NA	NA	NA	No	NA	stuck	NA	NA	NA	ND	ND	ND	ND	ND	ND	no excavation	NA	NA	NA	NA	NA	NA	NA	NA	NA	NA	NA	NA	NA	ND
ND	NA	2022-10-02	2022	10	2	Green	False crawl	CS_016 /Finolhu	Baa	Finolhu	Sandbank	2	ND	ND	ND	ND	9	0	ND	ND	ND	NA	NA	NA	NA	NA	false crawl no emergence	NA	NA	NA	NA	NA	NA	NA	false crawl no excavation	NA	NA	NA	NA	NA	NA	NA	NA	NA	NA	NA	NA	NA	NA
ND	NNmdf_22_964	2022-10-02	2022	10	2	Green	True nest	Rosie Brown /ORP	Noonu	Medhufaru	6	ND	ND	104	ND	ND	ND	ND	NA	NA	NA	NA	No	NA	ND	NA	NA	NA	ND	ND	ND	ND	ND	ND	no excavation	NA	NA	NA	NA	NA	NA	NA	NA	NA	NA	NA	NA	NA	ND
NA	RAjbb_22_965	2022-10-03	2022	10	3	Hawksbill	True nest	Olivia Forster /ORP	Raa	Bodufushi	V17	1	1	76	ND	ND	16.5	ND	NA	NA	NA	NA	No	NA	ND	NA	NA	2022-12-11	2022	12	11	17:00:00	79	NA	Olivia Forster | Sea Turtle Biologist | Olive Ridley Project	2022-12-13	2022	12	13	145	0	0	79	66	NA	54.48	54.48	79	69
ND	NA	2022-10-05	2022	10	5	Green	False crawl	NA	Lhaviyani	Kurehdhoo	Kuredu South Beach	ND	ND	105	ND	ND	ND	ND	ND	ND	ND	NA	NA	NA	NA	NA	false crawl no emergence	NA	NA	NA	NA	NA	NA	NA	false crawl no excavation	NA	NA	NA	NA	NA	NA	NA	NA	NA	NA	NA	NA	NA	NA
ND	NA	2022-10-05	2022	10	5	Green	False crawl	NA	Lhaviyani	Kurehdhoo	Kuredu South Beach	ND	ND	105	ND	ND	ND	ND	ND	ND	ND	NA	NA	NA	NA	NA	false crawl no emergence	NA	NA	NA	NA	NA	NA	NA	false crawl no excavation	NA	NA	NA	NA	NA	NA	NA	NA	NA	NA	NA	NA	NA	NA
ND	NA	2022-10-05	2022	10	5	Green	False crawl	NA	Lhaviyani	Kurehdhoo	Kuredu North Beach	ND	ND	105	ND	ND	ND	ND	ND	ND	ND	NA	NA	NA	NA	light white	false crawl no emergence	NA	NA	NA	NA	NA	NA	NA	false crawl no excavation	NA	NA	NA	NA	NA	NA	NA	NA	NA	NA	NA	NA	NA	NA
GR1461	LVkrd_22_967	2022-10-05	2022	10	5	Green	True nest	NA	Lhaviyani	Kurehdhoo	Kuredu South Beach	ND	ND	105	111	90	ND	0	02:00:00	ND	ND	ND	No	NA	ND	NA	ND	2022-12-5	2022	12	5	21:30:00	ND	ND	no excavation	NA	NA	NA	NA	NA	NA	NA	NA	NA	NA	NA	NA	NA	ND
GR1518	NNmdf_22_970	2022-10-05	2022	10	5	Green	True nest	Rosie Brown /ORP	Noonu	Medhufaru	6	2	1	100	96	86	6	ND	21:30:00	Laying eggs	23:25:00	ND	No	NA	ND	NA	ND	2022-12-11	2022	12	11	ND	53	ND	Rosie Brown | Sea Turtle Biologist | Olive Ridley Project	2022-12-13	2022	12	13	100	2	0	55	45	ND	53	55	55	67
ND	NNmdf_22_972	2022-10-06	2022	10	6	Green	True nest	Rosie Brown /ORP	Noonu	Medhufaru	6	ND	ND	110	ND	ND	1.6	ND	NA	NA	NA	NA	No	NA	ND	NA	ND	NA	2022	ND	ND	ND	72	ND	Rosie Brown | Sea Turtle Biologist | Olive Ridley Project	2022-12-12	2022	12	12	83	0	0	72	11	ND	86.75	86.75	72	ND
NA	NA	2022-10-06	2022	10	6	Green	False crawl	CS_125 /Joali Being	Raa	Bodufushi	V10	NA	NA	97	NA	NA	NA	NA	23:15:00	NA	NA	NA	NA	NA	NA	hit furniture	false crawl no emergence	NA	NA	NA	NA	NA	NA	NA	false crawl no excavation	NA	NA	NA	NA	NA	NA	NA	NA	NA	NA	NA	NA	NA	NA
ND	BAdkh_22_973	2022-10-07	2022	10	7	Green	True nest	CS_116 /CPDK	Baa	Dhunikolhu	61	ND	ND	105	ND	ND	10	ND	NA	NA	NA	NA	No	NA	ND	NA	ND	2022-12-8	2022	12	8	ND	116	ND	Lauren Valentine | Veterinarian Team | Olive Ridley Project	2022-12-10	2022	12	10	120	0	0	116	4	ND	96.67	96.67	116	62
GR1503	RAjbb_22_974	2022-10-07	2022	10	7	Green	True nest	Olivia Forster /ORP	Raa	Bodufushi	Supply Jetty (in bush)	1	1	97	98	86	6	-0.5	23:00:00	Ascending	02:50:00	ND	No	NA	stuck vegeatation	NA	NA	NA	2022	ND	ND	ND	0	NA	Olivia Forster | Sea Turtle Biologist | Olive Ridley Project	2022-12-17	2022	12	17	118	4	0	4	114	NA	0	3.39	4	ND
ND	LVddd_22_975	2022-10-08	2022	10	8	Green	True nest	CS_045 /AMC	Lhaviyani	Dhihdhoo	Dhidhdhoo south beach	1	1	ND	ND	ND	ND	ND	NA	NA	NA	NA	No	NA	ND	NA	NA	NA	ND	ND	ND	ND	ND	ND	no excavation	NA	NA	NA	NA	NA	NA	NA	NA	NA	NA	NA	NA	NA	ND
ND	NA	2022-10-11	2022	10	11	Green	False crawl	CS_016 /Finolhu	Baa	Finolhu	Sandbank	1	ND	ND	ND	ND	5	0	ND	ND	ND	NA	NA	NA	NA	NA	false crawl no emergence	NA	NA	NA	NA	NA	NA	NA	false crawl no excavation	NA	NA	NA	NA	NA	NA	NA	NA	NA	NA	NA	NA	NA	NA
ND	NA	2022-10-11	2022	10	11	Green	False crawl	Rosie Brown /ORP	Noonu	Ehdhuffarumairah	NA	ND	ND	100	ND	ND	ND	ND	ND	ND	ND	NA	NA	NA	NA	NA	false crawl no emergence	NA	NA	NA	NA	NA	NA	NA	false crawl no excavation	NA	NA	NA	NA	NA	NA	NA	NA	NA	NA	NA	NA	NA	NA
ND	NA	2022-10-13	2022	10	13	Green	False crawl	CS_016 /Finolhu	Baa	Finolhu	Sandbank	0	ND	94-97	ND	ND	9	0	ND	ND	ND	NA	NA	NA	NA	NA	false crawl no emergence	NA	NA	NA	NA	NA	NA	NA	false crawl no excavation	NA	NA	NA	NA	NA	NA	NA	NA	NA	NA	NA	NA	NA	NA
ND	BAdkh_22_979	2022-10-13	2022	10	13	Green	True nest	Lauren Valentine /ORP	Baa	Dhunikolhu	conch beach corner	ND	ND	103	ND	ND	4	ND	NA	NA	NA	115	No	NA	light white	NA	ND	2022-12-11	2022	12	11	18:00:00	109	ND	Neus Segura | Sea Turtle Biologist | Olive Ridley Project	2022-12-13	2022	12	13	115	9	0	109	6	ND	86.96	94.78	109	59
ND	NA	2022-10-14	2022	10	14	Green	False crawl	CS_016 /Finolhu	Baa	Finolhu	Sandbank	3	ND	97	ND	ND	5	0	ND	ND	ND	NA	NA	NA	NA	NA	false crawl no emergence	NA	NA	NA	NA	NA	NA	NA	false crawl no excavation	NA	NA	NA	NA	NA	NA	NA	NA	NA	NA	NA	NA	NA	NA
ND	NA	2022-10-14	2022	10	14	Green	False crawl	Rosie Brown /ORP	Noonu	Medhufaru	6	ND	ND	101	ND	ND	ND	ND	ND	ND	ND	NA	NA	NA	NA	NA	false crawl no emergence	NA	NA	NA	NA	NA	NA	NA	false crawl no excavation	NA	NA	NA	NA	NA	NA	NA	NA	NA	NA	NA	NA	NA	NA
ND	NNmdf_22_981	2022-10-14	2022	10	14	Green	True nest	Rosie Brown /ORP	Noonu	Medhufaru	6	2	2	97	ND	ND	ND	ND	NA	NA	NA	NA	No	NA	ND	NA	NA	NA	ND	ND	ND	ND	ND	ND	no excavation	NA	NA	NA	NA	NA	NA	NA	NA	NA	NA	NA	NA	NA	ND
ND	NNmdf_22_984	2022-10-15	2022	10	15	Green	True nest	Rosie Brown /ORP	Noonu	Medhufaru	6	2	ND	ND	ND	ND	8.3	ND	NA	NA	NA	NA	No	NA	ND	NA	ND	2022-12-25	2022	12	25	ND	112	ND	Rosie Brown | Sea Turtle Biologist | Olive Ridley Project	2022-12-27	2022	12	27	117	0	0	112	5	ND	95.73	95.73	112	71
NA	RArtf_22_983	2022-10-15	2022	10	15	Green	True nest	CS_130 /Reethi Faru	Raa	Filaidhoo	NA	1	1	105	ND	ND	ND	ND	05:00:00	NA	07:30:00	ND	No	NA	ND	NA	NA	2022-12-23	2022	12	23	20:25:00	130	NA	01358 | Marine Biologist | Reethi Faru	2022-12-26	2022	12	26	137	0	0	130	7	NA	94.89	94.89	130	69
ND	NNmdf_22_986	2022-10-16	2022	10	16	Green	True nest	Rosie Brown /ORP	Noonu	Medhufaru	6	ND	ND	ND	ND	ND	4.5	ND	NA	NA	NA	NA	No	NA	ND	NA	ND	2022-12-13	2022	12	13	ND	135	ND	Rosie Brown | Sea Turtle Biologist | Olive Ridley Project	2022-12-15	2022	12	15	145	2	0	137	8	ND	93.1	94.48	137	58
ND	NNmdf_22_985	2022-10-16	2022	10	16	Green	True nest	Rosie Brown /ORP	Noonu	Medhufaru	6	ND	ND	103	ND	ND	4.3	ND	NA	NA	NA	NA	No	NA	ND	NA	ND	NA	2022	ND	ND	ND	30	ND	Rosie Brown | Sea Turtle Biologist | Olive Ridley Project	2022-12-30	2022	12	30	83	3	0	33	50	ND	36.14	39.76	33	ND
ND	NA	2022-10-17	2022	10	17	Green	False crawl	Rosie Brown /ORP	Noonu	Medhufaru	6	ND	ND	95	ND	ND	ND	ND	ND	ND	ND	NA	NA	NA	NA	NA	false crawl no emergence	NA	NA	NA	NA	NA	NA	NA	false crawl no excavation	NA	NA	NA	NA	NA	NA	NA	NA	NA	NA	NA	NA	NA	NA
ND	NNmdf_22_987	2022-10-17	2022	10	17	Green	True nest	Rosie Brown /ORP	Noonu	Medhufaru	6	ND	ND	92	ND	ND	5.8	ND	NA	NA	NA	NA	No	NA	ND	NA	ND	2022-12-20	2022	12	20	ND	83	ND	Rosie Brown | Sea Turtle Biologist | Olive Ridley Project	2022-12-30	2022	12	30	100	11	4	98	2	ND	83	98	94	64
NA	NA	2022-10-18	2022	10	18	Green	False crawl	CS_125 /Joali Being	Raa	Bodufushi	V9	NA	NA	99	NA	NA	NA	NA	20:15:00	NA	NA	NA	NA	NA	NA	light white	false crawl no emergence	NA	NA	NA	NA	NA	NA	NA	false crawl no excavation	NA	NA	NA	NA	NA	NA	NA	NA	NA	NA	NA	NA	NA	NA
NA	NA	2022-10-18	2022	10	18	Green	False crawl	Olivia Forster /ORP	Raa	Bodufushi	V29	NA	NA	98	NA	NA	NA	NA	NA	NA	NA	NA	NA	NA	NA	hit furniture	false crawl no emergence	NA	NA	NA	NA	NA	NA	NA	false crawl no excavation	NA	NA	NA	NA	NA	NA	NA	NA	NA	NA	NA	NA	NA	NA
NA	NA	2022-10-18	2022	10	18	Green	False crawl	Olivia Forster /ORP	Raa	Bodufushi	V25	NA	NA	98	NA	NA	NA	NA	NA	NA	NA	NA	NA	NA	NA	infrastructure	false crawl no emergence	NA	NA	NA	NA	NA	NA	NA	false crawl no excavation	NA	NA	NA	NA	NA	NA	NA	NA	NA	NA	NA	NA	NA	NA
GR1481	NNmdf_22_992	2022-10-19	2022	10	19	Green	True nest	Rosie Brown /ORP	Noonu	Medhufaru	4	2	ND	103	102	99	3.2	ND	ND	ND	00:25:00	ND	No	NA	road	NA	ND	2022-12-16	2022	12	16	20:40:00	104	ND	Rosie Brown | Sea Turtle Biologist | Olive Ridley Project	2022-12-19	2022	12	19	106	0	0	104	2	ND	98.11	98.11	104	58
ND	NA	2022-10-20	2022	10	20	Green	False crawl	Rosie Brown /ORP	Noonu	Medhufaru	8	ND	ND	92	ND	ND	ND	ND	ND	ND	ND	NA	NA	NA	NA	NA	false crawl no emergence	NA	NA	NA	NA	NA	NA	NA	false crawl no excavation	NA	NA	NA	NA	NA	NA	NA	NA	NA	NA	NA	NA	NA	NA
GR1503	RAjbb_22_993	2022-10-20	2022	10	20	Green	True nest	Olivia Forster /ORP	Raa	Bodufushi	V14- supply jetty	ND	ND	97	98	86	ND	ND	22:20:00	Exiting water	02:00:00	ND	No	NA	ND	NA	NA	2022-12-26	2022	12	26	ND	2	NA	Olivia Forster | Sea Turtle Biologist | Olive Ridley Project	2022-12-28	2022	12	28	112	0	0	2	110	NA	1.79	1.79	2	67
ND	NA	2022-10-21	2022	10	21	Green	False crawl	Rosie Brown /ORP	Noonu	Medhufaru	9	2	1	89	ND	ND	ND	ND	ND	ND	ND	NA	NA	NA	NA	NA	false crawl no emergence	NA	NA	NA	NA	NA	NA	NA	false crawl no excavation	NA	NA	NA	NA	NA	NA	NA	NA	NA	NA	NA	NA	NA	NA
GR1482	NNmdf_22_995	2022-10-21	2022	10	21	Green	True nest	Rosie Brown /ORP	Noonu	Medhufaru	2025-06-07	ND	ND	96	99	90	0.8	ND	ND	ND	00:28:00	ND	No	NA	ND	NA	ND	2022-12-20	2022	12	20	ND	87	ND	Rosie Brown | Sea Turtle Biologist | Olive Ridley Project	2022-12-22	2022	12	22	90	1	0	88	2	ND	96.67	97.78	88	60
GR1543	BAdkh_22_997	2022-10-23	2022	10	23	Green	True nest	Lauren Valentine /ORP	Baa	Dhunikolhu	conch bar	ND	ND	102	104	ND	0	ND	20:30:00	ND	23:45:00	115	Yes	NA	ND	NA	ND	2022-12-26	2022	12	26	17:45:00	103	ND	Lauren Valentine | Veterinarian Team | Olive Ridley Project	2022-12-28	2022	12	28	115	9	0	103	2	ND	90.43	98.26	113	64
ND	NA	2022-10-24	2022	10	24	Green	False crawl	CS_016 /Finolhu	Baa	Finolhu	Sandbank	1	ND	99	ND	ND	2	0	ND	ND	ND	NA	NA	NA	NA	NA	false crawl no emergence	NA	NA	NA	NA	NA	NA	NA	false crawl no excavation	NA	NA	NA	NA	NA	NA	NA	NA	NA	NA	NA	NA	NA	NA
ND	LMohv_22_1000	2022-10-28	2022	10	28	Green	True nest	Julian Gervolino /ORP	Laamu	Olhuveli	89/90	ND	ND	112	ND	ND	7	0	NA	NA	NA	NA	No	NA	ND	NA	ND	2023-1-3	2023	1	3	02:15:00	44	ND	Julian Gervolino | Sea Turtle Biologist | Olive Ridley Project	2023-01-04	2023	1	4	87	1	1	44	39	ND	52.87	55.17	47	67
NA	RArtf_22_999	2022-10-28	2022	10	28	Green	True nest	CS_130 /Reethi Faru	Raa	Filaidhoo	NA	ND	ND	99	ND	ND	ND	ND	00:00:00	NA	01:50:00	ND	No	NA	ND	NA	NA	NA	2023	ND	ND	ND	148	NA	01358 | Marine Biologist | Reethi Faru	2023-01-09	2023	1	9	152	0	0	148	4	NA	97.37	97.37	148	ND
NA	RAjbb_22_1001	2022-10-31	2022	10	31	Green	True nest	Olivia Forster /ORP	Raa	Bodufushi	V24-25	ND	ND	104	ND	ND	ND	ND	NA	NA	NA	NA	No	NA	ND	NA	nest did not emerge	NA	2023	ND	ND	ND	0	NA	Olivia Forster | Sea Turtle Biologist | Olive Ridley Project	2023-01-11	2023	1	11	110	0	2	1	108	NA	0	1.82	0	ND
ND	LVddd_22_1002	NA	2022	10	NA	Green	True nest	CS_045 /AMC	Lhaviyani	Dhihdhoo	Dhidhdhoo south beach	1	1	ND	ND	ND	ND	ND	NA	NA	NA	NA	No	NA	ND	NA	NA	NA	ND	ND	ND	ND	ND	ND	no excavation	NA	NA	NA	NA	NA	NA	NA	NA	NA	NA	NA	NA	NA	ND
ND	NNcki_22_1004	NA	2022	10	NA	Green	True nest	Rosie Brown /ORP	Noonu	Ehdhuffarumairah	NA	ND	ND	113	ND	ND	ND	ND	NA	NA	NA	NA	No	NA	ND	NA	NA	NA	ND	ND	ND	ND	ND	ND	no excavation	NA	NA	NA	NA	NA	NA	NA	NA	NA	NA	NA	NA	NA	ND
ND	NNmdf_22_1009	NA	2022	10	NA	Green	True nest	Rosie Brown /ORP	Noonu	Medhufaru	6	ND	ND	101	ND	ND	ND	ND	NA	NA	NA	NA	No	NA	ND	NA	NA	NA	ND	ND	ND	ND	ND	ND	no excavation	NA	NA	NA	NA	NA	NA	NA	NA	NA	NA	NA	NA	NA	ND
ND	NNmdf_22_1011	NA	2022	10	NA	Green	True nest	Rosie Brown /ORP	Noonu	Medhufaru	5-6	ND	ND	ND	ND	ND	ND	ND	NA	NA	NA	NA	No	NA	ND	NA	NA	NA	ND	ND	ND	ND	ND	ND	no excavation	NA	NA	NA	NA	NA	NA	NA	NA	NA	NA	NA	NA	NA	ND
ND	NNmdf_22_1014	NA	2022	10	NA	Green	True nest	Rosie Brown /ORP	Noonu	Medhufaru	4	ND	ND	108	ND	ND	ND	ND	NA	NA	NA	NA	No	NA	ND	NA	NA	NA	ND	ND	ND	ND	ND	ND	no excavation	NA	NA	NA	NA	NA	NA	NA	NA	NA	NA	NA	NA	NA	ND
ND	NNmdf_22_1003	NA	2022	10	NA	Green	True nest	Rosie Brown /ORP	Noonu	Medhufaru	10	ND	ND	ND	ND	ND	ND	ND	NA	NA	NA	NA	No	NA	ND	NA	ND	NA	2022	ND	ND	ND	70	ND	Rosie Brown | Sea Turtle Biologist | Olive Ridley Project	2022-10-20	2022	10	20	78	0	0	70	8	ND	89.74	89.74	70	ND
ND	NNmdf_22_1015	NA	2022	10	NA	Green	True nest	Rosie Brown /ORP	Noonu	Medhufaru	2025-04-05	ND	ND	112	ND	ND	3.7	ND	NA	NA	NA	NA	No	NA	ND	NA	ND	NA	2022	ND	ND	ND	116	ND	Rosie Brown | Sea Turtle Biologist | Olive Ridley Project	2022-12-06	2022	12	6	123	0	0	116	7	1	94.31	94.31	116	ND
ND	NA	NA	2022	10	ND	Green	False crawl	Rosie Brown /ORP	Noonu	Ehdhuffarumairah	NA	ND	ND	110	ND	ND	ND	ND	ND	ND	ND	NA	NA	NA	NA	NA	false crawl no emergence	NA	NA	NA	NA	NA	NA	NA	false crawl no excavation	NA	NA	NA	NA	NA	NA	NA	NA	NA	NA	NA	NA	NA	NA
ND	NA	NA	2022	10	ND	Green	False crawl	Rosie Brown /ORP	Noonu	Ehdhuffarumairah	NA	ND	ND	112	ND	ND	ND	ND	ND	ND	ND	NA	NA	NA	NA	NA	false crawl no emergence	NA	NA	NA	NA	NA	NA	NA	false crawl no excavation	NA	NA	NA	NA	NA	NA	NA	NA	NA	NA	NA	NA	NA	NA
ND	NA	NA	2022	10	ND	Green	False crawl	Rosie Brown /ORP	Noonu	Medhufaru	8	ND	ND	ND	ND	ND	ND	ND	ND	ND	ND	NA	NA	NA	NA	NA	false crawl no emergence	NA	NA	NA	NA	NA	NA	NA	false crawl no excavation	NA	NA	NA	NA	NA	NA	NA	NA	NA	NA	NA	NA	NA	NA
ND	NA	NA	2022	10	ND	Green	False crawl	Rosie Brown /ORP	Noonu	Medhufaru	2025-06-07	ND	ND	ND	ND	ND	ND	ND	ND	ND	ND	NA	NA	NA	NA	NA	false crawl no emergence	NA	NA	NA	NA	NA	NA	NA	false crawl no excavation	NA	NA	NA	NA	NA	NA	NA	NA	NA	NA	NA	NA	NA	NA
ND	NA	NA	2022	10	ND	Green	False crawl	Rosie Brown /ORP	Noonu	Medhufaru	2025-05-06	ND	ND	102	ND	ND	ND	ND	ND	ND	ND	NA	NA	NA	NA	NA	false crawl no emergence	NA	NA	NA	NA	NA	NA	NA	false crawl no excavation	NA	NA	NA	NA	NA	NA	NA	NA	NA	NA	NA	NA	NA	NA
ND	NA	NA	2022	10	ND	Green	False crawl	Rosie Brown /ORP	Noonu	Medhufaru	4	ND	ND	111	ND	ND	ND	ND	ND	ND	ND	NA	NA	NA	NA	NA	false crawl no emergence	NA	NA	NA	NA	NA	NA	NA	false crawl no excavation	NA	NA	NA	NA	NA	NA	NA	NA	NA	NA	NA	NA	NA	NA
ND	NA	NA	2022	10	ND	Green	False crawl	Rosie Brown /ORP	Noonu	Medhufaru	4	ND	ND	ND	ND	ND	ND	ND	ND	ND	ND	NA	NA	NA	NA	NA	false crawl no emergence	NA	NA	NA	NA	NA	NA	NA	false crawl no excavation	NA	NA	NA	NA	NA	NA	NA	NA	NA	NA	NA	NA	NA	NA
ND	NA	2022-11-01	2022	11	1	Hawksbill	False crawl	CS_016 /Finolhu	Baa	Finolhu	Sandbank	ND	ND	61-69	ND	ND	ND	ND	ND	ND	ND	NA	NA	NA	NA	NA	false crawl no emergence	NA	NA	NA	NA	NA	NA	NA	false crawl no excavation	NA	NA	NA	NA	NA	NA	NA	NA	NA	NA	NA	NA	NA	NA
NA	RAjbb_22_1017	2022-11-01	2022	11	1	Hawksbill	True nest	Olivia Forster /ORP	Raa	Bodufushi	V18	ND	ND	77	ND	ND	16.7	ND	NA	NA	NA	NA	No	NA	ND	NA	NA	2023-1-9	2023	1	9	20:20:00	157	NA	Olivia Forster | Sea Turtle Biologist | Olive Ridley Project	2023-01-11	2023	1	11	158	0	0	157	1	NA	99.37	99.37	157	69
NA	NA	2022-11-02	2022	11	2	Green	False crawl	CS_130 /Reethi Faru	Raa	Filaidhoo	NA	NA	NA	100	NA	NA	NA	NA	NA	NA	NA	NA	NA	NA	NA	NA	false crawl no emergence	NA	NA	NA	NA	NA	NA	NA	false crawl no excavation	NA	NA	NA	NA	NA	NA	NA	NA	NA	NA	NA	NA	NA	NA
ND	BAfnh_22_1019	2022-11-05	2022	11	5	Green	True nest	CS_016 /Finolhu	Baa	Finolhu	Sandbank	2	ND	98	ND	ND	6	ND	NA	NA	NA	NA	No	NA	ND	NA	NA	NA	ND	ND	ND	ND	ND	ND	no excavation	NA	NA	NA	NA	NA	NA	NA	NA	NA	NA	NA	NA	NA	ND
GR1543	BAdkh_22_1020	2022-11-07	2022	11	7	Green	True nest	Lauren Valentine /ORP	Baa	Dhunikolhu	conch bar	ND	ND	ND	ND	ND	15	ND	NA	NA	NA	NA	No	NA	ND	NA	ND	2023-1-14	2023	1	14	ND	75	ND	ND	2023-01-16	2023	1	16	78	0	0	75	3	ND	96.15	96.15	75	68
NA	NA	2022-11-08	2022	11	8	Green	False crawl	CS_130 /Reethi Faru	Raa	Filaidhoo	NA	NA	NA	90	NA	NA	NA	NA	NA	NA	NA	NA	NA	NA	NA	NA	false crawl no emergence	NA	NA	NA	NA	NA	NA	NA	false crawl no excavation	NA	NA	NA	NA	NA	NA	NA	NA	NA	NA	NA	NA	NA	NA
NA	NA	2022-11-08	2022	11	8	Green	False crawl	CS_130 /Reethi Faru	Raa	Filaidhoo	NA	NA	NA	86	NA	NA	NA	NA	NA	NA	NA	NA	NA	NA	NA	NA	false crawl no emergence	NA	NA	NA	NA	NA	NA	NA	false crawl no excavation	NA	NA	NA	NA	NA	NA	NA	NA	NA	NA	NA	NA	NA	NA
ND	NA	2022-11-09	2022	11	9	Green	False crawl	Julian Gervolino /ORP	Laamu	Olhuveli	88	ND	ND	110	ND	ND	12	0	ND	ND	ND	NA	NA	NA	NA	roots	false crawl no emergence	NA	NA	NA	NA	NA	NA	NA	false crawl no excavation	NA	NA	NA	NA	NA	NA	NA	NA	NA	NA	NA	NA	NA	NA
NA	NA	2022-11-09	2022	11	9	Green	False crawl	CS_130 /Reethi Faru	Raa	Filaidhoo	NA	NA	NA	100	NA	NA	NA	NA	01:00:00	NA	01:40:00	NA	NA	NA	NA	NA	false crawl no emergence	NA	NA	NA	NA	NA	NA	NA	false crawl no excavation	NA	NA	NA	NA	NA	NA	NA	NA	NA	NA	NA	NA	NA	NA
NA	RArtf_22_1023	2022-11-09	2022	11	9	Green	True nest	CS_130 /Reethi Faru	Raa	Filaidhoo	NA	1	1	100	ND	ND	ND	ND	05:40:00	NA	06:40:00	ND	No	NA	ND	NA	NA	2023-1-16	2023	1	16	11:20:00	153	NA	01358 | Marine Biologist | Reethi Faru	2023-01-18	2023	1	18	158	1	0	154	4	NA	96.84	97.47	154	68
NA	NA	2022-11-10	2022	11	10	Green	False crawl	Olivia Forster /ORP	Raa	Bodufushi	V19	NA	NA	102	NA	NA	NA	NA	NA	NA	NA	NA	NA	NA	NA	NA	false crawl no emergence	NA	NA	NA	NA	NA	NA	NA	false crawl no excavation	NA	NA	NA	NA	NA	NA	NA	NA	NA	NA	NA	NA	NA	NA
NA	NA	2022-11-10	2022	11	10	Green	False crawl	Olivia Forster /ORP	Raa	Bodufushi	V25	NA	NA	NA	NA	NA	NA	NA	NA	NA	NA	NA	NA	NA	NA	NA	false crawl no emergence	NA	NA	NA	NA	NA	NA	NA	false crawl no excavation	NA	NA	NA	NA	NA	NA	NA	NA	NA	NA	NA	NA	NA	NA
NA	NA	2022-11-10	2022	11	10	Green	False crawl	Olivia Forster /ORP	Raa	Bodufushi	V26	NA	NA	NA	NA	NA	NA	NA	NA	NA	NA	NA	NA	NA	NA	NA	false crawl no emergence	NA	NA	NA	NA	NA	NA	NA	false crawl no excavation	NA	NA	NA	NA	NA	NA	NA	NA	NA	NA	NA	NA	NA	NA
NA	RAjbb_22_1029	2022-11-11	2022	11	11	Green	True nest	Olivia Forster /ORP	Raa	Bodufushi	V25 (tree)	1	1	97	ND	ND	ND	ND	NA	NA	NA	NA	No	NA	ND	NA	NA	2023-1-13	2023	1	13	ND	6	NA	Olivia Forster | Sea Turtle Biologist | Olive Ridley Project	2023-01-15	2023	1	15	103	0	0	6	97	NA	5.83	5.83	6	63
ND	NNmdf_22_1030	2022-11-14	2022	11	14	Green	True nest	Rosie Brown /ORP	Noonu	Medhufaru		ND	ND	ND	ND	ND	5.5	ND	NA	NA	NA	NA	No	NA	ND	NA	ND	2023-1-13	2023	1	13	ND	95	ND	Rosie Brown | Sea Turtle Biologist | Olive Ridley Project	2023-01-16	2023	1	16	100	1	0	96	4	ND	95	96	96	60
NA	NA	2022-11-20	2022	11	20	Green	False crawl	CS_130 /Reethi Faru	Raa	Filaidhoo	NA	NA	NA	100	NA	NA	NA	NA	NA	NA	NA	NA	NA	NA	NA	NA	false crawl no emergence	NA	NA	NA	NA	NA	NA	NA	false crawl no excavation	NA	NA	NA	NA	NA	NA	NA	NA	NA	NA	NA	NA	NA	NA
ND	LMohv_22_1033	2022-11-21	2022	11	21	Green	True nest	Julian Gervolino /ORP	Laamu	Olhuveli	92/91	3	2	107.5	ND	ND	10	0	NA	NA	NA	NA	No	NA	1 abandoned EC roots	NA	ND	2023-1-29	2023	1	29	01:35:00	14	ND	Julian Gervolino | Sea Turtle Biologist | Olive Ridley Project	2023-01-31	2023	1	31	112	0	0	14	98	ND	12.5	12.5	14	69
NA	RArtf_22_1032	2022-11-21	2022	11	21	Green	True nest	CS_130 /Reethi Faru	Raa	Filaidhoo	NA	1	1	110	ND	ND	ND	ND	00:30:00	NA	03:13:00	ND	No	NA	ND	NA	NA	2023-1-24	2023	1	24	19:15:00	143	NA	01358 | Marine Biologist | Reethi Faru	2023-01-27	2023	1	27	157	0	0	144	13	NA	91.72	91.72	144	64
GR1503	RAjbb_22_1034	2022-11-22	2022	11	22	Green	True nest	Olivia Forster /ORP	Raa	Bodufushi	V17	1	1	98	98	86	ND	ND	23:15:00	NA	02:30:00	111	No	NA	ND	NA	NA	NA	2023	ND	ND	ND	0	NA	Olivia Forster | Sea Turtle Biologist | Olive Ridley Project	2023-02-01	2023	2	1	110	7	0		103	NA	0	6.36	7	ND
ND	NA	2022-11-25	2022	11	25	Unknown	False crawl	CS_058 /Manta Trust	Lhaviyani	Veligan'du	Hurawalhi Sandbank	ND	ND	ND	ND	ND	0.5	ND	ND	ND	ND	NA	NA	NA	NA	NA	false crawl no emergence	NA	NA	NA	NA	NA	NA	NA	false crawl no excavation	NA	NA	NA	NA	NA	NA	NA	NA	NA	NA	NA	NA	NA	NA
ND	NA	2022-11-30	2022	11	30	Green	False crawl	Rosie Brown /ORP	Noonu	Medhufaru	6	ND	ND	104	ND	ND	ND	ND	ND	ND	ND	NA	NA	NA	NA	NA	false crawl no emergence	NA	NA	NA	NA	NA	NA	NA	false crawl no excavation	NA	NA	NA	NA	NA	NA	NA	NA	NA	NA	NA	NA	NA	NA
ND	LMgdh_22_1039	NA	2022	11	NA	Green	True nest	Julian Gervolino /ORP	Laamu	Gaadhoo	NA	ND	ND	ND	ND	ND	6	0	NA	NA	NA	NA	No	NA	ND	NA	NA	NA	ND	ND	ND	ND	ND	ND	no excavation	NA	NA	NA	NA	NA	NA	NA	NA	NA	NA	NA	NA	NA	ND
ND	LMgdh_22_1041	NA	2022	11	NA	Green	True nest	Julian Gervolino /ORP	Laamu	Gaadhoo	NA	ND	ND	122	ND	ND	8	3	NA	NA	NA	NA	No	NA	ND	NA	NA	NA	ND	ND	ND	ND	ND	ND	no excavation	NA	NA	NA	NA	NA	NA	NA	NA	NA	NA	NA	NA	NA	ND
ND	LMgdh_22_1042	NA	2022	11	NA	Green	True nest	Julian Gervolino /ORP	Laamu	Gaadhoo	NA	ND	ND	ND	ND	ND	5	0	NA	NA	NA	NA	No	NA	ND	NA	NA	NA	ND	ND	ND	ND	ND	ND	no excavation	NA	NA	NA	NA	NA	NA	NA	NA	NA	NA	NA	NA	NA	ND
ND	LMgdh_22_1043	NA	2022	11	NA	Green	True nest	Julian Gervolino /ORP	Laamu	Gaadhoo	NA	ND	ND	ND	ND	ND	6	1.5	NA	NA	NA	NA	No	NA	ND	NA	NA	NA	ND	ND	ND	ND	ND	ND	no excavation	NA	NA	NA	NA	NA	NA	NA	NA	NA	NA	NA	NA	NA	ND
NA	RAjbb_22_1044	NA	2022	11	NA	Hawksbill	True nest	NA	Raa	Bodufushi	NA	ND	ND	ND	ND	ND	ND	ND	NA	NA	NA	NA	No	NA	ND	NA	0173 | Housekeeping | JOALI Being	2023-1-29	2023	1	29	ND	1	NA	NA	NA	ND	ND	ND	ND	ND	ND	ND	ND	ND	NA	NA	NA	ND
ND	NA	NA	2022	11	ND	Green	False crawl	Julian Gervolino /ORP	Laamu	Gaadhoo	NA	ND	ND	ND	ND	ND	3.5	0	ND	ND	ND	NA	NA	NA	NA	NA	false crawl no emergence	NA	NA	NA	NA	NA	NA	NA	false crawl no excavation	NA	NA	NA	NA	NA	NA	NA	NA	NA	NA	NA	NA	NA	NA
ND	NA	NA	2022	11	ND	Green	False crawl	Julian Gervolino /ORP	Laamu	Gaadhoo	NA	ND	ND	ND	ND	ND	5	0	ND	ND	ND	NA	NA	NA	NA	NA	false crawl no emergence	NA	NA	NA	NA	NA	NA	NA	false crawl no excavation	NA	NA	NA	NA	NA	NA	NA	NA	NA	NA	NA	NA	NA	NA
ND	NA	NA	2022	11	ND	Green	False crawl	Julian Gervolino /ORP	Laamu	Gaadhoo	NA	ND	ND	ND	ND	ND	6.5	0	ND	ND	ND	NA	NA	NA	NA	NA	false crawl no emergence	NA	NA	NA	NA	NA	NA	NA	false crawl no excavation	NA	NA	NA	NA	NA	NA	NA	NA	NA	NA	NA	NA	NA	NA
NA	RArtf_22_1045	2022-12-01	2022	12	1	Green	True nest	CS_130 /Reethi Faru	Raa	Filaidhoo	NA	1	1	99	ND	ND	ND	ND	NA	NA	NA	NA	No	NA	ND	NA	NA	2023-1-31	2023	1	31	20:35:00	164	NA	01358 | Marine Biologist | Reethi Faru	2023-02-03	2023	2	3	171	3	0	166	5	NA	95.32	97.08	166	61
GR941	LMohv_22_1046	2022-12-02	2022	12	2	Green	True nest	Julian Gervolino /ORP	Laamu	Olhuveli	87/86	2	2	108.5	96.5	88.5	6	0	21:40:00	ND	12:05:00	ND	No	NA	obstacle furniture	NA	ND	2023-2-7	2023	2	7	20:52:00	9	ND	Julian Gervolino | Sea Turtle Biologist | Olive Ridley Project	2023-02-09	2023	2	9	93	0	0	9	84	ND	9.68	9.68	9	67
ND	LVkrd_22_1047	2022-12-10	2022	12	10	Green	True nest	CS_111	Lhaviyani	Kurehdhoo	Kuredu North Beach	ND	ND	ND	ND	ND	ND	ND	NA	NA	NA	NA	No	NA	ND	NA	ND	2023-2-13	2023	2	13	ND	ND	ND	Linda Mazza | Sea Turtle Biologist | Olive Ridley Project	2023-02-15	2023	2	15	104	2	0	96	8	ND	90.38	92.31	96	65
ND	NNmdf_22_1048	2022-12-10	2022	12	10	Green	True nest	Rosie Brown /ORP	Noonu	Medhufaru	1	ND	ND	103	113	100	ND	ND	ND	ND	00:48:00	ND	No	NA	ND	NA	ND	2023-2-2	2023	2	2	06:46:00	83	ND	Rosie Brown | Sea Turtle Biologist | Olive Ridley Project	2023-02-02	2023	2	2	117	0	0	83	34	ND	70.94	70.94	83	54
ND	NNmdf_22_1049	2022-12-11	2022	12	11	Green	True nest	Rosie Brown /ORP	Noonu	Medhufaru	6	ND	ND	115	ND	ND	ND	ND	NA	NA	NA	NA	No	NA	ND	NA	NA	NA	ND	ND	ND	ND	ND	ND	no excavation	NA	NA	NA	NA	NA	NA	NA	NA	NA	NA	NA	NA	NA	ND
NA	NA	2022-12-13	2022	12	13	Green	False crawl	CS_130 /Reethi Faru	Raa	Filaidhoo	NA	NA	NA	112	NA	NA	NA	NA	NA	NA	NA	NA	NA	NA	NA	NA	false crawl no emergence	NA	NA	NA	NA	NA	NA	NA	false crawl no excavation	NA	NA	NA	NA	NA	NA	NA	NA	NA	NA	NA	NA	NA	NA
NA	RArtf_22_1051	2022-12-14	2022	12	14	Green	True nest	CS_130 /Reethi Faru	Raa	Filaidhoo	NA	1	1	115	ND	ND	ND	ND	01:30:00	NA	03:20:00	ND	No	NA	ND	NA	NA	NA	ND	ND	ND	ND	ND	ND	no excavation	NA	NA	NA	NA	NA	NA	NA	NA	NA	NA	NA	NA	NA	ND
GR941	NA	2022-12-15	2022	12	15	Green	False crawl	CS_060 /MUI	Laamu	Olhuveli	92	ND	ND	ND	ND	ND	ND	ND	01:45:00	ND	02:30:00	NA	NA	NA	NA	stuck infrastructure	false crawl no emergence	NA	NA	NA	NA	NA	NA	NA	false crawl no excavation	NA	NA	NA	NA	NA	NA	NA	NA	NA	NA	NA	NA	NA	NA
ND	NNmdf_22_1053	2022-12-15	2022	12	15	Green	True nest	Rosie Brown /ORP	Noonu	Medhufaru	1	ND	ND	100	ND	ND	ND	ND	NA	NA	NA	NA	No	NA	ND	NA	NA	NA	ND	ND	ND	ND	ND	ND	no excavation	NA	NA	NA	NA	NA	NA	NA	NA	NA	NA	NA	NA	NA	ND
ND	LMohv_22_1055	2022-12-25	2022	12	25	Green	True nest	Sarah Ibrahim /ORP	Laamu	Olhuveli	92	ND	ND	107	ND	ND	5	ND	NA	NA	NA	NA	No	NA	abandoned 1 in vegetation	NA	ND	2023-3-1	2023	3	1	ND	ND	ND	no excavation	NA	NA	NA	NA	NA	NA	NA	NA	NA	NA	NA	NA	NA	66
NA	RArtf_22_1054	2022-12-25	2022	12	25	Green	True nest	CS_130 /Reethi Faru	Raa	Filaidhoo	NA	1	1	118	ND	ND	ND	ND	01:40:00	NA	03:50:00	ND	No	NA	ND	NA	NA	NA	ND	ND	ND	ND	ND	ND	no excavation	NA	NA	NA	NA	NA	NA	NA	NA	NA	NA	NA	NA	NA	ND
ND	LMgdh_22_1057	NA	2022	12	NA	Green	True nest	Julian Gervolino /ORP	Laamu	Gaadhoo	NA	ND	ND	ND	ND	ND	4	1	NA	NA	NA	NA	No	NA	ND	NA	NA	NA	ND	ND	ND	ND	ND	ND	no excavation	NA	NA	NA	NA	NA	NA	NA	NA	NA	NA	NA	NA	NA	ND
ND	NNcki_22_1058	NA	2022	12	NA	Green	True nest	Rosie Brown /ORP	Noonu	Ehdhuffarumairah	NA	ND	ND	114	ND	ND	ND	ND	NA	NA	NA	NA	No	NA	ND	NA	NA	NA	ND	ND	ND	ND	ND	ND	no excavation	NA	NA	NA	NA	NA	NA	NA	NA	NA	NA	NA	NA	NA	ND
ND	NNcki_22_1061	NA	2022	12	NA	Green	True nest	Rosie Brown /ORP	Noonu	Ehdhuffarumairah	NA	ND	ND	103	ND	ND	ND	ND	NA	NA	NA	NA	No	NA	ND	NA	NA	NA	ND	ND	ND	ND	ND	ND	no excavation	NA	NA	NA	NA	NA	NA	NA	NA	NA	NA	NA	NA	NA	ND
ND	NNcki_22_1062	NA	2022	12	NA	Green	True nest	Rosie Brown /ORP	Noonu	Ehdhuffarumairah	NA	ND	ND	104	ND	ND	ND	ND	NA	NA	NA	NA	No	NA	ND	NA	NA	NA	ND	ND	ND	ND	ND	ND	no excavation	NA	NA	NA	NA	NA	NA	NA	NA	NA	NA	NA	NA	NA	ND
ND	NNcki_22_1065	NA	2022	12	NA	Green	True nest	Rosie Brown /ORP	Noonu	Ehdhuffarumairah	NA	ND	ND	ND	ND	ND	ND	ND	NA	NA	NA	NA	No	NA	ND	NA	NA	NA	ND	ND	ND	ND	ND	ND	no excavation	NA	NA	NA	NA	NA	NA	NA	NA	NA	NA	NA	NA	NA	ND
ND	NNcki_22_1066	NA	2022	12	NA	Green	True nest	Rosie Brown /ORP	Noonu	Ehdhuffarumairah	NA	ND	ND	ND	ND	ND	ND	ND	NA	NA	NA	NA	No	NA	ND	NA	NA	NA	ND	ND	ND	ND	ND	ND	no excavation	NA	NA	NA	NA	NA	NA	NA	NA	NA	NA	NA	NA	NA	ND
NA	RAsrf_22_1056	NA	2022	12	NA	Green	True nest	CS_129 /Joali Being	Raa	Vakkarufaru	Sandbank-Filaidhoo	1	1	105	ND	ND	ND	ND	NA	NA	NA	NA	No	NA	ND	NA	NA	NA	ND	ND	ND	ND	ND	ND	no excavation	NA	NA	NA	NA	NA	NA	NA	NA	NA	NA	NA	NA	NA	ND
ND	NA	NA	2022	12	ND	Green	False crawl	Rosie Brown /ORP	Noonu	Ehdhuffarumairah	NA	ND	ND	ND	ND	ND	ND	ND	ND	ND	ND	NA	NA	NA	NA	NA	false crawl no emergence	NA	NA	NA	NA	NA	NA	NA	false crawl no excavation	NA	NA	NA	NA	NA	NA	NA	NA	NA	NA	NA	NA	NA	NA
ND	NA	NA	2022	12	ND	Green	False crawl	Rosie Brown /ORP	Noonu	Ehdhuffarumairah	NA	2	ND	102	ND	ND	ND	ND	ND	ND	ND	NA	NA	NA	NA	NA	false crawl no emergence	NA	NA	NA	NA	NA	NA	NA	false crawl no excavation	NA	NA	NA	NA	NA	NA	NA	NA	NA	NA	NA	NA	NA	NA
ND	NA	NA	2022	12	ND	Green	False crawl	Rosie Brown /ORP	Noonu	Ehdhuffarumairah	NA	1	1	104	ND	ND	ND	ND	ND	ND	ND	NA	NA	NA	NA	NA	false crawl no emergence	NA	NA	NA	NA	NA	NA	NA	false crawl no excavation	NA	NA	NA	NA	NA	NA	NA	NA	NA	NA	NA	NA	NA	NA
ND	NA	NA	2022	12	ND	Green	False crawl	Rosie Brown /ORP	Noonu	Ehdhuffarumairah	NA	ND	ND	97	ND	ND	ND	ND	ND	ND	ND	NA	NA	NA	NA	NA	false crawl no emergence	NA	NA	NA	NA	NA	NA	NA	false crawl no excavation	NA	NA	NA	NA	NA	NA	NA	NA	NA	NA	NA	NA	NA	NA
ND	NA	NA	2022	12	ND	Green	False crawl	Rosie Brown /ORP	Noonu	Ehdhuffarumairah	NA	1	ND	ND	ND	ND	ND	ND	ND	ND	ND	NA	NA	NA	NA	NA	false crawl no emergence	NA	NA	NA	NA	NA	NA	NA	false crawl no excavation	NA	NA	NA	NA	NA	NA	NA	NA	NA	NA	NA	NA	NA	NA
ND	NA	NA	2022	12	ND	Green	False crawl	Rosie Brown /ORP	Noonu	Ehdhuffarumairah	NA	ND	ND	90	ND	ND	ND	ND	ND	ND	ND	NA	NA	NA	NA	NA	false crawl no emergence	NA	NA	NA	NA	NA	NA	NA	false crawl no excavation	NA	NA	NA	NA	NA	NA	NA	NA	NA	NA	NA	NA	NA	NA
ND	BAdkh_22_1130	NA	2022	NA	NA	Green	True nest	NA	Baa	Dhunikolhu	72	ND	ND	ND	ND	ND	ND	ND	NA	NA	NA	NA	No	NA	ND	NA	ND	2022-10-20	2022	10	20	21:00:00	90	ND	Lauren Valentine | Veterinarian Team | Olive Ridley Project	2022-10-22	2022	10	22	93	0	0	90	3	ND	96.77	96.77	90	ND
ND	LMgdh_22_1098	NA	2022	NA	NA	Unknown	True nest	Angeela Aminath /ORP	Laamu	Gaadhoo	NA	ND	ND	ND	ND	ND	0.5	0	NA	NA	NA	NA	No	NA	ND	NA	NA	NA	ND	ND	ND	ND	ND	ND	no excavation	NA	NA	NA	NA	NA	NA	NA	NA	NA	NA	NA	NA	NA	ND
ND	LMgdh_22_1069	NA	2022	NA	NA	Green	True nest	Adam Naahi /ORP Intern	Laamu	Gaadhoo	NA	ND	ND	ND	ND	ND	2	0	NA	NA	NA	NA	No	NA	ND	NA	NA	NA	ND	ND	ND	ND	ND	ND	no excavation	NA	NA	NA	NA	NA	NA	NA	NA	NA	NA	NA	NA	NA	ND
ND	LMgdh_22_1070	NA	2022	NA	NA	Green	True nest	Adam Naahi /ORP Intern	Laamu	Gaadhoo	NA	ND	ND	106	ND	ND	2	0	NA	NA	NA	NA	No	NA	ND	NA	NA	NA	ND	ND	ND	ND	ND	ND	no excavation	NA	NA	NA	NA	NA	NA	NA	NA	NA	NA	NA	NA	NA	ND
ND	LMgdh_22_1071	NA	2022	NA	NA	Green	True nest	Adam Naahi /ORP Intern	Laamu	Gaadhoo	NA	ND	ND	103	ND	ND	2	0	NA	NA	NA	NA	No	NA	ND	NA	NA	NA	ND	ND	ND	ND	ND	ND	no excavation	NA	NA	NA	NA	NA	NA	NA	NA	NA	NA	NA	NA	NA	ND
ND	LMgdh_22_1072	NA	2022	NA	NA	Green	True nest	Adam Naahi /ORP Intern	Laamu	Gaadhoo	NA	ND	ND	105	ND	ND	2	0	NA	NA	NA	NA	No	NA	ND	NA	NA	NA	ND	ND	ND	ND	ND	ND	no excavation	NA	NA	NA	NA	NA	NA	NA	NA	NA	NA	NA	NA	NA	ND
ND	LMgdh_22_1073	NA	2022	NA	NA	Green	True nest	Adam Naahi /ORP Intern	Laamu	Gaadhoo	NA	ND	ND	107	ND	ND	2	0	NA	NA	NA	NA	No	NA	ND	NA	NA	NA	ND	ND	ND	ND	ND	ND	no excavation	NA	NA	NA	NA	NA	NA	NA	NA	NA	NA	NA	NA	NA	ND
ND	LMgdh_22_1082	NA	2022	NA	NA	Green	True nest	Angeela Aminath /ORP	Laamu	Gaadhoo	NA	ND	ND	111	ND	ND	1.5	0	NA	NA	NA	NA	No	NA	ND	NA	NA	NA	ND	ND	ND	ND	ND	ND	no excavation	NA	NA	NA	NA	NA	NA	NA	NA	NA	NA	NA	NA	NA	ND
ND	LMgdh_22_1083	NA	2022	NA	NA	Green	True nest	Angeela Aminath /ORP	Laamu	Gaadhoo	NA	ND	ND	109	ND	ND	3	0	NA	NA	NA	NA	No	NA	ND	NA	NA	NA	ND	ND	ND	ND	ND	ND	no excavation	NA	NA	NA	NA	NA	NA	NA	NA	NA	NA	NA	NA	NA	ND
ND	LMgdh_22_1090	NA	2022	NA	NA	Green	True nest	Angeela Aminath /ORP	Laamu	Gaadhoo	NA	ND	ND	125	ND	ND	0.1	0	NA	NA	NA	NA	No	NA	ND	NA	NA	NA	ND	ND	ND	ND	ND	ND	no excavation	NA	NA	NA	NA	NA	NA	NA	NA	NA	NA	NA	NA	NA	ND
ND	LMgdh_22_1094	NA	2022	NA	NA	Green	True nest	Angeela Aminath /ORP	Laamu	Gaadhoo	NA	ND	ND	104	ND	ND	3	0	NA	NA	NA	NA	No	NA	ND	NA	NA	NA	ND	ND	ND	ND	ND	ND	no excavation	NA	NA	NA	NA	NA	NA	NA	NA	NA	NA	NA	NA	NA	ND
ND	LMgdh_22_1095	NA	2022	NA	NA	Green	True nest	Angeela Aminath /ORP	Laamu	Gaadhoo	NA	ND	ND	132	ND	ND	0	0	NA	NA	NA	NA	No	NA	ND	NA	NA	NA	ND	ND	ND	ND	ND	ND	no excavation	NA	NA	NA	NA	NA	NA	NA	NA	NA	NA	NA	NA	NA	ND
ND	LMgdh_22_1097	NA	2022	NA	NA	Green	True nest	Angeela Aminath /ORP	Laamu	Gaadhoo	NA	ND	ND	127	ND	ND	0	0	NA	NA	NA	NA	No	NA	ND	NA	NA	NA	ND	ND	ND	ND	ND	ND	no excavation	NA	NA	NA	NA	NA	NA	NA	NA	NA	NA	NA	NA	NA	ND
ND	LMgdh_22_1099	NA	2022	NA	NA	Green	True nest	Angeela Aminath /ORP	Laamu	Gaadhoo	NA	ND	ND	99	ND	ND	2.5	0	NA	NA	NA	NA	No	NA	ND	NA	NA	NA	ND	ND	ND	ND	ND	ND	no excavation	NA	NA	NA	NA	NA	NA	NA	NA	NA	NA	NA	NA	NA	ND
ND	LMgdh_22_1100	NA	2022	NA	NA	Green	True nest	Angeela Aminath /ORP	Laamu	Gaadhoo	NA	ND	ND	95	ND	ND	0.4	0	NA	NA	NA	NA	No	NA	ND	NA	NA	NA	ND	ND	ND	ND	ND	ND	no excavation	NA	NA	NA	NA	NA	NA	NA	NA	NA	NA	NA	NA	NA	ND
ND	LMgdh_22_1111	NA	2022	NA	NA	Green	True nest	Isha Afeef /ORP	Laamu	Gaadhoo	NA	ND	ND	102	ND	ND	2	0	NA	NA	NA	NA	No	NA	ND	NA	NA	NA	ND	ND	ND	ND	ND	ND	no excavation	NA	NA	NA	NA	NA	NA	NA	NA	NA	NA	NA	NA	NA	ND
ND	LMgdh_22_1112	NA	2022	NA	NA	Green	True nest	Julian Gervolino /ORP	Laamu	Gaadhoo	NA	ND	ND	ND	ND	ND	6	0	NA	NA	NA	NA	No	NA	ND	NA	NA	NA	ND	ND	ND	ND	ND	ND	no excavation	NA	NA	NA	NA	NA	NA	NA	NA	NA	NA	NA	NA	NA	ND
ND	LMgdh_22_1113	NA	2022	NA	NA	Green	True nest	Julian Gervolino /ORP	Laamu	Gaadhoo	NA	ND	ND	ND	ND	ND	6	0	NA	NA	NA	NA	No	NA	ND	NA	NA	NA	ND	ND	ND	ND	ND	ND	no excavation	NA	NA	NA	NA	NA	NA	NA	NA	NA	NA	NA	NA	NA	ND
ND	LMgdh_22_1120	NA	2022	NA	NA	Green	True nest	Julian Gervolino /ORP	Laamu	Gaadhoo	NA	ND	ND	ND	ND	ND	3	0	NA	NA	NA	NA	No	NA	ND	NA	NA	NA	ND	ND	ND	ND	ND	ND	no excavation	NA	NA	NA	NA	NA	NA	NA	NA	NA	NA	NA	NA	NA	ND
ND	LMgdh_22_1121	NA	2022	NA	NA	Green	True nest	Julian Gervolino /ORP	Laamu	Gaadhoo	NA	ND	ND	ND	ND	ND	0	0	NA	NA	NA	NA	No	NA	ND	NA	NA	NA	ND	ND	ND	ND	ND	ND	no excavation	NA	NA	NA	NA	NA	NA	NA	NA	NA	NA	NA	NA	NA	ND
ND	LMgdh_22_1124	NA	2022	NA	NA	Green	True nest	Julian Gervolino /ORP	Laamu	Gaadhoo	NA	ND	ND	ND	ND	ND	0	0	NA	NA	NA	NA	No	NA	ND	NA	NA	NA	ND	ND	ND	ND	ND	ND	no excavation	NA	NA	NA	NA	NA	NA	NA	NA	NA	NA	NA	NA	NA	ND
ND	LMgdh_22_1125	NA	2022	NA	NA	Green	True nest	Julian Gervolino /ORP	Laamu	Gaadhoo	NA	ND	ND	ND	ND	ND	0	0	NA	NA	NA	NA	No	NA	ND	NA	NA	NA	ND	ND	ND	ND	ND	ND	no excavation	NA	NA	NA	NA	NA	NA	NA	NA	NA	NA	NA	NA	NA	ND
ND	LMgdh_22_1126	NA	2022	NA	NA	Green	True nest	Julian Gervolino /ORP	Laamu	Gaadhoo	NA	ND	ND	ND	ND	ND	0	0	NA	NA	NA	NA	No	NA	ND	NA	NA	NA	ND	ND	ND	ND	ND	ND	no excavation	NA	NA	NA	NA	NA	NA	NA	NA	NA	NA	NA	NA	NA	ND
ND	LMgdh_22_1127	NA	2022	NA	NA	Green	True nest	Julian Gervolino /ORP	Laamu	Gaadhoo	NA	ND	ND	ND	ND	ND	2	2	NA	NA	NA	NA	No	NA	ND	NA	NA	NA	ND	ND	ND	ND	ND	ND	no excavation	NA	NA	NA	NA	NA	NA	NA	NA	NA	NA	NA	NA	NA	ND
ND	LMgdh_22_1128	NA	2022	NA	NA	Green	True nest	Julian Gervolino /ORP	Laamu	Gaadhoo	NA	ND	ND	ND	ND	ND	3	0	NA	NA	NA	NA	No	NA	ND	NA	NA	NA	ND	ND	ND	ND	ND	ND	no excavation	NA	NA	NA	NA	NA	NA	NA	NA	NA	NA	NA	NA	NA	ND
ND	LMgdh_22_1129	NA	2022	NA	NA	Green	True nest	Julian Gervolino /ORP	Laamu	Gaadhoo	NA	ND	ND	ND	ND	ND	0	0	NA	NA	NA	NA	No	NA	ND	NA	NA	NA	ND	ND	ND	ND	ND	ND	no excavation	NA	NA	NA	NA	NA	NA	NA	NA	NA	NA	NA	NA	NA	ND
ND	LMgdh_22_1074	NA	2022	NA	NA	Unknown	True nest	Angeela Aminath /ORP	Laamu	Gaadhoo	NA	ND	ND	ND	ND	ND	0	0	NA	NA	NA	NA	No	NA	ND	NA	NA	NA	ND	ND	ND	ND	ND	ND	no excavation	NA	NA	NA	NA	NA	NA	NA	NA	NA	NA	NA	NA	NA	ND
ND	LMgdh_22_1075	NA	2022	NA	NA	Unknown	True nest	Angeela Aminath /ORP	Laamu	Gaadhoo	NA	ND	ND	ND	ND	ND	0	0	NA	NA	NA	NA	No	NA	ND	NA	NA	NA	ND	ND	ND	ND	ND	ND	no excavation	NA	NA	NA	NA	NA	NA	NA	NA	NA	NA	NA	NA	NA	ND
ND	LMgdh_22_1076	NA	2022	NA	NA	Unknown	True nest	Angeela Aminath /ORP	Laamu	Gaadhoo	NA	ND	ND	ND	ND	ND	0	0	NA	NA	NA	NA	No	NA	ND	NA	NA	NA	ND	ND	ND	ND	ND	ND	no excavation	NA	NA	NA	NA	NA	NA	NA	NA	NA	NA	NA	NA	NA	ND
ND	LMgdh_22_1077	NA	2022	NA	NA	Unknown	True nest	Angeela Aminath /ORP	Laamu	Gaadhoo	NA	ND	ND	ND	ND	ND	0.1	0	NA	NA	NA	NA	No	NA	ND	NA	NA	NA	ND	ND	ND	ND	ND	ND	no excavation	NA	NA	NA	NA	NA	NA	NA	NA	NA	NA	NA	NA	NA	ND
ND	LMgdh_22_1078	NA	2022	NA	NA	Unknown	True nest	Angeela Aminath /ORP	Laamu	Gaadhoo	NA	ND	ND	ND	ND	ND	0.2	0	NA	NA	NA	NA	No	NA	ND	NA	NA	NA	ND	ND	ND	ND	ND	ND	no excavation	NA	NA	NA	NA	NA	NA	NA	NA	NA	NA	NA	NA	NA	ND
ND	LMgdh_22_1079	NA	2022	NA	NA	Unknown	True nest	Angeela Aminath /ORP	Laamu	Gaadhoo	NA	ND	ND	ND	ND	ND	0	0	NA	NA	NA	NA	No	NA	ND	NA	NA	NA	ND	ND	ND	ND	ND	ND	no excavation	NA	NA	NA	NA	NA	NA	NA	NA	NA	NA	NA	NA	NA	ND
ND	LMgdh_22_1080	NA	2022	NA	NA	Unknown	True nest	Angeela Aminath /ORP	Laamu	Gaadhoo	NA	ND	ND	ND	ND	ND	0	0	NA	NA	NA	NA	No	NA	ND	NA	NA	NA	ND	ND	ND	ND	ND	ND	no excavation	NA	NA	NA	NA	NA	NA	NA	NA	NA	NA	NA	NA	NA	ND
ND	LMgdh_22_1081	NA	2022	NA	NA	Unknown	True nest	Angeela Aminath /ORP	Laamu	Gaadhoo	NA	ND	ND	ND	ND	ND	0	0	NA	NA	NA	NA	No	NA	ND	NA	NA	NA	ND	ND	ND	ND	ND	ND	no excavation	NA	NA	NA	NA	NA	NA	NA	NA	NA	NA	NA	NA	NA	ND
ND	LMgdh_22_1084	NA	2022	NA	NA	Unknown	True nest	Angeela Aminath /ORP	Laamu	Gaadhoo	NA	2	ND	ND	ND	ND	0	0	NA	NA	NA	NA	No	NA	1 abandoned dig vegetation	NA	NA	NA	ND	ND	ND	ND	ND	ND	no excavation	NA	NA	NA	NA	NA	NA	NA	NA	NA	NA	NA	NA	NA	ND
ND	LMgdh_22_1085	NA	2022	NA	NA	Unknown	True nest	Angeela Aminath /ORP	Laamu	Gaadhoo	NA	ND	ND	ND	ND	ND	0.2	0.1	NA	NA	NA	NA	No	NA	ND	NA	NA	NA	ND	ND	ND	ND	ND	ND	no excavation	NA	NA	NA	NA	NA	NA	NA	NA	NA	NA	NA	NA	NA	ND
ND	LMgdh_22_1086	NA	2022	NA	NA	Unknown	True nest	Angeela Aminath /ORP	Laamu	Gaadhoo	NA	ND	ND	ND	ND	ND	0	0	NA	NA	NA	NA	No	NA	ND	NA	NA	NA	ND	ND	ND	ND	ND	ND	no excavation	NA	NA	NA	NA	NA	NA	NA	NA	NA	NA	NA	NA	NA	ND
ND	LMgdh_22_1087	NA	2022	NA	NA	Unknown	True nest	Angeela Aminath /ORP	Laamu	Gaadhoo	NA	ND	ND	ND	ND	ND	0	0	NA	NA	NA	NA	No	NA	ND	NA	NA	NA	ND	ND	ND	ND	ND	ND	no excavation	NA	NA	NA	NA	NA	NA	NA	NA	NA	NA	NA	NA	NA	ND
ND	LMgdh_22_1088	NA	2022	NA	NA	Unknown	True nest	Angeela Aminath /ORP	Laamu	Gaadhoo	NA	2	ND	ND	ND	ND	0	0	NA	NA	NA	NA	No	NA	1 abandoned dig vegetation	NA	NA	NA	ND	ND	ND	ND	ND	ND	no excavation	NA	NA	NA	NA	NA	NA	NA	NA	NA	NA	NA	NA	NA	ND
ND	LMgdh_22_1089	NA	2022	NA	NA	Unknown	True nest	Angeela Aminath /ORP	Laamu	Gaadhoo	NA	ND	ND	ND	ND	ND	0	0	NA	NA	NA	NA	No	NA	ND	NA	NA	NA	ND	ND	ND	ND	ND	ND	no excavation	NA	NA	NA	NA	NA	NA	NA	NA	NA	NA	NA	NA	NA	ND
ND	LMgdh_22_1091	NA	2022	NA	NA	Unknown	True nest	Angeela Aminath /ORP	Laamu	Gaadhoo	NA	ND	ND	ND	ND	ND	0	0	NA	NA	NA	NA	No	NA	ND	NA	NA	NA	ND	ND	ND	ND	ND	ND	no excavation	NA	NA	NA	NA	NA	NA	NA	NA	NA	NA	NA	NA	NA	ND
ND	LMgdh_22_1092	NA	2022	NA	NA	Unknown	True nest	Angeela Aminath /ORP	Laamu	Gaadhoo	NA	ND	ND	ND	ND	ND	0	0	NA	NA	NA	NA	No	NA	ND	NA	NA	NA	ND	ND	ND	ND	ND	ND	no excavation	NA	NA	NA	NA	NA	NA	NA	NA	NA	NA	NA	NA	NA	ND
ND	LMgdh_22_1093	NA	2022	NA	NA	Unknown	True nest	Angeela Aminath /ORP	Laamu	Gaadhoo	NA	ND	ND	ND	ND	ND	0.5	0	NA	NA	NA	NA	No	NA	ND	NA	NA	NA	ND	ND	ND	ND	ND	ND	no excavation	NA	NA	NA	NA	NA	NA	NA	NA	NA	NA	NA	NA	NA	ND
ND	NNmdf_22_1145	NA	2022	NA	NA	Green	True nest	Rosie Brown /ORP	Noonu	Medhufaru	10	ND	ND	ND	ND	ND	ND	ND	NA	NA	NA	NA	No	NA	ND	NA	NA	NA	ND	ND	ND	ND	ND	ND	no excavation	NA	NA	NA	NA	NA	NA	NA	NA	NA	NA	NA	NA	NA	ND
ND	NNmdf_22_1151	NA	2022	NA	NA	Green	True nest	Rosie Brown /ORP	Noonu	Medhufaru	6	ND	ND	100	ND	ND	ND	ND	NA	NA	NA	NA	No	NA	ND	NA	NA	NA	ND	ND	ND	ND	ND	ND	no excavation	NA	NA	NA	NA	NA	NA	NA	NA	NA	NA	NA	NA	NA	ND
ND	NNmdf_22_1152	NA	2022	NA	NA	Green	True nest	Rosie Brown /ORP	Noonu	Medhufaru	6	ND	ND	ND	ND	ND	ND	ND	NA	NA	NA	NA	No	NA	ND	NA	NA	NA	ND	ND	ND	ND	ND	ND	no excavation	NA	NA	NA	NA	NA	NA	NA	NA	NA	NA	NA	NA	NA	ND
ND	NNmdf_22_1149	NA	2022	NA	NA	Unknown	True nest	Rosie Brown /ORP	Noonu	Medhufaru	6	ND	ND	88	ND	ND	ND	ND	NA	NA	NA	NA	No	NA	ND	NA	ND	NA	2022	ND	ND	ND	113	ND	0181 | Citizen Scientist	2022-11-09	2022	11	9	123	1	6	120	3	ND	91.87	97.56	114	ND
ND	NNmdf_22_1134	NA	2022	NA	NA	Green	True nest	Rosie Brown /ORP	Noonu	Medhufaru	6	ND	ND	89	ND	ND	ND	ND	NA	NA	NA	NA	No	NA	ND	NA	ND	NA	2022	ND	ND	ND	120	ND	0181 | Citizen Scientist	2022-11-04	2022	11	4	137	2	0	122	15	ND	87.59	89.05	122	ND
ND	NNmdf_22_1142	NA	2022	NA	NA	Green	True nest	Rosie Brown /ORP	Noonu	Medhufaru	10	ND	ND	ND	ND	ND	ND	ND	NA	NA	NA	NA	No	NA	ND	NA	ND	NA	2022	ND	ND	ND	71	ND	Humi	2022-12-01	2022	12	1	73	0	0	71	2	ND	97.26	97.26	71	ND
ND	NNmdf_22_1132	NA	2022	NA	NA	Green	True nest	Rosie Brown /ORP	Noonu	Medhufaru	10	2	ND	101	ND	ND	3.3	ND	NA	NA	NA	NA	No	NA	ND	NA	ND	2022-9-24	2022	9	24	06:30:00	18	ND	Rosie Brown | Sea Turtle Biologist | Olive Ridley Project	2022-09-28	2022	9	28	30	3	0	21	9	1	60	70	21	ND
ND	NNmdf_22_1131	NA	2022	NA	NA	Green	True nest	Rosie Brown /ORP	Noonu	Medhufaru	6	ND	ND	ND	ND	ND	7.3	ND	NA	NA	NA	NA	No	NA	ND	NA	ND	2022-10-4	2022	10	4	ND	18	ND	Rosie Brown | Sea Turtle Biologist | Olive Ridley Project	2022-10-06	2022	10	6	57	3	2	22	35	ND	29.82	38.6	20	ND
ND	NNmdf_22_1105	NA	2022	NA	NA	Green	True nest	CS_117	Noonu	Medhufaru	2025-06-07	ND	ND	ND	ND	ND	3.4	ND	NA	NA	NA	NA	No	NA	ND	NA	ND	2022-8-9	2022	8	9	ND	51	ND	Rosie Brown | Sea Turtle Biologist | Olive Ridley Project	2022-08-11	2022	8	11	60	0	0	51	9	ND	85	85	51	ND
ND	NNmdf_22_1133	NA	2022	NA	NA	Green	True nest	Rosie Brown /ORP	Noonu	Medhufaru	10	ND	ND	ND	ND	ND	1.2	ND	NA	NA	NA	NA	No	NA	ND	NA	ND	NA	2022	ND	ND	ND	69	ND	Rosie Brown | Sea Turtle Biologist | Olive Ridley Project	2022-09-28	2022	9	28	84	0	0	69	15	1	82.14	82.14	69	ND
ND	NNmdf_22_1144	NA	2022	NA	NA	Green	True nest	Rosie Brown /ORP	Noonu	Medhufaru	6	ND	ND	ND	ND	ND	7	ND	NA	NA	NA	NA	No	NA	ND	NA	ND	NA	2022	ND	ND	ND	75	ND	Rosie Brown | Sea Turtle Biologist | Olive Ridley Project	2022-08-26	2022	8	26	98	0	21	96	2	ND	76.53	97.96	75	ND
ND	NNcki_22_1136	NA	2022	NA	NA	Green	True nest	Rosie Brown /ORP	Noonu	Ehdhuffarumairah	NA	ND	ND	ND	ND	ND	3	ND	NA	NA	NA	NA	No	NA	ND	NA	ND	NA	2022	ND	ND	ND	78	ND	Rosie Brown | Sea Turtle Biologist | Olive Ridley Project	2022-12-17	2022	12	17	86	0	1	79	7	ND	90.7	91.86	78	ND
ND	NNmdf_22_1143	NA	2022	NA	NA	Green	True nest	Rosie Brown /ORP	Noonu	Medhufaru	6	ND	ND	ND	ND	ND	5	ND	NA	NA	NA	NA	No	NA	ND	NA	ND	2022-10-11	2022	10	11	ND	78	ND	Rosie Brown | Sea Turtle Biologist | Olive Ridley Project	2022-10-13	2022	10	13	80	0	0	78	2	ND	97.5	97.5	78	ND
ND	NNmdf_22_1107	NA	2022	NA	NA	Green	True nest	CS_118	Noonu	Medhufaru	7	ND	ND	108	ND	ND	7.1	ND	NA	NA	NA	NA	No	NA	ND	NA	ND	2022-7-22	2022	7	22	ND	85	ND	Rosie Brown | Sea Turtle Biologist | Olive Ridley Project	2022-07-25	2022	7	25	100	0	1	86	14	ND	85	86	85	ND
ND	NNmdf_22_1106	NA	2022	NA	NA	Green	True nest	CS_118	Noonu	Medhufaru	6	ND	ND	100	ND	ND	2	ND	NA	NA	NA	NA	No	NA	ND	NA	ND	NA	2022	ND	ND	ND	86	ND	Rosie Brown | Sea Turtle Biologist | Olive Ridley Project	2022-08-09	2022	8	9	118	1	0	87	31	ND	72.88	73.73	87	ND
ND	NNcki_22_1138	NA	2022	NA	NA	Green	True nest	Rosie Brown /ORP	Noonu	Ehdhuffarumairah	NA	ND	ND	ND	ND	ND	5.2	ND	NA	NA	NA	NA	No	NA	ND	NA	ND	NA	2022	ND	ND	ND	87	ND	Rosie Brown | Sea Turtle Biologist | Olive Ridley Project	2022-09-05	2022	9	5	93	0	1	88	5	ND	93.55	94.62	87	ND
ND	NNmdf_22_1135	NA	2022	NA	NA	Green	True nest	Rosie Brown /ORP	Noonu	Medhufaru	10	ND	ND	ND	ND	ND	2	ND	NA	NA	NA	NA	No	NA	ND	NA	ND	2022-7-27	2022	7	27	ND	88	ND	Rosie Brown | Sea Turtle Biologist | Olive Ridley Project	2022-07-29	2022	7	29	100	3	0	91	9	ND	88	91	91	ND
ND	NNmdf_22_1139	NA	2022	NA	NA	Green	True nest	Rosie Brown /ORP	Noonu	Medhufaru	11	ND	ND	ND	ND	ND	5	ND	NA	NA	NA	NA	No	NA	ND	NA	ND	NA	2022	ND	ND	ND	90	ND	Rosie Brown | Sea Turtle Biologist | Olive Ridley Project	2022-08-31	2022	8	31	97	1	1	92	5	ND	92.78	94.85	91	ND
ND	NNmdf_22_1141	NA	2022	NA	NA	Green	True nest	Rosie Brown /ORP	Noonu	Medhufaru	6	ND	ND	ND	ND	ND	8	ND	NA	NA	NA	NA	No	NA	ND	NA	ND	NA	2022	ND	ND	ND	92	ND	Rosie Brown | Sea Turtle Biologist | Olive Ridley Project	2022-09-02	2022	9	2	95	0	0	92	3	ND	96.84	96.84	92	ND
ND	NNmdf_22_1103	NA	2022	NA	NA	Green	True nest	CS_089 /Soneva Jani	Noonu	Medhufaru	6	ND	ND	114	ND	ND	6	ND	NA	NA	NA	NA	No	NA	ND	NA	ND	2022-8-23	2022	8	23	ND	103	ND	Rosie Brown | Sea Turtle Biologist | Olive Ridley Project	2022-08-25	2022	8	25	106	0	0	103	3	ND	97.17	97.17	103	ND
ND	NNmdf_22_1140	NA	2022	NA	NA	Green	True nest	Rosie Brown /ORP	Noonu	Medhufaru	4	ND	ND	ND	ND	ND	ND	ND	NA	NA	NA	NA	No	NA	ND	NA	ND	2023-1-4	2023	1	4	09:20:00	106	ND	Rosie Brown | Sea Turtle Biologist | Olive Ridley Project	2023-01-06	2023	1	6	110	0	0	106	4	ND	96.36	96.36	106	ND
ND	NNmdf_22_1137	NA	2022	NA	NA	Green	True nest	Rosie Brown /ORP	Noonu	Medhufaru	10	ND	ND	ND	ND	ND	4.3	ND	NA	NA	NA	NA	No	NA	ND	NA	ND	2022-10-11	2022	10	11	ND	116	ND	Rosie Brown | Sea Turtle Biologist | Olive Ridley Project	2022-10-13	2022	10	13	123	0	0	116	7	ND	94.31	94.31	116	ND
ND	NNmdf_22_1108	NA	2022	NA	NA	Green	True nest	CS_118	Noonu	Medhufaru	8	ND	ND	110	ND	ND	ND	ND	NA	NA	NA	NA	No	NA	ND	NA	NA	NA	ND	ND	ND	ND	ND	ND	Rosie Brown | Sea Turtle Biologist | Olive Ridley Project	ND	ND	ND	ND	ND	ND	ND	ND	ND	ND	NA	NA	NA	ND
ND	BAfnh_22_1155	NA	2022	ND	ND	Green	True nest	CS_016 /Finolhu	Baa	Finolhu	Sandbank	ND	ND	/	ND	ND	9	0	NA	NA	NA	NA	No	NA	ND	NA	ND	2022-9-29	2022	9	29	19:00:00	60	ND	no excavation	NA	NA	NA	NA	NA	NA	NA	NA	NA	NA	NA	NA	NA	ND
ND	DHnym_22_1104	NA	2022	ND	ND	Green	True nest	CS_112 /Niyama	Dhaalu	En'boodhoofushi	Villa 10	ND	ND	ND	ND	ND	ND	ND	NA	NA	NA	NA	No	NA	ND	NA	0112 | Marine Biologist | Niyama Private Island	2022-10-23	2022	10	23	19:50:00	97	ND	no excavation	NA	NA	NA	NA	NA	NA	NA	NA	NA	NA	NA	NA	NA	ND
ND	NA	NA	2022	ND	ND	Green	False crawl	Angeela Aminath /ORP	Laamu	Gaadhoo	NA	2	ND	101	ND	ND	0.3	0	ND	ND	ND	NA	NA	NA	NA	NA	false crawl no emergence	NA	NA	NA	NA	NA	NA	NA	false crawl no excavation	NA	NA	NA	NA	NA	NA	NA	NA	NA	NA	NA	NA	NA	NA
ND	NA	NA	2022	ND	ND	Green	False crawl	Angeela Aminath /ORP	Laamu	Gaadhoo	NA	0	0	89	ND	ND	5	-4	ND	ND	ND	NA	NA	NA	NA	in vegetation	false crawl no emergence	NA	NA	NA	NA	NA	NA	NA	false crawl no excavation	NA	NA	NA	NA	NA	NA	NA	NA	NA	NA	NA	NA	NA	NA
ND	NA	NA	2022	ND	ND	Green	False crawl	Angeela Aminath /ORP	Laamu	Gaadhoo	NA	ND	ND	113	ND	ND	0.1	0	ND	ND	ND	NA	NA	NA	NA	NA	false crawl no emergence	NA	NA	NA	NA	NA	NA	NA	false crawl no excavation	NA	NA	NA	NA	NA	NA	NA	NA	NA	NA	NA	NA	NA	NA
ND	NA	NA	2022	ND	ND	Green	False crawl	Isha Afeef /ORP	Laamu	Gaadhoo	NA	ND	ND	100	ND	ND	2	0	ND	ND	ND	NA	NA	NA	NA	NA	false crawl no emergence	NA	NA	NA	NA	NA	NA	NA	false crawl no excavation	NA	NA	NA	NA	NA	NA	NA	NA	NA	NA	NA	NA	NA	NA
ND	NA	NA	2022	ND	ND	Green	False crawl	Julian Gervolino /ORP	Laamu	Gaadhoo	NA	ND	ND	ND	ND	ND	3	0	ND	ND	ND	NA	NA	NA	NA	NA	false crawl no emergence	NA	NA	NA	NA	NA	NA	NA	false crawl no excavation	NA	NA	NA	NA	NA	NA	NA	NA	NA	NA	NA	NA	NA	NA
ND	NA	NA	2022	ND	ND	Green	False crawl	Julian Gervolino /ORP	Laamu	Gaadhoo	NA	1	ND	ND	ND	ND	0	0	ND	ND	ND	NA	NA	NA	NA	NA	false crawl no emergence	NA	NA	NA	NA	NA	NA	NA	false crawl no excavation	NA	NA	NA	NA	NA	NA	NA	NA	NA	NA	NA	NA	NA	NA
ND	NA	NA	2022	ND	ND	Green	False crawl	Julian Gervolino /ORP	Laamu	Gaadhoo	NA	1	1	ND	ND	ND	1	0	ND	ND	ND	NA	NA	NA	NA	NA	false crawl no emergence	NA	NA	NA	NA	NA	NA	NA	false crawl no excavation	NA	NA	NA	NA	NA	NA	NA	NA	NA	NA	NA	NA	NA	NA
ND	NA	NA	2022	ND	ND	Green	False crawl	Julian Gervolino /ORP	Laamu	Gaadhoo	NA	3	ND	ND	ND	ND	1	3	ND	ND	ND	NA	NA	NA	NA	NA	false crawl no emergence	NA	NA	NA	NA	NA	NA	NA	false crawl no excavation	NA	NA	NA	NA	NA	NA	NA	NA	NA	NA	NA	NA	NA	NA
ND	NA	NA	2022	ND	ND	Green	False crawl	Julian Gervolino /ORP	Laamu	Gaadhoo	NA	ND	ND	ND	ND	ND	6	0	ND	ND	ND	NA	NA	NA	NA	NA	false crawl no emergence	NA	NA	NA	NA	NA	NA	NA	false crawl no excavation	NA	NA	NA	NA	NA	NA	NA	NA	NA	NA	NA	NA	NA	NA
ND	NA	NA	2022	ND	ND	Green	False crawl	Julian Gervolino /ORP	Laamu	Gaadhoo	NA	ND	ND	ND	ND	ND	0	0	ND	ND	ND	NA	NA	NA	NA	NA	false crawl no emergence	NA	NA	NA	NA	NA	NA	NA	false crawl no excavation	NA	NA	NA	NA	NA	NA	NA	NA	NA	NA	NA	NA	NA	NA
ND	NA	NA	2022	ND	ND	Green	False crawl	Julian Gervolino /ORP	Laamu	Gaadhoo	NA	ND	ND	ND	ND	ND	4	0	ND	ND	ND	NA	NA	NA	NA	NA	false crawl no emergence	NA	NA	NA	NA	NA	NA	NA	false crawl no excavation	NA	NA	NA	NA	NA	NA	NA	NA	NA	NA	NA	NA	NA	NA
ND	NA	NA	2022	ND	ND	Green	False crawl	Julian Gervolino /ORP	Laamu	Gaadhoo	NA	ND	ND	ND	ND	ND	3	0	ND	ND	ND	NA	NA	NA	NA	NA	false crawl no emergence	NA	NA	NA	NA	NA	NA	NA	false crawl no excavation	NA	NA	NA	NA	NA	NA	NA	NA	NA	NA	NA	NA	NA	NA
ND	NA	NA	2022	ND	ND	Green	False crawl	CS_118	Noonu	Medhufaru	7	ND	ND	104	ND	ND	ND	ND	ND	ND	ND	NA	NA	NA	NA	NA	false crawl no emergence	NA	NA	NA	NA	NA	NA	NA	false crawl no excavation	NA	NA	NA	NA	NA	NA	NA	NA	NA	NA	NA	NA	NA	NA
ND	NA	NA	2022	ND	ND	Green	False crawl	Rosie Brown /ORP	Noonu	Medhufaru	10	ND	ND	112	ND	ND	ND	ND	ND	ND	ND	NA	NA	NA	NA	NA	false crawl no emergence	NA	NA	NA	NA	NA	NA	NA	false crawl no excavation	NA	NA	NA	NA	NA	NA	NA	NA	NA	NA	NA	NA	NA	NA
ND	NA	NA	2022	ND	ND	Green	False crawl	Rosie Brown /ORP	Noonu	Medhufaru	10	ND	ND	95	ND	ND	ND	ND	ND	ND	ND	NA	NA	NA	NA	NA	false crawl no emergence	NA	NA	NA	NA	NA	NA	NA	false crawl no excavation	NA	NA	NA	NA	NA	NA	NA	NA	NA	NA	NA	NA	NA	NA
ND	NA	NA	2022	ND	ND	Green	False crawl	Rosie Brown /ORP	Noonu	Medhufaru	2025-06-07	ND	ND	115	ND	ND	ND	ND	ND	ND	ND	NA	NA	NA	NA	NA	false crawl no emergence	NA	NA	NA	NA	NA	NA	NA	false crawl no excavation	NA	NA	NA	NA	NA	NA	NA	NA	NA	NA	NA	NA	NA	NA
ND	NA	NA	2022	ND	ND	Green	False crawl	Rosie Brown /ORP	Noonu	Medhufaru	6	ND	ND	ND	ND	ND	ND	ND	ND	ND	ND	NA	NA	NA	NA	NA	false crawl no emergence	NA	NA	NA	NA	NA	NA	NA	false crawl no excavation	NA	NA	NA	NA	NA	NA	NA	NA	NA	NA	NA	NA	NA	NA
ND	BAfnh_22_1153	NA	2022			Green	True nest	CS_016 /Finolhu	Baa	Finolhu	Sandbank	ND	ND	ND	ND	ND	ND	ND	NA	NA	NA	NA	No	NA	ND	NA	ND	2022-12-2	2022	12	2	17:30:00	ND	ND	ND	2022-12-09	2022	12	9	97	0	0	94	3	ND	96.91	96.91	94	ND
ND	BAfnh_22_1154	NA	2022			Green	True nest	CS_016 /Finolhu	Baa	Finolhu	Sandbank	ND	ND	/	ND	ND	ND	ND	NA	NA	NA	NA	No	NA	ND	NA	ND	2022-11-2	2022	11	2	22:00:00	ND	ND	ND	2022-11-11	2022	11	11	106	0	0	105	1	ND	99.06	99.06	105	ND
ND	BAmld_22_1156	NA	2022			Green	True nest	CS_110	Baa	Milaidhoo	villa 216	ND	ND	ND	ND	ND	20	ND	NA	NA	NA	NA	No	NA	ND	NA	ND	2022-3-16	2022	3	16	ND	ND	ND	ND	NA	2022	ND	ND	101	0	0	98	1	ND	99.01	99.01	100	ND
ND	NNorv1_22_1158	NA	2022			Hawksbill	True nest	NA	Noonu	Orimasvaru		ND	ND	ND	ND	ND	ND	ND	NA	NA	NA	NA	No	NA	ND	NA	ND	2023-1-8	2023	1	8	10:00:00	ND	ND	no excavation	NA	NA	NA	NA	NA	NA	NA	NA	NA	NA	NA	NA	NA	ND
ND	NNmdf_22_1157	NA	2022			Unknown	True nest	Rosie Brown /ORP	Noonu	Medhufaru		ND	ND	ND	ND	ND	3	ND	NA	NA	NA	NA	No	NA	ND	NA	ND	NA	2023	ND	ND	ND	114	ND	Rosie Brown | Sea Turtle Biologist | Olive Ridley Project	2023-01-12	2023	1	12	118	0	0	114	4	ND	96.61	96.61	114	ND
NA	RArtf_23_1159	2023-01-06	2023	1	6	Green	True nest	CS_130 /Reethi Faru	Raa	Filaidhoo	NA	1	1	113	ND	ND	ND	ND	03:00:00	NA	05:51:00	ND	No	NA	ND	NA	NA	NA	ND	ND	ND	ND	ND	ND	no excavation	NA	NA	NA	NA	NA	NA	NA	NA	NA	NA	NA	NA	NA	ND
GR941	LMohv_23_1160	2023-01-07	2023	1	7	Green	True nest	Julian Gervolino /ORP	Laamu	Olhuveli	V90/89	1	1	105	97	89	4	1	NA	NA	NA	NA	No	NA	ND	NA	NA	2023-3-4	2023	3	4	18:40:00	6	NA	Julian Gervolino | Sea Turtle Biologist | Olive Ridley Project	2023-03-11	2023	3	11	100	0	0	6	94	NA	6	6	6	56
NA	NA	2023-01-07	2023	1	7	Green	False crawl	Rosie Brown /ORP	Noonu	Medhufaru	S1	NA	NA	NA	NA	NA	NA	NA	NA	ND	01:45:00	NA	NA	NA	NA	NA	false crawl no emergence	NA	NA	NA	NA	NA	NA	NA	false crawl no excavation	NA	NA	NA	NA	NA	NA	NA	NA	NA	NA	NA	NA	NA	NA
GR1599	SVgks_23_1161	2023-01-07	2023	1	7	Green	True nest	Neus Segura /ORP	Shaviyani	Gaakoshibi	V203	2	1	ND	ND	ND	3	ND	ND	ND	09:10:00	121	Flooding	NA	1 abandoned BP roots	NA	Neus Segura | Sea Turtle Biologist | Olive Ridley Project	2023-3-7	2023	3	7	20:45:00	95	NA	Neus Segura | Sea Turtle Biologist | Olive Ridley Project	2023-03-10	2023	3	10	120	3	9	107	13	1	79.17	89.17	98	59
NA	LMohv_23_1163	2023-01-10	2023	1	10	Green	True nest	Sarah Ibrahim /ORP	Laamu	Olhuveli	V94	1	1	105	ND	ND	5	1	NA	NA	NA	NA	No	NA	ND	NA	NA	2023-3-15	2023	3	15	ND	6	NA	Julian Gervolino | Sea Turtle Biologist | Olive Ridley Project	2023-03-18	2023	3	18	87	0	0	6	81	NA	6.9	6.9	6	64
NA	SVgks_23_1164	2023-01-12	2023	1	12	Green	True nest	Neus Segura /ORP	Shaviyani	Gaakoshibi	V107	1	1	77	ND	ND	2	ND	NA	NA	NA	105	No	NA	in vegetation	NA	Not directly witnessed	2023-3-14	2023	3	14	ND	103	5	Neus Segura | Sea Turtle Biologist | Olive Ridley Project	2023-03-16	2023	3	16	105	0	1	104	1	NA	98.1	99.05	103	61
NA	BAlng_23_1165	2023-01-16	2023	1	16	Green	True nest	CS_068 /Four Seasons Maldives	Baa	Lan'daagiraavaru	NA	1	1	ND	ND	ND	ND	ND	NA	NA	NA	NA	No	NA	ND	NA	NA	NA	ND	ND	ND	ND	ND	ND	no excavation	NA	NA	NA	NA	NA	NA	NA	NA	NA	NA	NA	NA	NA	ND
NA	BAhfi_23_1166	2023-01-18	2023	1	18	Green	True nest	Afrah Abdul Sathaar /ORP	Baa	Hanifaru	NA	1	1	93	ND	ND	15	0	NA	NA	NA	NA	No	NA	ND	NA	NA	NA	ND	ND	ND	ND	ND	ND	no excavation	NA	NA	NA	NA	NA	NA	NA	NA	NA	NA	NA	NA	NA	ND
NA	RAccm_23_1167	2023-01-18	2023	1	18	Green	True nest	CS_076 /Cora Cora	Raa	Maamin'gili	SE side	1	1	ND	ND	ND	ND	ND	NA	NA	NA	NA	No	NA	ND	NA	NA	NA	ND	ND	ND	ND	ND	ND	no excavation	NA	NA	NA	NA	NA	NA	NA	NA	NA	NA	NA	NA	NA	ND
NA	RArtf_23_1168	2023-01-19	2023	1	19	Green	True nest	CS_130 /Reethi Faru	Raa	Filaidhoo	NA	1	1	113	ND	ND	ND	ND	00:35:00	NA	03:35:00	ND	No	NA	ND	NA	NA	NA	ND	ND	ND	ND	ND	ND	no excavation	NA	NA	NA	NA	NA	NA	NA	NA	NA	NA	NA	NA	NA	ND
NA	SVgks_23_1169	2023-01-21	2023	1	21	Green	True nest	Neus Segura /ORP	Shaviyani	Gaakoshibi	V605	2	1	115	ND	ND	ND	ND	NA	NA	NA	132	Flooding	NA	2 abandoned EC vegetation	NA	Neus Segura | Sea Turtle Biologist | Olive Ridley Project	2023-3-21	2023	3	21	ND	78	20	Neus Segura | Sea Turtle Biologist | Olive Ridley Project	2023-03-23	2023	3	23	132	14	4	96	36	NA	59.09	72.73	92	59
NA	NA	2023-01-22	2023	1	22	Green	False crawl	Neus Segura /ORP	Shaviyani	Gaakoshibi	Behind Spa	0	0	98	104	69	NA	NA	NA	NA	21:00:00	NA	NA	NA	NA	NA	false crawl no emergence	NA	NA	NA	NA	NA	NA	NA	false crawl no excavation	NA	NA	NA	NA	NA	NA	NA	NA	NA	NA	NA	NA	NA	NA
NA	NA	2023-01-23	2023	1	23	Green	False crawl	Neus Segura /ORP	Shaviyani	Gaakoshibi	V107	0	0	98	NA	NA	6	NA	NA	NA	NA	NA	NA	NA	NA	NA	false crawl no emergence	NA	NA	NA	NA	NA	NA	NA	false crawl no excavation	NA	NA	NA	NA	NA	NA	NA	NA	NA	NA	NA	NA	NA	NA
NA	NA	2023-01-23	2023	1	23	Green	False crawl	Neus Segura /ORP	Shaviyani	Gaakoshibi	V106	1	1	105	NA	NA	NA	NA	NA	NA	NA	NA	NA	NA	NA	NA	false crawl no emergence	NA	NA	NA	NA	NA	NA	NA	false crawl no excavation	NA	NA	NA	NA	NA	NA	NA	NA	NA	NA	NA	NA	NA	NA
NA	NA	2023-01-24	2023	1	24	Green	False crawl	Neus Segura /ORP	Shaviyani	Gaakoshibi	Behind spa	1	1	105	NA	NA	5	NA	NA	NA	NA	NA	NA	NA	NA	NA	false crawl no emergence	NA	NA	NA	NA	NA	NA	NA	false crawl no excavation	NA	NA	NA	NA	NA	NA	NA	NA	NA	NA	NA	NA	NA	NA
NA	HDhnm_23_1174	2023-01-25	2023	1	25	Olive Ridley	True nest	CS_056 /Hanimaadhoo	Haa Dhaalu	Hanimaadhoo	NA	1	1	ND	ND	ND	ND	ND	NA	NA	NA	NA	No	NA	ND	NA	NA	2023-3-22	2023	3	22	16:15:00	118	NA	0056 | Citizen Scientist | Hanimaadhoo		2023	NA		132	0	6	124	8	NA	89.39	93.94	118	56
GR1556	LMohv_23_1175	2023-01-28	2023	1	28	Green	True nest	Julian Gervolino /ORP	Laamu	Olhuveli	V85	1	1	107	97	91	4	0	04:23:00	NA	05:35:00	ND	No	NA	ND	NA	Julian Gervolino | Sea Turtle Biologist | Olive Ridley Project	2023-3-26	2023	3	26	18:55:00	37	NA	Julian Gervolino | Sea Turtle Biologist | Olive Ridley Project	2023-03-29	2023	3	29	54	0	3	40	14	NA	68.52	74.07	37	57
NA	LVkrd_23_1179	2023-01-30	2023	1	30	Green	True nest	NA	Lhaviyani	Kurehdhoo	N Beach V308	1	1	ND	ND	ND	ND	ND	NA	NA	NA	NA	No	NA	ND	NA	NA	NA	ND	ND	ND	ND	ND	ND	no excavation	NA	NA	NA	NA	NA	NA	NA	NA	NA	NA	NA	NA	NA	ND
NA	NA	2023-01-30	2023	1	30	Green	False crawl	Rosie Brown /ORP	Noonu	Medhufaru	S4	2	0	105	NA	NA	NA	NA	NA	NA	NA	NA	NA	NA	NA	NA	false crawl no emergence	NA	NA	NA	NA	NA	NA	NA	false crawl no excavation	NA	NA	NA	NA	NA	NA	NA	NA	NA	NA	NA	NA	NA	NA
NA	NA	2023-01-30	2023	1	30	Green	False crawl	CS_130 /Reethi Faru	Raa	Filaidhoo	NA	1	1	113	NA	NA	NA	NA	00:45:00	NA	01:20:00	NA	NA	NA	NA	NA	false crawl no emergence	NA	NA	NA	NA	NA	NA	NA	false crawl no excavation	NA	NA	NA	NA	NA	NA	NA	NA	NA	NA	NA	NA	NA	NA
NA	NA	2023-01-30	2023	1	30	Green	False crawl	CS_130 /Reethi Faru	Raa	Filaidhoo	NA	1	1	113	NA	NA	NA	NA	00:45:00	NA	01:20:00	NA	NA	NA	NA	NA	false crawl no emergence	NA	NA	NA	NA	NA	NA	NA	false crawl no excavation	NA	NA	NA	NA	NA	NA	NA	NA	NA	NA	NA	NA	NA	NA
NA	RArtf_23_1178	2023-01-30	2023	1	30	Green	True nest	CS_130 /Reethi Faru	Raa	Filaidhoo	NA	1	1	113	ND	ND	ND	ND	05:00:00	NA	07:49:00	ND	No	NA	ND	NA	NA	NA	ND	ND	ND	ND	ND	ND	no excavation	NA	NA	NA	NA	NA	NA	NA	NA	NA	NA	NA	NA	NA	ND
NA	NA	2023-01-31	2023	1	31	Green	False crawl	CS_023	Baa	Miriandhoo	NA	1	NA	NA	NA	NA	NA	NA	21:23:00	NA	22:50:00	NA	NA	NA	NA	NA	false crawl no emergence	NA	NA	NA	NA	NA	NA	NA	false crawl no excavation	NA	NA	NA	NA	NA	NA	NA	NA	NA	NA	NA	NA	NA	NA
NA	BAhfi_23_1182	2023-01-31	2023	1	31	Green	True nest	CS_023	Baa	Hanifaru	NA	1	1	ND	ND	ND	1	0	NA	NA	NA	NA	No	NA	ND	NA	NA	NA	ND	ND	ND	ND	ND	ND	no excavation	NA	NA	NA	NA	NA	NA	NA	NA	NA	NA	NA	NA	NA	ND
NA	NA	2023-01-31	2023	1	31	Green	False crawl	Rosie Brown /ORP	Noonu	Medhufaru	S4	2	0	108	NA	NA	NA	NA	NA	NA	NA	NA	NA	NA	NA	NA	false crawl no emergence	NA	NA	NA	NA	NA	NA	NA	false crawl no excavation	NA	NA	NA	NA	NA	NA	NA	NA	NA	NA	NA	NA	NA	NA
NA	LMgdh_23_1188	NA	2023	1	NA	Green	True nest	Ibrahim Inaan /ORP	Laamu	Gaadhoo	Gaadhoo beach	ND	ND	109	ND	ND	4	2	NA	NA	NA	NA	No	NA	ND	NA	NA	NA	ND	ND	ND	ND	ND	ND	no excavation	NA	NA	NA	NA	NA	NA	NA	NA	NA	NA	NA	NA	NA	ND
NA	LMgdh_23_1189	NA	2023	1	NA	Green	True nest	Ibrahim Inaan /ORP	Laamu	Gaadhoo	Gaadhoo beach	ND	ND	105	ND	ND	5	1	NA	NA	NA	NA	No	NA	ND	NA	NA	NA	ND	ND	ND	ND	ND	ND	no excavation	NA	NA	NA	NA	NA	NA	NA	NA	NA	NA	NA	NA	NA	ND
NA	LMgdh_23_1191	NA	2023	1	NA	Green	True nest	Ibrahim Inaan /ORP	Laamu	Gaadhoo	Gaadhoo beach	ND	ND	104	ND	ND	4	0	NA	NA	NA	NA	No	NA	ND	NA	NA	NA	ND	ND	ND	ND	ND	ND	no excavation	NA	NA	NA	NA	NA	NA	NA	NA	NA	NA	NA	NA	NA	ND
NA	LMgdh_23_1195	NA	2023	1	NA	Green	True nest	Julian Gervolino /ORP	Laamu	Gaadhoo	Gaadhoo beach	ND	ND	97	ND	ND	6	0	NA	NA	NA	NA	No	NA	ND	NA	NA	NA	ND	ND	ND	ND	ND	ND	no excavation	NA	NA	NA	NA	NA	NA	NA	NA	NA	NA	NA	NA	NA	ND
NA	LMgdh_23_1196	NA	2023	1	NA	Green	True nest	Julian Gervolino /ORP	Laamu	Gaadhoo	Gaadhoo beach	ND	ND	ND	ND	ND	4	0	NA	NA	NA	NA	No	NA	ND	NA	NA	NA	ND	ND	ND	ND	ND	ND	no excavation	NA	NA	NA	NA	NA	NA	NA	NA	NA	NA	NA	NA	NA	ND
NA	LMgdh_23_1206	NA	2023	1	NA	Green	True nest	Sarah Ibrahim /ORP	Laamu	Gaadhoo	Gaadhoo beach	ND	ND	ND	ND	ND	3	0	NA	NA	NA	NA	No	NA	ND	NA	NA	NA	ND	ND	ND	ND	ND	ND	no excavation	NA	NA	NA	NA	NA	NA	NA	NA	NA	NA	NA	NA	NA	ND
NA	LMgdh_23_1208	NA	2023	1	NA	Green	True nest	Sarah Ibrahim /ORP	Laamu	Gaadhoo	Gaadhoo beach	ND	ND	119	ND	ND	3	0	NA	NA	NA	NA	No	NA	ND	NA	NA	NA	ND	ND	ND	ND	ND	ND	no excavation	NA	NA	NA	NA	NA	NA	NA	NA	NA	NA	NA	NA	NA	ND
NA	LMgdh_23_1197	NA	2023	1	NA	Green	True nest	Julian Gervolino /ORP	Laamu	Gaadhoo	Gaadhoo beach	ND	ND	ND	ND	ND	4	0	NA	NA	NA	NA	No	NA	ND	NA	NA	NA	ND	ND	ND	ND	ND	ND	no excavation	NA	NA	NA	NA	NA	NA	NA	NA	NA	NA	NA	NA	NA	ND
NA	LMgdh_23_1184	NA	2023	1	NA	Green	True nest	Ibrahim Inaan /ORP	Laamu	Gaadhoo	Gaadhoo beach	ND	ND	106	ND	ND	2	3	NA	NA	NA	NA	No	NA	ND	NA	ND	2023-4-6	2023	4	6	ND	48	ND	Inaan Ahmed	2023-04-10	2023	4	10	52	1	0	48	3	ND	92.31	94.23	49	ND
NA	NNcki_23_1198	NA	2023	1	NA	Green	True nest	Rosie Brown /ORP	Noonu	Ehdhuffarumairah	CI	1	1	ND	ND	ND	ND	ND	NA	NA	NA	NA	No	NA	ND	NA	NA	NA	ND	ND	ND	ND	ND	ND	no excavation	NA	NA	NA	NA	NA	NA	NA	NA	NA	NA	NA	NA	NA	ND
NA	NA	NA	2023	1	ND	Green	False crawl	Ibrahim Inaan /ORP	Laamu	Gaadhoo	Gaadhoo beach	ND	ND	101	NA	NA	4.5	0	ND	ND	ND	NA	NA	NA	NA	NA	false crawl no emergence	NA	NA	NA	NA	NA	NA	NA	false crawl no excavation	NA	NA	NA	NA	NA	NA	NA	NA	NA	NA	NA	NA	NA	NA
NA	NA	NA	2023	1	ND	Green	False crawl	Ibrahim Inaan /ORP	Laamu	Gaadhoo	Gaadhoo beach	ND	ND	114	NA	NA	3	1	ND	ND	ND	NA	NA	NA	NA	NA	false crawl no emergence	NA	NA	NA	NA	NA	NA	NA	false crawl no excavation	NA	NA	NA	NA	NA	NA	NA	NA	NA	NA	NA	NA	NA	NA
NA	NA	NA	2023	1	ND	Green	False crawl	Ibrahim Inaan /ORP	Laamu	Gaadhoo	Gaadhoo beach	ND	ND	109	NA	NA	3	0	ND	ND	ND	NA	NA	NA	NA	NA	false crawl no emergence	NA	NA	NA	NA	NA	NA	NA	false crawl no excavation	NA	NA	NA	NA	NA	NA	NA	NA	NA	NA	NA	NA	NA	NA
NA	NA	NA	2023	1	ND	Green	False crawl	Ibrahim Inaan /ORP	Laamu	Gaadhoo	Gaadhoo beach	ND	ND	109	NA	NA	3	0	ND	ND	ND	NA	NA	NA	NA	NA	false crawl no emergence	NA	NA	NA	NA	NA	NA	NA	false crawl no excavation	NA	NA	NA	NA	NA	NA	NA	NA	NA	NA	NA	NA	NA	NA
NA	NA	NA	2023	1	ND	Green	False crawl	Ibrahim Inaan /ORP	Laamu	Gaadhoo	Gaadhoo beach	ND	ND	112	NA	NA	3	1	ND	ND	ND	NA	NA	NA	NA	coral debris	false crawl no emergence	NA	NA	NA	NA	NA	NA	NA	false crawl no excavation	NA	NA	NA	NA	NA	NA	NA	NA	NA	NA	NA	NA	NA	NA
NA	NA	NA	2023	1	ND	Green	False crawl	Ibrahim Inaan /ORP	Laamu	Gaadhoo	Gaadhoo beach	ND	ND	116	NA	NA	2	0	ND	ND	ND	NA	NA	NA	NA	NA	false crawl no emergence	NA	NA	NA	NA	NA	NA	NA	false crawl no excavation	NA	NA	NA	NA	NA	NA	NA	NA	NA	NA	NA	NA	NA	NA
NA	NA	NA	2023	1	ND	Green	False crawl	Ibrahim Inaan /ORP	Laamu	Gaadhoo	Gaadhoo beach	ND	ND	102	NA	NA	7.5	0	ND	ND	ND	NA	NA	NA	NA	NA	false crawl no emergence	NA	NA	NA	NA	NA	NA	NA	false crawl no excavation	NA	NA	NA	NA	NA	NA	NA	NA	NA	NA	NA	NA	NA	NA
NA	NA	NA	2023	1	ND	Green	False crawl	Sarah Ibrahim /ORP	Laamu	Gaadhoo	Gaadhoo beach	ND	ND	NA	NA	NA	1	1	ND	ND	ND	NA	NA	NA	NA	NA	false crawl no emergence	NA	NA	NA	NA	NA	NA	NA	false crawl no excavation	NA	NA	NA	NA	NA	NA	NA	NA	NA	NA	NA	NA	NA	NA
NA	NA	NA	2023	1	ND	Green	False crawl	Sarah Ibrahim /ORP	Laamu	Gaadhoo	Gaadhoo beach	ND	ND	NA	NA	NA	2	0	ND	ND	ND	NA	NA	NA	NA	NA	false crawl no emergence	NA	NA	NA	NA	NA	NA	NA	false crawl no excavation	NA	NA	NA	NA	NA	NA	NA	NA	NA	NA	NA	NA	NA	NA
NA	NA	NA	2023	1	ND	Green	False crawl	Sarah Ibrahim /ORP	Laamu	Gaadhoo	Gaadhoo beach	ND	ND	NA	NA	NA	2	0	ND	ND	ND	NA	NA	NA	NA	NA	false crawl no emergence	NA	NA	NA	NA	NA	NA	NA	false crawl no excavation	NA	NA	NA	NA	NA	NA	NA	NA	NA	NA	NA	NA	NA	NA
NA	NA	NA	2023	1	ND	Green	False crawl	Sarah Ibrahim /ORP	Laamu	Gaadhoo	Gaadhoo beach	ND	ND	105	NA	NA	4	0	ND	ND	ND	NA	NA	NA	NA	NA	false crawl no emergence	NA	NA	NA	NA	NA	NA	NA	false crawl no excavation	NA	NA	NA	NA	NA	NA	NA	NA	NA	NA	NA	NA	NA	NA
NA	NA	NA	2023	1	ND	Green	False crawl	Rosie Brown /ORP	Noonu	Ehdhuffarumairah	CI	NA	NA	NA	NA	NA	NA	NA	NA	NA	NA	NA	NA	NA	NA	NA	false crawl no emergence	NA	NA	NA	NA	NA	NA	NA	false crawl no excavation	NA	NA	NA	NA	NA	NA	NA	NA	NA	NA	NA	NA	NA	NA
NA	NA	NA	2023	1	ND	Green	False crawl	Rosie Brown /ORP	Noonu	Ehdhuffarumairah	CI	NA	NA	NA	NA	NA	NA	NA	NA	NA	NA	NA	NA	NA	NA	NA	false crawl no emergence	NA	NA	NA	NA	NA	NA	NA	false crawl no excavation	NA	NA	NA	NA	NA	NA	NA	NA	NA	NA	NA	NA	NA	NA
NA	NA	NA	2023	1	ND	Green	False crawl	Rosie Brown /ORP	Noonu	Ehdhuffarumairah	CI	NA	NA	107	NA	NA	NA	NA	NA	NA	NA	NA	NA	NA	NA	NA	false crawl no emergence	NA	NA	NA	NA	NA	NA	NA	false crawl no excavation	NA	NA	NA	NA	NA	NA	NA	NA	NA	NA	NA	NA	NA	NA
NA	NA	NA	2023	1	ND	Green	False crawl	Rosie Brown /ORP	Noonu	Medhufaru	S8	1	0	111	NA	NA	NA	NA	NA	NA	NA	NA	NA	NA	NA	NA	false crawl no emergence	NA	NA	NA	NA	NA	NA	NA	false crawl no excavation	NA	NA	NA	NA	NA	NA	NA	NA	NA	NA	NA	NA	NA	NA
NA	BAdgf_23_1210	NA	2023	1		Green	True nest	NA	Baa	Dhigufaruvinagan'du	NA	1	1	ND	ND	ND	ND	ND	NA	NA	NA	NA	No	NA	ND	NA	NA	NA	ND	ND	ND	ND	ND	ND	no excavation	NA	NA	NA	NA	NA	NA	NA	NA	NA	NA	NA	NA	NA	ND
NA	BAdkh_23_1209	NA	2023	1		Olive Ridley	True nest	Lauren Valentine /ORP	Baa	Dhunikolhu	NA	1	1	ND	ND	ND	3	0.5	NA	NA	NA	NA	No	NA	ND	NA	ND	2023-3-3	2023	3	3	21:15:00	70	NA	Lauren Valentine | Veterinarian Team | Olive Ridley Project	2023-03-05	2023	3	5	148	23	8	90	55	NA	41.89	62.84	85	ND
NA	NNmdf_23_1211	2023-02-01	2023	2	1	Green	True nest	Rosie Brown /ORP	Noonu	Medhufaru	S4	3	1	107	ND	ND	ND	ND	NA	NA	NA	NA	No	NA	ND	NA	NA	NA	ND	ND	ND	ND	ND	ND	no excavation	NA	NA	NA	NA	NA	NA	NA	NA	NA	NA	NA	NA	NA	ND
NA	DHnym_23_1212	2023-02-04	2023	2	4	Green	True nest	CS_112 /Niyama	Dhaalu	En'boodhoofushi	Five Finger Beach	1	1	101.2	ND	ND	14.4	0	NA	NA	NA	NA	No	NA	ND	NA	NA	2023-4-1	2023	4	1	ND	125	1	ND	NA	2023	ND	ND	130	ND	ND	125	5	ND	96.15	96.15	125	56
NA	SVgks_23_1213	2023-02-05	2023	2	5	Green	True nest	Neus Segura /ORP	Shaviyani	Gaakoshibi	V104	1	1	110	ND	ND	16	ND	NA	NA	NA	NA	No	NA	ND	NA	ND	2023-3-29	2023	3	29	ND	95	NA	Neus Segura | Sea Turtle Biologist | Olive Ridley Project	2023-03-31	2023	3	31	115	13	0	108	7	0	82.61	93.91	108	52
NA	DHnym_23_1214	2023-02-06	2023	2	6	Green	True nest	CS_112 /Niyama	Dhaalu	En'boodhoofushi	Five Finger Beach Middle	1	1	102.1	ND	ND	7.4	7.2	NA	NA	NA	NA	No	NA	ND	NA	NA	NA	2023	ND	ND	04:30:00	ND	ND	ND	NA	2023	ND	ND	180	ND	ND	171	9	ND	95	95	171	ND
NA	NNmdf_23_1215	2023-02-07	2023	2	7	Green	True nest	Rosie Brown /ORP	Noonu	Medhufaru	S7	2	2	90	ND	ND	ND	ND	NA	NA	NA	NA	No	NA	1 abandoned EC substrate hard sand roots	NA	NA	NA	ND	ND	ND	ND	ND	ND	no excavation	NA	NA	NA	NA	NA	NA	NA	NA	NA	NA	NA	NA	NA	ND
NA	NA	2023-02-08	2023	2	8	Green	False crawl	Julian Gervolino /ORP	Laamu	Olhuveli	V85	NA	NA	112	NA	NA	2	0	NA	NA	NA	NA	NA	NA	NA	NA	false crawl no emergence	NA	NA	NA	NA	NA	NA	NA	false crawl no excavation	NA	NA	NA	NA	NA	NA	NA	NA	NA	NA	NA	NA	NA	NA
NA	NA	2023-02-08	2023	2	8	Green	False crawl	Rosie Brown /ORP	Noonu	Medhufaru	S8	2	0	94	NA	NA	NA	NA	NA	NA	NA	NA	NA	NA	NA	NA	false crawl no emergence	NA	NA	NA	NA	NA	NA	NA	false crawl no excavation	NA	NA	NA	NA	NA	NA	NA	NA	NA	NA	NA	NA	NA	NA
NA	NA	2023-02-09	2023	2	9	Green	False crawl	Julian Gervolino /ORP	Laamu	Olhuveli	V85	NA	NA	112	NA	NA	1	0	NA	NA	NA	NA	NA	NA	NA	NA	false crawl no emergence	NA	NA	NA	NA	NA	NA	NA	false crawl no excavation	NA	NA	NA	NA	NA	NA	NA	NA	NA	NA	NA	NA	NA	NA
GR1600	SVgks_23_1219	2023-02-09	2023	2	9	Green	True nest	Neus Segura /ORP	Shaviyani	Gaakoshibi	V127	1	1	112	113	106	ND	ND	20:20:00	Emerge water	00:50:00	ND	No	NA	light sound pool	NA	Neus Segura | Sea Turtle Biologist | Olive Ridley Project	2023-4-4	2023	4	4	07:00:00	133	NA	Neus Segura | Sea Turtle Biologist | Olive Ridley Project	2023-04-07	2023	4	7	156	18	1	152	4	0	85.26	97.44	151	54
NA	NA	2023-02-10	2023	2	10	Green	False crawl	Julian Gervolino /ORP	Laamu	Olhuveli	V92/91	NA	NA	112	NA	NA	10	-4	NA	NA	NA	NA	NA	NA	NA	NA	false crawl no emergence	NA	NA	NA	NA	NA	NA	NA	false crawl no excavation	NA	NA	NA	NA	NA	NA	NA	NA	NA	NA	NA	NA	NA	NA
NA	NA	2023-02-10	2023	2	10	Green	False crawl	Linda Mazza /ORP	Lhaviyani	Kurehdhoo	N Beach V318	NA	NA	90	NA	NA	NA	NA	NA	NA	NA	NA	NA	NA	NA	NA	false crawl no emergence	NA	NA	NA	NA	NA	NA	NA	false crawl no excavation	NA	NA	NA	NA	NA	NA	NA	NA	NA	NA	NA	NA	NA	NA
NA	NA	2023-02-10	2023	2	10	Green	False crawl	CS_130 /Reethi Faru	Raa	Filaidhoo	NA	1	1	110-113	NA	NA	NA	NA	12:37:00	NA	02:22:00	NA	NA	NA	NA	NA	false crawl no emergence	NA	NA	NA	NA	NA	NA	NA	false crawl no excavation	NA	NA	NA	NA	NA	NA	NA	NA	NA	NA	NA	NA	NA	NA
NA	NA	2023-02-10	2023	2	10	Green	False crawl	CS_130 /Reethi Faru	Raa	Filaidhoo	NA	0	0	110-114	NA	NA	NA	NA	20:18:00	NA	20:44:00	NA	NA	NA	NA	NA	false crawl no emergence	NA	NA	NA	NA	NA	NA	NA	false crawl no excavation	NA	NA	NA	NA	NA	NA	NA	NA	NA	NA	NA	NA	NA	NA
NA	LVkrd_23_1225	2023-02-11	2023	2	11	Green	True nest	Linda Mazza /ORP	Lhaviyani	Kurehdhoo	N Beach V313	1	1	90	ND	ND	16.5	0	NA	NA	NA	NA	No	NA	ND	NA	NA	NA	ND	ND	ND	ND	ND	ND	no excavation	NA	NA	NA	NA	NA	NA	NA	NA	NA	NA	NA	NA	NA	ND
NA	RArtf_23_1224	2023-02-11	2023	2	11	Green	True nest	CS_130 /Reethi Faru	Raa	Filaidhoo	NA	1	1	110-114	ND	ND	ND	ND	12:38:00	NA	03:56:00	ND	No	NA	in vegetation	NA	NA	NA	ND	ND	ND	ND	ND	ND	no excavation	NA	NA	NA	NA	NA	NA	NA	NA	NA	NA	NA	NA	NA	ND
NA	NNmdf_23_1226	2023-02-12	2023	2	12	Green	True nest	Rosie Brown /ORP	Noonu	Medhufaru	S1	1	1	ND	ND	ND	ND	ND	NA	NA	NA	NA	No	NA	ND	NA	NA	NA	ND	ND	ND	ND	ND	ND	no excavation	NA	NA	NA	NA	NA	NA	NA	NA	NA	NA	NA	NA	NA	ND
NA	RAccm_23_1227	2023-02-13	2023	2	13	Green	True nest	CS_076 /Cora Cora	Raa	Maamin'gili	NA	1	1	ND	ND	ND	ND	ND	NA	NA	NA	NA	No	NA	ND	NA	0076 | General Manager | Cora Cora	2023-4-13	2023	4	13	13:00	95	NA	00860 | Partner | Atoll Marine Centre	2023-04-16	2023	4	16	98	0	0	95	3	1	96.94	96.94	95	59
ND	NA	2023-02-14	2023	2	14	Green	False crawl	CS_112 /Niyama	Dhaalu	En'boodhoofushi	Five Finger Beach	NA	NA	103.5	NA	NA	NA	NA	NA	NA	NA	NA	NA	NA	NA	NA	false crawl no emergence	NA	NA	NA	NA	NA	NA	NA	false crawl no excavation	NA	NA	NA	NA	NA	NA	NA	NA	NA	NA	NA	NA	NA	NA
NA	ARsdb_23_1229	2023-02-15	2023	2	15	Green	True nest	CS_053 /Sandies Bathala	Alifu Alifu	Bathalaa	Northside	1	1	ND	ND	ND	ND	ND	NA	NA	NA	NA	No	NA	ND	NA	0053 | Marine Biologist | Sandies Bathala	2023-4-19	2023	4	19	7:00	9	NA	NA	NA	ND	ND	ND	ND	ND	ND	ND	ND	ND	NA	NA	NA	63
NA	DHnym_23_1230	2023-02-15	2023	2	15	Green	True nest	CS_112 /Niyama	Dhaalu	En'boodhoofushi	Villa 46	1	1	103.5	ND	ND	4	0	NA	NA	NA	NA	No	NA	ND	NA	NA	NA	ND	ND	ND	ND	ND	ND	ND	NA	2023	ND	ND	150	3	ND	141	9	ND	92	94	141	ND
NA	SVgks_23_1231	2023-02-16	2023	2	16	Green	True nest	Neus Segura /ORP	Shaviyani	Gaakoshibi	V104	1	1	110	ND	ND	6	ND	NA	NA	NA	NA	No	NA	lights villa sound pool	NA	ND	2023-4-16	2023	4	16	ND	90	NA	Neus Segura | Sea Turtle Biologist | Olive Ridley Project	2023-04-18	2023	4	18	99	1	0	91	8	0	90.91	91.92	91	59
NA	NNmdf_23_1232	2023-02-18	2023	2	18	Green	True nest	Abdullah Hameedh /ORP	Noonu	Medhufaru	S2	1	1	96	ND	ND	ND	ND	NA	NA	NA	NA	No	NA	path	NA	NA	NA	2023	ND	ND	ND	60	ND	Abdulla Hameedh | Sea Turtle Biologist | Olive Ridley Project	2023-05-07	2023	5	7	90	0	0	57	33	NA	63.33	63.33	57	ND
NA	NA	2023-02-18	2023	2	18	Green	False crawl	Abdullah Hameedh /ORP	Noonu	Medhufaru	S7	0	0	95	NA	NA	NA	NA	NA	NA	NA	NA	NA	NA	NA	NA	false crawl no emergence	NA	NA	NA	NA	NA	NA	NA	false crawl no excavation	NA	NA	NA	NA	NA	NA	NA	NA	NA	NA	NA	NA	NA	NA
NA	NA	2023-02-19	2023	2	19	Green	False crawl	Abdullah Hameedh /ORP	Noonu	Medhufaru	S9	1	0	110	NA	NA	NA	NA	NA	NA	NA	NA	NA	NA	NA	NA	false crawl no emergence	NA	NA	NA	NA	NA	NA	NA	false crawl no excavation	NA	NA	NA	NA	NA	NA	NA	NA	NA	NA	NA	NA	NA	NA
NA	BAmrw_23_1236	2023-02-20	2023	2	20	Green	True nest	NA	Baa	Miriandhoo	NA	1	1	ND	ND	ND	0	ND	NA	NA	NA	NA	No	NA	ND	NA	NA	NA	ND	ND	ND	ND	ND	ND	no excavation	NA	NA	NA	NA	NA	NA	NA	NA	NA	NA	NA	NA	NA	ND
NA	NNmdf_23_1235	2023-02-20	2023	2	20	Hawksbill	True nest	Abdullah Hameedh /ORP	Noonu	Medhufaru	S4	1	1	91	ND	ND	ND	ND	ND	Descending	NA	ND	No	NA	ND	NA	Abdulla Hameedh | Sea Turtle Biologist | Olive Ridley Project	2023-4-18	2023	4	18	ND	3	6	no excavation	NA	NA	NA	NA	NA	NA	NA	NA	NA	NA	NA	NA	NA	57
GR1556	NA	2023-02-21	2023	2	21	Green	False crawl	CS_078 /MUI	Laamu	Olhuveli	V91	NA	NA	106	NA	NA	9	-2	21:15	Ascending	22:15	NA	NA	NA	NA	NA	false crawl no emergence	NA	NA	NA	NA	NA	NA	NA	false crawl no excavation	NA	NA	NA	NA	NA	NA	NA	NA	NA	NA	NA	NA	NA	NA
NA	NA	2023-02-21	2023	2	21	Green	False crawl	Julian Gervolino /ORP	Laamu	Olhuveli	V89	NA	NA	107	NA	NA	6	0	NA	NA	NA	NA	NA	NA	NA	NA	false crawl no emergence	NA	NA	NA	NA	NA	NA	NA	false crawl no excavation	NA	NA	NA	NA	NA	NA	NA	NA	NA	NA	NA	NA	NA	NA
NA	LMohv_23_1239	2023-02-21	2023	2	21	Green	True nest	Julian Gervolino /ORP	Laamu	Olhuveli	V86/87	1	1	106	ND	ND	5	0	NA	NA	NA	NA	No	NA	ND	NA	NA	NA	2023	ND	ND	ND	0	NA	Julian Gervolino | Sea Turtle Biologist | Olive Ridley Project	2023-04-23	2023	4	23	49	3	2	5	44	3	0	10.2	3	ND
NA	LVkrd_23_1242	2023-02-22	2023	2	22	Green	True nest	Linda Mazza /ORP	Lhaviyani	Kurehdhoo	N Beach V313	1	1	104	ND	ND	16	0	NA	NA	NA	NA	No	NA	ND	NA	NA	NA	ND	ND	ND	ND	ND	ND	no excavation	NA	NA	NA	NA	NA	NA	NA	NA	NA	NA	NA	NA	NA	ND
NA	NA	2023-02-22	2023	2	22	Green	False crawl	CS_130 /Reethi Faru	Raa	Filaidhoo	NA	1	0	110-113	NA	NA	NA	NA	20:20:00	NA	20:40	NA	NA	NA	NA	NA	false crawl no emergence	NA	NA	NA	NA	NA	NA	NA	false crawl no excavation	NA	NA	NA	NA	NA	NA	NA	NA	NA	NA	NA	NA	NA	NA
NA	RArtf_23_1240	2023-02-22	2023	2	22	Green	True nest	CS_130 /Reethi Faru	Raa	Filaidhoo	NA	1	1	110-113	ND	ND	ND	ND	20:40:00	NA	23:15:00	ND	No	NA	in vegetation	NA	NA	NA	ND	ND	ND	ND	ND	ND	no excavation	NA	NA	NA	NA	NA	NA	NA	NA	NA	NA	NA	NA	NA	ND
NA	NNmdf_23_1243	2023-02-23	2023	2	23	Green	True nest	Abdullah Hameedh /ORP	Noonu	Medhufaru	S1	1	1	101	ND	ND	ND	ND	NA	NA	NA	NA	No	NA	ND	NA	NA	NA	ND	ND	ND	ND	ND	ND	no excavation	NA	NA	NA	NA	NA	NA	NA	NA	NA	NA	NA	NA	NA	ND
NA	NNmdf_23_1244	2023-02-25	2023	2	25	Green	True nest	Abdullah Hameedh /ORP	Noonu	Medhufaru	S15	1	1	109	ND	ND	30	ND	NA	NA	NA	NA	No	NA	ND	NA	Abdulla Hameedh | Sea Turtle Biologist | Olive Ridley Project	2023-4-23	2023	4	23	ND	NA	NA	Abdulla Hameedh | Sea Turtle Biologist | Olive Ridley Project	2023-04-25	2023	4	25	147	1	0	147	0	NA	99.32	100	147	57
NA	NNmdf_23_1245	2023-02-25	2023	2	25	Green	True nest	Abdullah Hameedh /ORP	Noonu	Medhufaru	S4	1	1	115	ND	ND	ND	ND	NA	NA	NA	NA	No	NA	ND	NA	NA	NA	ND	ND	ND	ND	ND	ND	no excavation	NA	NA	NA	NA	NA	NA	NA	NA	NA	NA	NA	NA	NA	ND
NA	NNmdf_23_1246	2023-02-25	2023	2	25	Green	True nest	Abdullah Hameedh /ORP	Noonu	Medhufaru	S1	1	1	ND	ND	ND	ND	ND	NA	NA	NA	NA	No	NA	ND	NA	NA	NA	ND	ND	ND	ND	ND	ND	no excavation	NA	NA	NA	NA	NA	NA	NA	NA	NA	NA	NA	NA	NA	ND
NA	NA	2023-02-26	2023	2	26	Green	False crawl	CS_112 /Niyama	Dhaalu	En'boodhoofushi	Five Finger Beach	NA	NA	104.7	NA	NA	NA	NA	NA	NA	NA	NA	NA	NA	NA	NA	false crawl no emergence	NA	NA	NA	NA	NA	NA	NA	false crawl no excavation	NA	NA	NA	NA	NA	NA	NA	NA	NA	NA	NA	NA	NA	NA
NA	NA	2023-02-26	2023	2	26	Green	False crawl	Neus Segura /ORP	Shaviyani	Gaakoshibi	V104	0	0	110	NA	NA	7	NA	NA	NA	NA	NA	NA	NA	NA	NA	false crawl no emergence	NA	NA	NA	NA	NA	NA	NA	false crawl no excavation	NA	NA	NA	NA	NA	NA	NA	NA	NA	NA	NA	NA	NA	NA
NA	LVmbh_23_1249	2023-02-27	2023	2	27	Green	True nest	CS_032 /Maabinhura	Lhaviyani	Maabinhuraa	In front of dive centre	1	1	ND	ND	ND	ND	ND	NA	NA	NA	NA	No	NA	stuck	NA	NA	NA	ND	ND	ND	ND	ND	ND	no excavation	NA	NA	NA	NA	NA	NA	NA	NA	NA	NA	NA	NA	NA	ND
NA	SVgks_23_1250	2023-02-27	2023	2	27	Green	True nest	Neus Segura /ORP	Shaviyani	Gaakoshibi	V104	1	1	110	ND	ND	8	ND	NA	NA	NA	NA	No	NA	ND	NA	Not directly witnessed	NA	2023	ND	ND	ND	88	1	Neus Segura | Sea Turtle Biologist | Olive Ridley Project	2023-04-27	2023	4	27	93	0	0	88	5	0	94.62	94.62	88	ND
NA	LMgdh_23_1256	NA	2023	2	NA	Green	True nest	Ibrahim Inaan /ORP	Laamu	Gaadhoo	Gaadhoo beach	ND	ND	ND	ND	ND	3	2	NA	NA	NA	NA	No	NA	ND	NA	NA	NA	ND	ND	ND	ND	ND	ND	no excavation	NA	NA	NA	NA	NA	NA	NA	NA	NA	NA	NA	NA	NA	ND
NA	LMgdh_23_1259	NA	2023	2	NA	Green	True nest	Ibrahim Inaan /ORP	Laamu	Gaadhoo	Gaadhoo beach	ND	ND	92	ND	ND	2	1	NA	NA	NA	NA	No	NA	ND	NA	NA	NA	ND	ND	ND	ND	ND	ND	no excavation	NA	NA	NA	NA	NA	NA	NA	NA	NA	NA	NA	NA	NA	ND
NA	LMgdh_23_1261	NA	2023	2	NA	Green	True nest	Ibrahim Inaan /ORP	Laamu	Gaadhoo	Gaadhoo beach	ND	ND	97	ND	ND	1	2	NA	NA	NA	NA	No	NA	ND	NA	NA	NA	ND	ND	ND	ND	ND	ND	no excavation	NA	NA	NA	NA	NA	NA	NA	NA	NA	NA	NA	NA	NA	ND
NA	LMgdh_23_1262	NA	2023	2	NA	Green	True nest	Ibrahim Inaan /ORP	Laamu	Gaadhoo	Gaadhoo beach	ND	ND	115	ND	ND	4	0	NA	NA	NA	NA	No	NA	ND	NA	NA	NA	ND	ND	ND	ND	ND	ND	no excavation	NA	NA	NA	NA	NA	NA	NA	NA	NA	NA	NA	NA	NA	ND
NA	LMgdh_23_1265	NA	2023	2	NA	Green	True nest	Ibrahim Inaan /ORP	Laamu	Gaadhoo	Gaadhoo beach	ND	ND	110	ND	ND	4	1	NA	NA	NA	NA	No	NA	ND	NA	NA	NA	ND	ND	ND	ND	ND	ND	no excavation	NA	NA	NA	NA	NA	NA	NA	NA	NA	NA	NA	NA	NA	ND
NA	LMgdh_23_1268	NA	2023	2	NA	Green	True nest	Ibrahim Inaan /ORP	Laamu	Gaadhoo	Gaadhoo beach	ND	ND	118	ND	ND	3	2.5	NA	NA	NA	NA	No	NA	ND	NA	NA	NA	ND	ND	ND	ND	ND	ND	no excavation	NA	NA	NA	NA	NA	NA	NA	NA	NA	NA	NA	NA	NA	ND
NA	LMgdh_23_1272	NA	2023	2	NA	Green	True nest	Ibrahim Inaan /ORP	Laamu	Gaadhoo	Gaadhoo beach	ND	ND	106	ND	ND	3	1	NA	NA	NA	NA	No	NA	ND	NA	NA	NA	ND	ND	ND	ND	ND	ND	no excavation	NA	NA	NA	NA	NA	NA	NA	NA	NA	NA	NA	NA	NA	ND
NA	LMgdh_23_1280	NA	2023	2	NA	Green	True nest	Ibrahim Inaan /ORP	Laamu	Gaadhoo	Gaadhoo beach	ND	ND	97	ND	ND	4	1	NA	NA	NA	NA	No	NA	ND	NA	NA	NA	ND	ND	ND	ND	ND	ND	no excavation	NA	NA	NA	NA	NA	NA	NA	NA	NA	NA	NA	NA	NA	ND
NA	LMgdh_23_1254	NA	2023	2	NA	Green	True nest	Ibrahim Inaan /ORP	Laamu	Gaadhoo	Gaadhoo beach	ND	ND	112	ND	ND	13	0	NA	NA	NA	NA	No	NA	path	NA	ND	2023-4-18	2023	4	18	ND	87	ND	Inaan Ahmed	2023-04-30	2023	4	30	94	4	1	88	6	ND	88.3	93.62	87	ND
NA	LMgdh_23_1255	NA	2023	2	NA	Green	True nest	Ibrahim Inaan /ORP	Laamu	Gaadhoo	Gaadhoo beach	ND	ND	98	ND	ND	3	2	NA	NA	NA	NA	No	NA	ND	NA	ND	2023-4-10	2023	4	10	ND	91	ND	Inaan Ahmed	2023-04-15	2023	4	15	97	0	1	91	6	ND	92.78	93.81	90	ND
NA	NNcki_23_1282	NA	2023	2	NA	Green	True nest	Rosie Brown /ORP	Noonu	Ehdhuffarumairah	CI	1	1	ND	ND	ND	ND	ND	NA	NA	NA	NA	No	NA	ND	NA	NA	NA	ND	ND	ND	ND	ND	ND	no excavation	NA	NA	NA	NA	NA	NA	NA	NA	NA	NA	NA	NA	NA	ND
NA	NNcki_23_1283	NA	2023	2	NA	Green	True nest	Rosie Brown /ORP	Noonu	Ehdhuffarumairah	CI	1	1	ND	ND	ND	ND	ND	NA	NA	NA	NA	No	NA	ND	NA	NA	NA	ND	ND	ND	ND	ND	ND	no excavation	NA	NA	NA	NA	NA	NA	NA	NA	NA	NA	NA	NA	NA	ND
NA	NNmdf_23_1284	NA	2023	2	NA	Green	True nest	Rosie Brown /ORP	Noonu	Medhufaru	S9	1	1	111	ND	ND	ND	ND	NA	NA	NA	NA	No	NA	ND	NA	NA	NA	ND	ND	ND	ND	ND	ND	no excavation	NA	NA	NA	NA	NA	NA	NA	NA	NA	NA	NA	NA	NA	ND
NA	NNmdf_23_1285	NA	2023	2	NA	Green	True nest	Rosie Brown /ORP	Noonu	Medhufaru	S7	1	1	108	ND	ND	ND	ND	NA	NA	NA	NA	No	NA	ND	NA	NA	NA	ND	ND	ND	ND	ND	ND	no excavation	NA	NA	NA	NA	NA	NA	NA	NA	NA	NA	NA	NA	NA	ND
NA	NNmdf_23_1289	NA	2023	2	NA	Green	True nest	Rosie Brown /ORP	Noonu	Medhufaru	S15	1	1	ND	ND	ND	ND	ND	NA	NA	NA	NA	No	NA	ND	NA	NA	NA	ND	ND	ND	ND	ND	ND	no excavation	NA	NA	NA	NA	NA	NA	NA	NA	NA	NA	NA	NA	NA	ND
NA	NNmdf_23_1290	NA	2023	2	NA	Green	True nest	Rosie Brown /ORP	Noonu	Medhufaru	S15	1	1	100	ND	ND	ND	ND	NA	NA	NA	NA	No	NA	ND	NA	NA	NA	ND	ND	ND	ND	ND	ND	no excavation	NA	NA	NA	NA	NA	NA	NA	NA	NA	NA	NA	NA	NA	ND
NA	NNmdf_23_1251	NA	2023	2	NA	Green	True nest	Abdullah Hameedh /ORP	Noonu	Medhufaru	S2	2	1	108	ND	ND	ND	ND	NA	NA	NA	NA	No	NA	ND	NA	Abdulla Hameedh | Sea Turtle Biologist | Olive Ridley Project	2023-4-18	2023	4	18	ND	17	17	Abdulla Hameedh | Sea Turtle Biologist | Olive Ridley Project	2023-04-20	2023	4	20	97	0	0	85	12	NA	87.63	87.63	85	ND
NA	NNmdf_23_1281	NA	2023	2	NA	Green	True nest	Rosie Brown /ORP	Noonu	Medhufaru	S15	1	1	ND	ND	ND	6.5	ND	NA	NA	NA	NA	No	NA	ND	NA	Abdulla Hameedh | Sea Turtle Biologist | Olive Ridley Project	2023-3-5	2023	3	5	ND	147	ND	Abdulla Hameedh | Sea Turtle Biologist | Olive Ridley Project	2023-03-07	2023	3	7	149	0	0	0	2	NA	98.66	98.66	147	ND
NA	RAstd_23_1253	NA	2023	2	NA	Olive Ridley	True nest	CS_137 /Standard	Raa	Huruvalhi	NA	1	1	ND	ND	ND	ND	ND	NA	NA	NA	NA	No	NA	ND	NA	NA	2023-4-2	2023	4	2	12:00:00	ND	ND	no excavation	NA	NA	NA	NA	NA	NA	NA	NA	NA	NA	NA	NA	NA	ND
NA	RAjmm_23_1252	NA	2023	2	NA	Olive Ridley	True nest	CS_083 /JOALI Maldives	Raa	Muravandhoo	NA	1	1	ND	ND	ND	ND	ND	NA	NA	NA	NA	No	NA	ND	NA	0083 | Citizen Scientist | Joali Maldives	2023-4-18	2023	4	18	ND	5	5	NA	NA	ND	ND	ND	ND	ND	ND	ND	ND	ND	NA	NA	NA	ND
NA	NA	NA	2023	2	ND	Green	False crawl	Ibrahim Inaan /ORP	Laamu	Gaadhoo	Gaadhoo beach	ND	ND	110	NA	NA	2	3	ND	ND	ND	NA	NA	NA	NA	NA	false crawl no emergence	NA	NA	NA	NA	NA	NA	NA	false crawl no excavation	NA	NA	NA	NA	NA	NA	NA	NA	NA	NA	NA	NA	NA	NA
NA	NA	NA	2023	2	ND	Green	False crawl	Ibrahim Inaan /ORP	Laamu	Gaadhoo	Gaadhoo beach	ND	ND	97	NA	NA	2.5	0	ND	ND	ND	NA	NA	NA	NA	NA	false crawl no emergence	NA	NA	NA	NA	NA	NA	NA	false crawl no excavation	NA	NA	NA	NA	NA	NA	NA	NA	NA	NA	NA	NA	NA	NA
NA	NA	NA	2023	2	ND	Green	False crawl	Ibrahim Inaan /ORP	Laamu	Gaadhoo	Gaadhoo beach	ND	ND	102	NA	NA	2	0	ND	ND	ND	NA	NA	NA	NA	NA	false crawl no emergence	NA	NA	NA	NA	NA	NA	NA	false crawl no excavation	NA	NA	NA	NA	NA	NA	NA	NA	NA	NA	NA	NA	NA	NA
NA	NA	NA	2023	2	ND	Green	False crawl	Ibrahim Inaan /ORP	Laamu	Gaadhoo	Gaadhoo beach	ND	ND	107	NA	NA	2	2	ND	ND	ND	NA	NA	NA	NA	NA	false crawl no emergence	NA	NA	NA	NA	NA	NA	NA	false crawl no excavation	NA	NA	NA	NA	NA	NA	NA	NA	NA	NA	NA	NA	NA	NA
NA	NA	NA	2023	2	ND	Green	False crawl	Ibrahim Inaan /ORP	Laamu	Gaadhoo	Gaadhoo beach	ND	ND	97	NA	NA	2	2	ND	ND	ND	NA	NA	NA	NA	NA	false crawl no emergence	NA	NA	NA	NA	NA	NA	NA	false crawl no excavation	NA	NA	NA	NA	NA	NA	NA	NA	NA	NA	NA	NA	NA	NA
NA	NA	NA	2023	2	ND	Green	False crawl	Ibrahim Inaan /ORP	Laamu	Gaadhoo	Gaadhoo beach	ND	ND	103	NA	NA	4.5	0	ND	ND	ND	NA	NA	NA	NA	NA	false crawl no emergence	NA	NA	NA	NA	NA	NA	NA	false crawl no excavation	NA	NA	NA	NA	NA	NA	NA	NA	NA	NA	NA	NA	NA	NA
NA	NA	NA	2023	2	ND	Green	False crawl	Ibrahim Inaan /ORP	Laamu	Gaadhoo	Gaadhoo beach	ND	ND	97	NA	NA	2	2	ND	ND	ND	NA	NA	NA	NA	NA	false crawl no emergence	NA	NA	NA	NA	NA	NA	NA	false crawl no excavation	NA	NA	NA	NA	NA	NA	NA	NA	NA	NA	NA	NA	NA	NA
NA	NA	NA	2023	2	ND	Green	False crawl	Ibrahim Inaan /ORP	Laamu	Gaadhoo	Gaadhoo beach	ND	ND	108	NA	NA	4	0	ND	ND	ND	NA	NA	NA	NA	NA	false crawl no emergence	NA	NA	NA	NA	NA	NA	NA	false crawl no excavation	NA	NA	NA	NA	NA	NA	NA	NA	NA	NA	NA	NA	NA	NA
NA	NA	NA	2023	2	ND	Green	False crawl	Ibrahim Inaan /ORP	Laamu	Gaadhoo	Gaadhoo beach	ND	ND	112	NA	NA	4	0	ND	ND	ND	NA	NA	NA	NA	NA	false crawl no emergence	NA	NA	NA	NA	NA	NA	NA	false crawl no excavation	NA	NA	NA	NA	NA	NA	NA	NA	NA	NA	NA	NA	NA	NA
NA	NA	NA	2023	2	ND	Green	False crawl	Ibrahim Inaan /ORP	Laamu	Gaadhoo	Gaadhoo beach	ND	ND	144	NA	NA	5	1	ND	ND	ND	NA	NA	NA	NA	NA	false crawl no emergence	NA	NA	NA	NA	NA	NA	NA	false crawl no excavation	NA	NA	NA	NA	NA	NA	NA	NA	NA	NA	NA	NA	NA	NA
NA	NA	NA	2023	2	ND	Green	False crawl	Ibrahim Inaan /ORP	Laamu	Gaadhoo	Gaadhoo beach	ND	ND	97	NA	NA	5	0	ND	ND	ND	NA	NA	NA	NA	NA	false crawl no emergence	NA	NA	NA	NA	NA	NA	NA	false crawl no excavation	NA	NA	NA	NA	NA	NA	NA	NA	NA	NA	NA	NA	NA	NA
NA	NA	NA	2023	2	ND	Green	False crawl	Ibrahim Inaan /ORP	Laamu	Gaadhoo	Gaadhoo beach	ND	ND	106	NA	NA	4	0	ND	ND	ND	NA	NA	NA	NA	NA	false crawl no emergence	NA	NA	NA	NA	NA	NA	NA	false crawl no excavation	NA	NA	NA	NA	NA	NA	NA	NA	NA	NA	NA	NA	NA	NA
NA	NA	NA	2023	2	ND	Green	False crawl	Ibrahim Inaan /ORP	Laamu	Gaadhoo	Gaadhoo beach	ND	ND	112	NA	NA	5	0	ND	ND	ND	NA	NA	NA	NA	path	false crawl no emergence	NA	NA	NA	NA	NA	NA	NA	false crawl no excavation	NA	NA	NA	NA	NA	NA	NA	NA	NA	NA	NA	NA	NA	NA
NA	NA	NA	2023	2	ND	Green	False crawl	Ibrahim Inaan /ORP	Laamu	Gaadhoo	Gaadhoo beach	ND	ND	108	NA	NA	5	0	ND	ND	ND	NA	NA	NA	NA	NA	false crawl no emergence	NA	NA	NA	NA	NA	NA	NA	false crawl no excavation	NA	NA	NA	NA	NA	NA	NA	NA	NA	NA	NA	NA	NA	NA
NA	NA	NA	2023	2	ND	Green	False crawl	Ibrahim Inaan /ORP	Laamu	Gaadhoo	Gaadhoo beach	ND	ND	132	NA	NA	3	0	ND	ND	ND	NA	NA	NA	NA	NA	false crawl no emergence	NA	NA	NA	NA	NA	NA	NA	false crawl no excavation	NA	NA	NA	NA	NA	NA	NA	NA	NA	NA	NA	NA	NA	NA
NA	NA	NA	2023	2	ND	Green	False crawl	Ibrahim Inaan /ORP	Laamu	Gaadhoo	Gaadhoo beach	ND	ND	112	NA	NA	3	1	ND	ND	ND	NA	NA	NA	NA	NA	false crawl no emergence	NA	NA	NA	NA	NA	NA	NA	false crawl no excavation	NA	NA	NA	NA	NA	NA	NA	NA	NA	NA	NA	NA	NA	NA
NA	NA	NA	2023	2	ND	Green	False crawl	Ibrahim Inaan /ORP	Laamu	Gaadhoo	Gaadhoo beach	ND	ND	104	NA	NA	7	0	ND	ND	ND	NA	NA	NA	NA	NA	false crawl no emergence	NA	NA	NA	NA	NA	NA	NA	false crawl no excavation	NA	NA	NA	NA	NA	NA	NA	NA	NA	NA	NA	NA	NA	NA
NA	NA	NA	2023	2	ND	Green	False crawl	Rosie Brown /ORP	Noonu	Medhufaru	S4	NA	NA	NA	NA	NA	NA	NA	NA	NA	NA	NA	NA	NA	NA	NA	false crawl no emergence	NA	NA	NA	NA	NA	NA	NA	false crawl no excavation	NA	NA	NA	NA	NA	NA	NA	NA	NA	NA	NA	NA	NA	NA
NA	NA	NA	2023	2	ND	Green	False crawl	Rosie Brown /ORP	Noonu	Medhufaru	S3	2	0	110	NA	NA	NA	NA	NA	NA	NA	NA	NA	NA	NA	infrastructure near sewage	false crawl no emergence	NA	NA	NA	NA	NA	NA	NA	false crawl no excavation	NA	NA	NA	NA	NA	NA	NA	NA	NA	NA	NA	NA	NA	NA
NA	NA	NA	2023	2	ND	Green	False crawl	Rosie Brown /ORP	Noonu	Medhufaru	S2	NA	NA	111	NA	NA	NA	NA	NA	NA	NA	NA	NA	NA	NA	NA	false crawl no emergence	NA	NA	NA	NA	NA	NA	NA	false crawl no excavation	NA	NA	NA	NA	NA	NA	NA	NA	NA	NA	NA	NA	NA	NA
NA	NA	2023-03-01	2023	3	1	Green	False crawl	Abdullah Hameedh /ORP	Noonu	Medhufaru	S8	NA	NA	112	NA	NA	NA	NA	NA	NA	NA	NA	NA	NA	NA	NA	false crawl no emergence	NA	NA	NA	NA	NA	NA	NA	false crawl no excavation	NA	NA	NA	NA	NA	NA	NA	NA	NA	NA	NA	NA	NA	NA
NA	NNmdf_23_1292	2023-03-01	2023	3	1	Green	True nest	Abdullah Hameedh /ORP	Noonu	Medhufaru	S6	1	1	102	ND	ND	ND	ND	NA	NA	NA	NA	No	NA	ND	NA	NA	NA	ND	ND	ND	ND	ND	ND	no excavation	NA	NA	NA	NA	NA	NA	NA	NA	NA	NA	NA	NA	NA	ND
NA	RAmmg_23_1293	2023-03-01	2023	3	1	Green	True nest	CS_055 /Manta Trust	Raa	Maamunagau	V313	3	3	100	ND	ND	10	1	01:20:00	NA	02:10:00	ND	No	NA	ND	NA	NA	NA	ND	ND	ND	ND	ND	ND	no excavation	NA	NA	NA	NA	NA	NA	NA	NA	NA	NA	NA	NA	NA	ND
NA	NA	2023-03-02	2023	3	2	Green	False crawl	Neus Segura /ORP	Shaviyani	Gaakoshibi	V128	2	0	98	NA	NA	NA	NA	NA	NA	NA	NA	NA	NA	NA	NA	false crawl no emergence	NA	NA	NA	NA	NA	NA	NA	false crawl no excavation	NA	NA	NA	NA	NA	NA	NA	NA	NA	NA	NA	NA	NA	NA
NA	NA	2023-03-02	2023	3	2	Green	False crawl	Neus Segura /ORP	Shaviyani	Gaakoshibi	Behind spa	1	1	98	NA	NA	NA	NA	NA	NA	NA	NA	NA	NA	NA	light white	false crawl no emergence	NA	NA	NA	NA	NA	NA	NA	false crawl no excavation	NA	NA	NA	NA	NA	NA	NA	NA	NA	NA	NA	NA	NA	NA
NA	NA	2023-03-02	2023	3	2	Green	False crawl	Neus Segura /ORP	Shaviyani	Gaakoshibi	V203	3	0	98	NA	NA	NA	NA	NA	NA	NA	NA	NA	NA	NA	NA	false crawl no emergence	NA	NA	NA	NA	NA	NA	NA	false crawl no excavation	NA	NA	NA	NA	NA	NA	NA	NA	NA	NA	NA	NA	NA	NA
NA	NA	2023-03-03	2023	3	3	Green	False crawl	Abdullah Hameedh /ORP	Noonu	Medhufaru	S4	1	0	NA	NA	NA	NA	NA	NA	NA	NA	NA	NA	NA	NA	NA	false crawl no emergence	NA	NA	NA	NA	NA	NA	NA	false crawl no excavation	NA	NA	NA	NA	NA	NA	NA	NA	NA	NA	NA	NA	NA	NA
NA	NA	2023-03-04	2023	3	4	Green	False crawl	NA	Lhaviyani	Kurehdhoo	N Beach V308	0	0	85	NA	NA	NA	0	NA	NA	NA	NA	NA	NA	NA	NA	false crawl no emergence	NA	NA	NA	NA	NA	NA	NA	false crawl no excavation	NA	NA	NA	NA	NA	NA	NA	NA	NA	NA	NA	NA	NA	NA
NA	NNmdf_23_1298	2023-03-04	2023	3	4	Green	True nest	Abdullah Hameedh /ORP	Noonu	Medhufaru	S2	1	1	102	ND	ND	ND	ND	NA	NA	NA	NA	No	NA	ND	NA	NA	NA	ND	ND	ND	ND	ND	ND	no excavation	NA	NA	NA	NA	NA	NA	NA	NA	NA	NA	NA	NA	NA	ND
NA	NA	2023-03-05	2023	3	5	Green	False crawl	Julian Gervolino /ORP	Laamu	Olhuveli	V84	NA	NA	NA	NA	NA	0	0	NA	NA	NA	NA	NA	NA	NA	NA	false crawl no emergence	NA	NA	NA	NA	NA	NA	NA	false crawl no excavation	NA	NA	NA	NA	NA	NA	NA	NA	NA	NA	NA	NA	NA	NA
NA	NA	2023-03-05	2023	3	5	Green	False crawl	Julian Gervolino /ORP	Laamu	Olhuveli	V88	NA	NA	104	NA	NA	13	0	NA	NA	NA	NA	NA	NA	NA	NA	false crawl no emergence	NA	NA	NA	NA	NA	NA	NA	false crawl no excavation	NA	NA	NA	NA	NA	NA	NA	NA	NA	NA	NA	NA	NA	NA
NA	NA	2023-03-05	2023	3	5	Green	False crawl	Julian Gervolino /ORP	Laamu	Olhuveli	V96	NA	NA	104	NA	NA	6	0	NA	NA	NA	NA	NA	NA	NA	NA	false crawl no emergence	NA	NA	NA	NA	NA	NA	NA	false crawl no excavation	NA	NA	NA	NA	NA	NA	NA	NA	NA	NA	NA	NA	NA	NA
NA	NA	2023-03-05	2023	3	5	Green	False crawl	Linda Mazza /ORP	Lhaviyani	Kurehdhoo	N Beach V319-324	1	0	107	NA	NA	13	1.5	NA	NA	NA	NA	NA	NA	NA	NA	false crawl no emergence	NA	NA	NA	NA	NA	NA	NA	false crawl no excavation	NA	NA	NA	NA	NA	NA	NA	NA	NA	NA	NA	NA	NA	NA
NA	BAdkh_23_1310	2023-03-06	2023	3	6	Green	True nest	Lauren Valentine /ORP	Baa	Dhunikolhu	NA	1	1	97	ND	ND	0.5	0	NA	NA	NA	109	Flooding	NA	ND	NA	ND	2023-5-4	2023	5	4	20:17	90	NA	00642 | Citizen Scientist | Coco Palm Dhuni Kolhu	2023-05-06	2023	5	6	109	7	0	92	12	3	82.57	88.99	97	59
GR1556	NA	2023-03-06	2023	3	6	Green	False crawl	Julian Gervolino /ORP	Laamu	Olhuveli	V89	NA	NA	103.5	97	90.5	5	1	NA	NA	NA	NA	NA	NA	NA	NA	false crawl no emergence	NA	NA	NA	NA	NA	NA	NA	false crawl no excavation	NA	NA	NA	NA	NA	NA	NA	NA	NA	NA	NA	NA	NA	NA
GR1556	LMohv_23_1309	2023-03-06	2023	3	6	Green	True nest	Julian Gervolino /ORP	Laamu	Olhuveli	V86	1	1	103	96.5	90.5	5	-1	5:50	Digging egg chamber	07:05:00	ND	No	NA	ND	NA	Julian Gervolino | Sea Turtle Biologist | Olive Ridley Project	2023-5-3	2023	5	3	23:02:00	43	0	Julian Gervolino | Sea Turtle Biologist | Olive Ridley Project	2023-05-05	2023	5	5	65	1	4	50	15	4	69.23	76.92	46	58
NA	NA	2023-03-06	2023	3	6	Green	False crawl	Linda Mazza /ORP	Lhaviyani	Kurehdhoo	N Beach V327-328	1	0	107	NA	NA	NA	NA	23:40	Making body pit	00:10:00	NA	NA	NA	NA	stuck furniture	false crawl no emergence	NA	NA	NA	NA	NA	NA	NA	false crawl no excavation	NA	NA	NA	NA	NA	NA	NA	NA	NA	NA	NA	NA	NA	NA
NA	LVkrd_23_1312	2023-03-06	2023	3	6	Green	True nest	Linda Mazza /ORP	Lhaviyani	Kurehdhoo	N Beach V319	1	1	107	ND	ND	12	1.5	NA	NA	NA	NA	No	NA	ND	NA	NA	NA	ND	ND	ND	ND	ND	ND	no excavation	NA	NA	NA	NA	NA	NA	NA	NA	NA	NA	NA	NA	NA	ND
NA	NNmdf_23_1304	2023-03-06	2023	3	6	Green	True nest	Abdullah Hameedh /ORP	Noonu	Medhufaru	S8	2	1	110	ND	ND	2..5	ND	NA	NA	NA	NA	No	NA	ND	NA	Abdulla Hameedh | Sea Turtle Biologist | Olive Ridley Project	NA	2023	ND	ND	ND	114	ND	Abdulla Hameedh | Sea Turtle Biologist | Olive Ridley Project	2023-05-01	2023	5	1	127	6	0	120	7	NA	89.76	94.49	120	ND
NA	NA	2023-03-06	2023	3	6	Green	False crawl	CS_130 /Reethi Faru	Raa	Filaidhoo	NA	0	0	110-113	NA	NA	NA	NA	NA	NA	NA	NA	NA	NA	NA	NA	false crawl no emergence	NA	NA	NA	NA	NA	NA	NA	false crawl no excavation	NA	NA	NA	NA	NA	NA	NA	NA	NA	NA	NA	NA	NA	NA
NA	NA	2023-03-06	2023	3	6	Green	False crawl	CS_130 /Reethi Faru	Raa	Filaidhoo	NA	1	0	110-113	NA	NA	NA	NA	NA	NA	NA	NA	NA	NA	NA	NA	false crawl no emergence	NA	NA	NA	NA	NA	NA	NA	false crawl no excavation	NA	NA	NA	NA	NA	NA	NA	NA	NA	NA	NA	NA	NA	NA
NA	RArtf_23_1305	2023-03-06	2023	3	6	Green	True nest	CS_130 /Reethi Faru	Raa	Filaidhoo	NA	1	1	110-113	ND	ND	ND	ND	NA	NA	NA	NA	No	NA	in vegetation	NA	NA	NA	ND	ND	ND	ND	ND	ND	no excavation	NA	NA	NA	NA	NA	NA	NA	NA	NA	NA	NA	NA	NA	ND
NA	DHnym_23_1313	2023-03-08	2023	3	8	Green	True nest	CS_112 /Niyama	Dhaalu	En'boodhoofushi	Five Finger Beach	1	1	104.7	ND	ND	19.8	0	NA	NA	NA	NA	No	NA	ND	NA	NA	2023-4-28	2023	4	28	ND	121	NA	no excavation	NA	NA	NA	NA	NA	NA	NA	NA	NA	NA	NA	NA	NA	51
NA	NNmdf_23_1314	2023-03-09	2023	3	9	Green	True nest	Abdullah Hameedh /ORP	Noonu	Medhufaru	S1	1	1	113	ND	ND	ND	ND	NA	NA	NA	NA	No	NA	ND	NA	NA	NA	ND	ND	ND	ND	ND	ND	no excavation	NA	NA	NA	NA	NA	NA	NA	NA	NA	NA	NA	NA	NA	ND
NA	NA	2023-03-09	2023	3	9	Green	False crawl	Neus Segura /ORP	Shaviyani	Gaakoshibi	V105	1	0	112	NA	NA	4	NA	NA	NA	NA	NA	NA	NA	NA	NA	false crawl no emergence	NA	NA	NA	NA	NA	NA	NA	false crawl no excavation	NA	NA	NA	NA	NA	NA	NA	NA	NA	NA	NA	NA	NA	NA
NA	NNmdf_23_1316	2023-03-10	2023	3	10	Green	True nest	Abdullah Hameedh /ORP	Noonu	Medhufaru	S2	1	1	ND	ND	ND	ND	ND	NA	NA	NA	NA	No	NA	path	NA	Abdulla Hameedh | Sea Turtle Biologist | Olive Ridley Project	NA	2023	ND	ND	ND	60	ND	Abdulla Hameedh | Sea Turtle Biologist | Olive Ridley Project	2023-05-07	2023	5	7	129	4	0	60	69	NA	43.41	46.51	60	ND
NA	NA	2023-03-10	2023	3	10	Green	False crawl	Neus Segura /ORP	Shaviyani	Gaakoshibi	V104-105	0	0	112	NA	NA	NA	NA	NA	NA	NA	NA	NA	NA	NA	in vegetation	false crawl no emergence	NA	NA	NA	NA	NA	NA	NA	false crawl no excavation	NA	NA	NA	NA	NA	NA	NA	NA	NA	NA	NA	NA	NA	NA
NA	SVgks_23_1317	2023-03-10	2023	3	10	Green	True nest	Neus Segura /ORP	Shaviyani	Gaakoshibi	V105	1	1	112	ND	ND	ND	ND	NA	NA	NA	NA	No	NA	lights villa sound pool	NA	Neus Segura | Sea Turtle Biologist | Olive Ridley Project	2023-4-29	2023	4	29	ND	60	1	Neus Segura | Sea Turtle Biologist | Olive Ridley Project	2023-05-01	2023	5	1	99	34	2	96	3	0	60.61	96.97	94	50
NA	NNmdf_23_1319	2023-03-11	2023	3	11	Green	True nest	Abdullah Hameedh /ORP	Noonu	Medhufaru	S15	1	1	110	ND	ND	ND	ND	NA	NA	NA	NA	No	NA	ND	NA	Abdulla Hameedh | Sea Turtle Biologist | Olive Ridley Project	NA	2023	ND	ND	ND	119	ND	Abdulla Hameedh | Sea Turtle Biologist | Olive Ridley Project	2023-05-12	2023	5	12	124	0	1	120	4	NA	95.97	96.77	119	ND
NA	NA	2023-03-12	2023	3	12	Green	False crawl	CS_112 /Niyama	Dhaalu	En'boodhoofushi	Sunset Beach	NA	NA	98.6	NA	NA	NA	NA	NA	NA	NA	NA	NA	NA	NA	NA	false crawl no emergence	NA	NA	NA	NA	NA	NA	NA	false crawl no excavation	NA	NA	NA	NA	NA	NA	NA	NA	NA	NA	NA	NA	NA	NA
NA	DHnym_23_1322	2023-03-12	2023	3	12	Green	True nest	CS_112 /Niyama	Dhaalu	En'boodhoofushi	Villa 21	1	1	98.6	ND	ND	28.3	0	NA	NA	NA	NA	No	NA	ND	NA	NA	2023-5-10	2023	5	10	ND	89	NA	no excavation	NA	NA	NA	NA	NA	NA	NA	NA	NA	NA	NA	NA	NA	59
NA	NNmdf_23_1320	2023-03-12	2023	3	12	Green	True nest	Abdullah Hameedh /ORP	Noonu	Medhufaru	S7	2	1	92	ND	ND	ND	ND	NA	NA	NA	NA	No	NA	ND	NA	Abdulla Hameedh | Sea Turtle Biologist | Olive Ridley Project	NA	2023	ND	ND	ND	75	ND	Abdulla Hameedh | Sea Turtle Biologist | Olive Ridley Project	2023-05-05	2023	5	5	122	2	2	79	43	NA	61.48	64.75	77	ND
NA	NA	2023-03-12	2023	3	12	Green	False crawl	Abdullah Hameedh /ORP	Noonu	Medhufaru	S8	NA	NA	110	NA	NA	NA	NA	NA	NA	NA	NA	NA	NA	NA	NA	false crawl no emergence	NA	NA	NA	NA	NA	NA	NA	false crawl no excavation	NA	NA	NA	NA	NA	NA	NA	NA	NA	NA	NA	NA	NA	NA
NA	NA	2023-03-13	2023	3	13	Green	False crawl	Abdullah Hameedh /ORP	Noonu	Medhufaru	S7	2	NA	103	NA	NA	NA	NA	NA	NA	NA	NA	NA	NA	NA	NA	false crawl no emergence	NA	NA	NA	NA	NA	NA	NA	false crawl no excavation	NA	NA	NA	NA	NA	NA	NA	NA	NA	NA	NA	NA	NA	NA
NA	NA	2023-03-15	2023	3	15	Green	False crawl	Julian Gervolino /ORP	Laamu	Olhuveli	V85	NA	NA	106	NA	NA	9	0	NA	NA	NA	NA	NA	NA	NA	NA	false crawl no emergence	NA	NA	NA	NA	NA	NA	NA	false crawl no excavation	NA	NA	NA	NA	NA	NA	NA	NA	NA	NA	NA	NA	NA	NA
NA	NA	2023-03-16	2023	3	16	Green	False crawl	Julian Gervolino /ORP	Laamu	Olhuveli	V86/87	NA	NA	107	NA	NA	8	0	NA	NA	NA	NA	NA	NA	NA	NA	false crawl no emergence	NA	NA	NA	NA	NA	NA	NA	false crawl no excavation	NA	NA	NA	NA	NA	NA	NA	NA	NA	NA	NA	NA	NA	NA
NA	NA	2023-03-16	2023	3	16	Green	False crawl	Julian Gervolino /ORP	Laamu	Olhuveli	V94	NA	NA	103.5	NA	NA	7	0	21:07	Making Body Pit	21:22	NA	NA	NA	NA	NA	false crawl no emergence	NA	NA	NA	NA	NA	NA	NA	false crawl no excavation	NA	NA	NA	NA	NA	NA	NA	NA	NA	NA	NA	NA	NA	NA
NA	LMohv_23_1327	2023-03-16	2023	3	16	Green	True nest	Julian Gervolino /ORP	Laamu	Olhuveli	V86/87	1	1	107	ND	ND	7	1	3:55	NA	NA	ND	No	NA	ND	NA	NA	2023-5-13	2023	5	13	ND	28	0	Julian Gervolino | Sea Turtle Biologist | Olive Ridley Project	2023-05-15	2023	5	15	61	0	4	32	27	4	49.18	55.74	30	58
NA	NA	2023-03-16	2023	3	16	Green	False crawl	Linda Mazza /ORP	Lhaviyani	Kurehdhoo	N Beach V327	2	0	110	NA	NA	8.5	0	NA	NA	NA	NA	NA	NA	NA	NA	false crawl no emergence	NA	NA	NA	NA	NA	NA	NA	false crawl no excavation	NA	NA	NA	NA	NA	NA	NA	NA	NA	NA	NA	NA	NA	NA
NA	NA	2023-03-16	2023	3	16	Green	False crawl	Abdullah Hameedh /ORP	Noonu	Medhufaru	S4	1	NA	110	NA	NA	NA	NA	NA	NA	NA	NA	NA	NA	NA	NA	false crawl no emergence	NA	NA	NA	NA	NA	NA	NA	false crawl no excavation	NA	NA	NA	NA	NA	NA	NA	NA	NA	NA	NA	NA	NA	NA
NA	LVkrd_23_1334	2023-03-17	2023	3	17	Green	True nest	Linda Mazza /ORP	Lhaviyani	Kurehdhoo	N Beach V307	1	1	110	ND	ND	6.5	0	NA	NA	NA	NA	No	NA	ND	NA	NA	NA	ND	ND	ND	ND	ND	ND	no excavation	NA	NA	NA	NA	NA	NA	NA	NA	NA	NA	NA	NA	NA	ND
NA	NA	2023-03-17	2023	3	17	Green	False crawl	Abdullah Hameedh /ORP	Noonu	Medhufaru	S8	NA	NA	89	NA	NA	NA	NA	NA	NA	NA	NA	NA	NA	NA	NA	false crawl no emergence	NA	NA	NA	NA	NA	NA	NA	false crawl no excavation	NA	NA	NA	NA	NA	NA	NA	NA	NA	NA	NA	NA	NA	NA
NA	NA	2023-03-17	2023	3	17	Green	False crawl	Abdullah Hameedh /ORP	Noonu	Medhufaru	S7	3	NA	117	NA	NA	NA	NA	NA	NA	NA	NA	NA	NA	NA	NA	false crawl no emergence	NA	NA	NA	NA	NA	NA	NA	false crawl no excavation	NA	NA	NA	NA	NA	NA	NA	NA	NA	NA	NA	NA	NA	NA
ND	ND	2023-03-17	2023	3	17	Green	Unknown	CS_130 /Reethi Faru	Raa	Filaidhoo	NA	NA	NA	110-113	NA	NA	NA	NA	NA	NA	NA	NA	No	NA	ND	ND	no emergence observed	NA	ND	ND	ND	ND	ND	ND	no excavation	NA	ND	ND	ND	ND	ND	ND	ND	ND	ND	NA	NA	NA	ND
ND	BAfnh_23_1335	2023-03-20	2023	3	20	Green	True nest	CS_016 /Finolhu	Baa	Finolhu	Sandbank	ND	ND	110	ND	ND	ND	ND	NA	NA	NA	NA	No	NA	ND	NA	NA	NA	ND	ND	ND	ND	ND	ND	no excavation	NA	NA	NA	NA	NA	NA	NA	NA	NA	NA	NA	NA	NA	ND
GR1574	NA	2023-03-21	2023	3	21	Green	False crawl	CS_116 /CPDK	Baa	Dhunikolhu	NA	NA	NA	100	NA	NA	NA	NA	NA	NA	NA	NA	NA	NA	NA	hit furniture	false crawl no emergence	NA	NA	NA	NA	NA	NA	NA	false crawl no excavation	NA	NA	NA	NA	NA	NA	NA	NA	NA	NA	NA	NA	NA	NA
GR1574	BAdkh_23_1337	2023-03-21	2023	3	21	Green	True nest	CS_116 /CPDK	Baa	Dhunikolhu	NA	1	1	112	99	91	5	ND	ND	Covering	3:54	ND	No	NA	ND	NA	00642 | Citizen Scientist | Coco Palm Dhuni Kolhu	2023-5-15	2023	5	15	21:58	82	0	00642 | Citizen Scientist | Coco Palm Dhuni Kolhu	2023-05-18	2023	5	18	116	4	2	88	28	0	70.69	75.86	86	55
NA	NA	2023-03-21	2023	3	21	Green	False crawl	Abdullah Hameedh /ORP	Noonu	Medhufaru	S1	1	1	98	NA	NA	NA	NA	NA	NA	NA	NA	NA	NA	NA	NA	false crawl no emergence	NA	NA	NA	NA	NA	NA	NA	false crawl no excavation	NA	NA	NA	NA	NA	NA	NA	NA	NA	NA	NA	NA	NA	NA
NA	NNmdf_23_1339	2023-03-22	2023	3	22	Green	True nest	Abdullah Hameedh /ORP	Noonu	Medhufaru	S1	1	1	98	ND	ND	ND	ND	NA	NA	NA	NA	No	NA	ND	NA	Abdulla Hameedh | Sea Turtle Biologist | Olive Ridley Project	2023-5-15	2023	5	15	ND	NA	NA	Abdulla Hameedh | Sea Turtle Biologist | Olive Ridley Project	2023-05-18	2023	5	18	100	3	0	94	6	0	91	94	94	54
NA	NA	2023-03-22	2023	3	22	Green	False crawl	Neus Segura /ORP	Shaviyani	Gaakoshibi	V103	1	0	112	NA	NA	NA	NA	NA	NA	NA	NA	NA	NA	NA	in vegetation	false crawl no emergence	NA	NA	NA	NA	NA	NA	NA	false crawl no excavation	NA	NA	NA	NA	NA	NA	NA	NA	NA	NA	NA	NA	NA	NA
NA	NA	2023-03-22	2023	3	22	Green	False crawl	Neus Segura /ORP	Shaviyani	Gaakoshibi	V105	0	0	112	NA	NA	NA	NA	NA	NA	NA	NA	NA	NA	NA	in vegetation	false crawl no emergence	NA	NA	NA	NA	NA	NA	NA	false crawl no excavation	NA	NA	NA	NA	NA	NA	NA	NA	NA	NA	NA	NA	NA	NA
NA	SVgks_23_1340	2023-03-22	2023	3	22	Green	True nest	Neus Segura /ORP	Shaviyani	Gaakoshibi	V107	1	1	112	ND	ND	4	1	NA	NA	NA	NA	No	NA	lights villa sound pool	NA	ND	2023-5-21	2023	5	21	ND	27	ND	Neus Segura | Sea Turtle Biologist | Olive Ridley Project	2023-05-23	2023	5	23	98	3	5	35	63	0	27.55	35.71	30	60
ND	NA	2023-03-24	2023	3	24	Green	False crawl	CS_016 /Finolhu	Baa	Finolhu	Sandbank	1	ND	103	ND	ND	ND	ND	ND	ND	ND	NA	NA	NA	NA	NA	false crawl no emergence	NA	NA	NA	NA	NA	NA	NA	false crawl no excavation	NA	NA	NA	NA	NA	NA	NA	NA	NA	NA	NA	NA	NA	NA
NA	NA	2023-03-24	2023	3	24	Green	False crawl	CS_112 /Niyama	Dhaalu	En'boodhoofushi	Deli Beach	NA	NA	100.6	NA	NA	NA	NA	NA	NA	NA	NA	NA	NA	NA	NA	false crawl no emergence	NA	NA	NA	NA	NA	NA	NA	false crawl no excavation	NA	NA	NA	NA	NA	NA	NA	NA	NA	NA	NA	NA	NA	NA
NA	FMfvm_23_1345	2023-03-24	2023	3	24	Green	True nest	CS_064	Gnaviyani	Fuvahmulah	Geiymiskih Fannu	1	1	ND	ND	ND	ND	ND	NA	NA	NA	NA	No	NA	ND	NA	NA	NA	ND	ND	ND	ND	ND	ND	no excavation	NA	NA	NA	NA	NA	NA	NA	NA	NA	NA	NA	NA	NA	ND
NA	NNmdf_23_1343	2023-03-24	2023	3	24	Green	True nest	Abdullah Hameedh /ORP	Noonu	Medhufaru	S4	1	1	ND	ND	ND	ND	ND	NA	NA	NA	NA	No	NA	ND	NA	Abdulla Hameedh | Sea Turtle Biologist | Olive Ridley Project	NA	2023	ND	ND	ND	NA	0	Abdulla Hameedh | Sea Turtle Biologist | Olive Ridley Project	2023-06-23	2023	6	23	124	2	4	107	17	0	81.45	86.29	103	ND
NA	RAmmg_23_1347	2023-03-24	2023	3	24	Green	True nest	CS_126 /Maamunagau /Security	Raa	Maamunagau	V213	1	1	ND	ND	ND	5	3	NA	NA	NA	NA	No	NA	ND	NA	NA	NA	ND	ND	ND	ND	ND	ND	no excavation	NA	NA	NA	NA	NA	NA	NA	NA	NA	NA	NA	NA	NA	ND
NA	DHnym_23_1348	2023-03-25	2023	3	25	Green	True nest	CS_112 /Niyama	Dhaalu	En'boodhoofushi	V9	1	1	100.6	ND	ND	4	0	NA	NA	NA	NA	No	NA	ND	NA	NA	2023-5-23	2023	5	23	ND	85	NA	no excavation	NA	NA	NA	NA	NA	NA	NA	NA	NA	NA	NA	NA	NA	59
NA	NA	2023-03-26	2023	3	26	Green	False crawl	Julian Gervolino /ORP	Laamu	Olhuveli	V86/85	NA	NA	107	NA	NA	2	0	NA	NA	NA	NA	NA	NA	NA	NA	false crawl no emergence	NA	NA	NA	NA	NA	NA	NA	false crawl no excavation	NA	NA	NA	NA	NA	NA	NA	NA	NA	NA	NA	NA	NA	NA
NA	NA	2023-03-26	2023	3	26	Green	False crawl	Abdullah Hameedh /ORP	Noonu	Medhufaru	S7	NA	NA	95	NA	NA	NA	NA	NA	NA	NA	NA	NA	NA	NA	NA	false crawl no emergence	NA	NA	NA	NA	NA	NA	NA	false crawl no excavation	NA	NA	NA	NA	NA	NA	NA	NA	NA	NA	NA	NA	NA	NA
NA	NA	2023-03-26	2023	3	26	Green	False crawl	Abdullah Hameedh /ORP	Noonu	Medhufaru	S9	NA	NA	NA	NA	NA	NA	NA	NA	NA	NA	NA	NA	NA	NA	NA	false crawl no emergence	NA	NA	NA	NA	NA	NA	NA	false crawl no excavation	NA	NA	NA	NA	NA	NA	NA	NA	NA	NA	NA	NA	NA	NA
NA	NA	2023-03-26	2023	3	26	Unknown	False crawl	Abdullah Hameedh /ORP	Noonu	Medhufaru	S7	NA	NA	NA	NA	NA	NA	NA	NA	NA	NA	NA	NA	NA	NA	NA	false crawl no emergence	NA	NA	NA	NA	NA	NA	NA	false crawl no excavation	NA	NA	NA	NA	NA	NA	NA	NA	NA	NA	NA	NA	NA	NA
NA	DHnym_23_1355	2023-03-27	2023	3	27	Green	True nest	CS_112 /Niyama	Dhaalu	En'boodhoofushi	V26	1	1	101.4	ND	ND	16.3	0	NA	NA	NA	NA	No	NA	ND	NA	NA	2023-5-25	2023	5	25	ND	90	NA	no excavation	NA	NA	NA	NA	NA	NA	NA	NA	NA	NA	NA	NA	NA	59
NA	NA	2023-03-27	2023	3	27	Green	False crawl	Julian Gervolino /ORP	Laamu	Olhuveli	V84	NA	NA	106	NA	NA	4	-3	NA	NA	NA	NA	NA	NA	NA	NA	false crawl no emergence	NA	NA	NA	NA	NA	NA	NA	false crawl no excavation	NA	NA	NA	NA	NA	NA	NA	NA	NA	NA	NA	NA	NA	NA
NA	LMohv_23_1357	2023-03-27	2023	3	27	Green	True nest	Julian Gervolino /ORP	Laamu	Olhuveli	V86/87	1	1	107	ND	ND	5	0	NA	NA	NA	NA	No	NA	ND	NA	Amy Feakes | MSc Student | Olive Ridley Project	2023-5-24	2023	5	24	21:50:00	42	0	Amy Feakes | MSc Student | Olive Ridley Project	2023-05-26	2023	5	26	55	1	0	43	12	3	76.36	78.18	43	58
NA	NA	2023-03-27	2023	3	27	Green	False crawl	Abdullah Hameedh /ORP	Noonu	Medhufaru	S9	2	NA	100	NA	NA	NA	NA	NA	NA	NA	NA	NA	NA	NA	NA	false crawl no emergence	NA	NA	NA	NA	NA	NA	NA	false crawl no excavation	NA	NA	NA	NA	NA	NA	NA	NA	NA	NA	NA	NA	NA	NA
NA	NA	2023-03-27	2023	3	27	Green	False crawl	Abdullah Hameedh /ORP	Noonu	Medhufaru	S4	1	NA	92	NA	NA	NA	NA	NA	NA	NA	NA	NA	NA	NA	NA	false crawl no emergence	NA	NA	NA	NA	NA	NA	NA	false crawl no excavation	NA	NA	NA	NA	NA	NA	NA	NA	NA	NA	NA	NA	NA	NA
NA	RArtf_23_1359	2023-03-28	2023	3	28	Green	True nest	CS_130 /Reethi Faru	Raa	Filaidhoo	NA	ND	ND	110-113	ND	ND	ND	ND	NA	NA	NA	NA	No	NA	in vegetation	NA	NA	NA	ND	ND	ND	ND	ND	ND	no excavation	NA	NA	NA	NA	NA	NA	NA	NA	NA	NA	NA	NA	NA	ND
NA	SVgks_23_1358	2023-03-28	2023	3	28	Green	True nest	CS_120 /Gaakoshinbi	Shaviyani	Gaakoshibi	V605	1	1	120	ND	ND	ND	ND	NA	NA	NA	NA	No	NA	ND	NA	00360 | Citizen Scientist | Sirru Fen Fushi	2023-5-21	2023	5	21	ND	107	8	Neus Segura | Sea Turtle Biologist | Olive Ridley Project	2023-05-22	2023	5	22	148	4	2	113	35	0	72.3	76.35	111	54
NA	NA	2023-03-29	2023	3	29	Green	False crawl	CS_043	Baa	Thiladhoo	NA	NA	NA	NA	NA	NA	NA	NA	NA	NA	NA	NA	NA	NA	NA	NA	false crawl no emergence	NA	NA	NA	NA	NA	NA	NA	false crawl no excavation	NA	NA	NA	NA	NA	NA	NA	NA	NA	NA	NA	NA	NA	NA
NA	BAmlh_23_1361	2023-03-30	2023	3	30	Green	True nest	CS_023	Baa	Maalhos	NA	1	1	ND	ND	ND	10	1	19:50:00	NA	21:25	ND	No	NA	ND	NA	NA	NA	ND	ND	ND	ND	ND	ND	no excavation	NA	NA	NA	NA	NA	NA	NA	NA	NA	NA	NA	NA	NA	ND
NA	NA	2023-03-31	2023	3	31	Green	False crawl	Isha Afeef /ORP	Alifu Alifu	Rasdhoo	Sunrise Beach	NA	NA	NA	NA	NA	NA	NA	NA	NA	21:30	NA	NA	NA	NA	anthropogenic	false crawl no emergence	NA	NA	NA	NA	NA	NA	NA	false crawl no excavation	NA	NA	NA	NA	NA	NA	NA	NA	NA	NA	NA	NA	NA	NA
NA	LMgdh_23_1364	NA	2023	3	NA	Green	True nest	Ibrahim Inaan /ORP	Laamu	Gaadhoo	Gaadhoo beach	ND	ND	119	ND	ND	2	3	NA	NA	NA	NA	No	NA	ND	NA	NA	NA	ND	ND	ND	ND	ND	ND	no excavation	NA	NA	NA	NA	NA	NA	NA	NA	NA	NA	NA	NA	NA	ND
NA	LMgdh_23_1367	NA	2023	3	NA	Green	True nest	Ibrahim Inaan /ORP	Laamu	Gaadhoo	Gaadhoo beach	ND	ND	-	ND	ND	4	1	NA	NA	NA	NA	No	NA	ND	NA	NA	NA	ND	ND	ND	ND	ND	ND	no excavation	NA	NA	NA	NA	NA	NA	NA	NA	NA	NA	NA	NA	NA	ND
NA	LMgdh_23_1368	NA	2023	3	NA	Green	True nest	Ibrahim Inaan /ORP	Laamu	Gaadhoo	Gaadhoo beach	ND	ND	-	ND	ND	2	2	NA	NA	NA	NA	No	NA	ND	NA	NA	NA	ND	ND	ND	ND	ND	ND	no excavation	NA	NA	NA	NA	NA	NA	NA	NA	NA	NA	NA	NA	NA	ND
NA	LMgdh_23_1372	NA	2023	3	NA	Green	True nest	Ibrahim Inaan /ORP	Laamu	Gaadhoo	Gaadhoo beach	ND	ND	-	ND	ND	3	1	NA	NA	NA	NA	No	NA	ND	NA	ND	NA	2023	ND	ND	ND	69	ND	Inaan Ahmed	2023-05-21	2023	5	21	69	0	0	69	0	ND	100	100	69	ND
NA	LVmbh_23_1363	NA	2023	3	NA	Green	True nest	CS_065 /Prodivers	Lhaviyani	Maabinhuraa	NA	1	1	ND	ND	ND	ND	ND	NA	NA	NA	NA	Other	NA	ND	NA	NA	NA	ND	ND	ND	ND	ND	ND	no excavation	NA	NA	NA	NA	NA	NA	NA	NA	NA	NA	NA	NA	NA	ND
NA	NA	NA	2023	3	ND	Green	False crawl	Ibrahim Inaan /ORP	Laamu	Gaadhoo	Gaadhoo beach	ND	ND	100	NA	NA	3	0	ND	ND	ND	NA	NA	NA	NA	NA	false crawl no emergence	NA	NA	NA	NA	NA	NA	NA	false crawl no excavation	NA	NA	NA	NA	NA	NA	NA	NA	NA	NA	NA	NA	NA	NA
NA	NA	NA	2023	3	ND	Green	False crawl	Ibrahim Inaan /ORP	Laamu	Gaadhoo	Gaadhoo beach	ND	ND	100	NA	NA	4	1	ND	ND	ND	NA	NA	NA	NA	NA	false crawl no emergence	NA	NA	NA	NA	NA	NA	NA	false crawl no excavation	NA	NA	NA	NA	NA	NA	NA	NA	NA	NA	NA	NA	NA	NA
NA	NA	NA	2023	3	ND	Green	False crawl	Ibrahim Inaan /ORP	Laamu	Gaadhoo	Gaadhoo beach	ND	ND	ND	NA	NA	2	0	ND	ND	ND	NA	NA	NA	NA	NA	false crawl no emergence	NA	NA	NA	NA	NA	NA	NA	false crawl no excavation	NA	NA	NA	NA	NA	NA	NA	NA	NA	NA	NA	NA	NA	NA
NA	NA	NA	2023	3	ND	Green	False crawl	Ibrahim Inaan /ORP	Laamu	Gaadhoo	Gaadhoo beach	ND	ND	ND	NA	NA	2	1	ND	ND	ND	NA	NA	NA	NA	NA	false crawl no emergence	NA	NA	NA	NA	NA	NA	NA	false crawl no excavation	NA	NA	NA	NA	NA	NA	NA	NA	NA	NA	NA	NA	NA	NA
NA	NA	NA	2023	3	ND	Green	False crawl	Ibrahim Inaan /ORP	Laamu	Gaadhoo	Gaadhoo beach	ND	ND	101	NA	NA	4	0	ND	ND	ND	NA	NA	NA	NA	NA	false crawl no emergence	NA	NA	NA	NA	NA	NA	NA	false crawl no excavation	NA	NA	NA	NA	NA	NA	NA	NA	NA	NA	NA	NA	NA	NA
NA	ARkrm_23_1375	2023-04-01	2023	4	1	Green	True nest	CS_123 /Kuramathi	Alifu Alifu	Kuramathi	room 320	1	1	75	ND	ND	2	1	NA	NA	NA	NA	No	NA	roots	NA	NA	2023-5-24	2023	5	24	20:10	ND	ND	ND	2023-05-26	2023	5	26	125	0	1	69	56	ND	54.4	55.2	68	53
GR1574	BAdkh_23_1377	2023-04-01	2023	4	1	Green	True nest	Lauren Valentine /ORP	Baa	Dhunikolhu	NA	4	1	110	99	94	30	0	02:50:00	Ascending	4:17	ND	No	NA	light	NA	00642 | Citizen Scientist | Coco Palm Dhuni Kolhu	NA	ND	ND	ND	ND	ND	ND	no excavation	NA	NA	NA	NA	NA	NA	NA	NA	NA	NA	NA	NA	NA	ND
NA	LMohv_23_1376	2023-04-01	2023	4	1	Green	True nest	Julian Gervolino /ORP	Laamu	Olhuveli	V93	1	1	90	ND	ND	9	1	NA	NA	NA	NA	No	NA	ND	NA	Amy Feakes | MSc Student | Olive Ridley Project	2023-5-29	2023	5	29	21:05	18	1	Amy Feakes | MSc Student | Olive Ridley Project	2023-05-31	2023	5	31	46	0	9	31	15	5	47.83	67.39	22	58
NA	NA	2023-04-01	2023	4	1	Green	False crawl	Abdullah Hameedh /ORP	Noonu	Medhufaru	S8	NA	NA	113	NA	NA	NA	NA	NA	NA	NA	NA	NA	NA	NA	NA	false crawl no emergence	NA	NA	NA	NA	NA	NA	NA	false crawl no excavation	NA	NA	NA	NA	NA	NA	NA	NA	NA	NA	NA	NA	NA	NA
NA	NNmdf_23_1374	2023-04-01	2023	4	1	Green	True nest	Abdullah Hameedh /ORP	Noonu	Medhufaru	S3	1	1	105	ND	ND	ND	ND	NA	NA	NA	NA	No	NA	ND	NA	NA	NA	ND	ND	ND	ND	ND	ND	no excavation	NA	NA	NA	NA	NA	NA	NA	NA	NA	NA	NA	NA	NA	ND
NA	NA	2023-04-02	2023	4	2	Green	False crawl	CS_116 /CPDK	Baa	En'boodhoo	NA	0	0	102	NA	NA	NA	NA	NA	NA	NA	NA	NA	NA	NA	NA	false crawl no emergence	NA	NA	NA	NA	NA	NA	NA	false crawl no excavation	NA	NA	NA	NA	NA	NA	NA	NA	NA	NA	NA	NA	NA	NA
NA	NA	2023-04-03	2023	4	3	Green	False crawl	Abdullah Hameedh /ORP	Noonu	Medhufaru	S7	NA	NA	98	NA	NA	NA	NA	NA	NA	NA	NA	NA	NA	NA	NA	false crawl no emergence	NA	NA	NA	NA	NA	NA	NA	false crawl no excavation	NA	NA	NA	NA	NA	NA	NA	NA	NA	NA	NA	NA	NA	NA
ND	DHnym_23_1380	2023-04-05	2023	4	5	Green	True nest	CS_112 /Niyama	Dhaalu	En'boodhoofushi	Villa 25	2	2	110	ND	ND	26.5	0	NA	NA	NA	NA	No	NA	ND	NA	ND	2023-6-1	2023	6	1	ND	45	ND	no excavation	NA	NA	NA	NA	NA	NA	NA	NA	NA	NA	NA	NA	NA	57
ND	DHnym_23_1382	2023-04-07	2023	4	7	Green	True nest	CS_112 /Niyama	Dhaalu	En'boodhoofushi	Villa 27	ND	ND	120	ND	ND	14.2	ND	NA	NA	NA	NA	No	NA	ND	NA	ND	2023-6-6	2023	6	6	ND	70	ND	no excavation	NA	NA	NA	NA	NA	NA	NA	NA	NA	NA	NA	NA	NA	60
NA	NA	2023-04-07	2023	4	7	Green	False crawl	Abdullah Hameedh /ORP	Noonu	Medhufaru	S7	2	2	114	NA	NA	NA	NA	NA	NA	NA	NA	NA	NA	NA	NA	false crawl no emergence	NA	NA	NA	NA	NA	NA	NA	false crawl no excavation	NA	NA	NA	NA	NA	NA	NA	NA	NA	NA	NA	NA	NA	NA
NA	LVdhf_23_1383	2023-04-08	2023	4	8	Green	True nest	CS_065 /Prodivers	Lhaviyani	Dheruffinolhu	NA	1	1	ND	ND	ND	ND	ND	NA	NA	NA	NA	No	NA	ND	NA	NA	NA	ND	ND	ND	ND	ND	ND	no excavation	NA	NA	NA	NA	NA	NA	NA	NA	NA	NA	NA	NA	NA	ND
NA	NA	2023-04-09	2023	4	9	Green	False crawl	Abdullah Hameedh /ORP	Noonu	Medhufaru	S3	1	NA	122	NA	NA	NA	NA	NA	NA	NA	NA	NA	NA	NA	NA	false crawl no emergence	NA	NA	NA	NA	NA	NA	NA	false crawl no excavation	NA	NA	NA	NA	NA	NA	NA	NA	NA	NA	NA	NA	NA	NA
NA	RAjbb_23_1386	2023-04-09	2023	4	9	Green	True nest	Olivia Forster /ORP	Raa	Bodufushi	V26	1	1	97	ND	ND	9.4	-2.1	NA	NA	NA	NA	No	NA	ND	NA	Olivia Forster | Sea Turtle Biologist | Olive Ridley Project	2023-6-7	2023	6	7	10:21:00	ND	ND	Olivia Forster | Sea Turtle Biologist | Olive Ridley Project	2023-06-09	2023	6	9	90	0	0	85	4	1	95.56	95.56	86	59
NA	RArtf_23_1385	2023-04-09	2023	4	9	Green	True nest	CS_130 /Reethi Faru	Raa	Filaidhoo	NA	1	1	110-113	ND	ND	ND	ND	12:00:00	NA	01:50:00	ND	No	NA	in vegetation	NA	NA	NA	ND	ND	ND	ND	ND	ND	no excavation	NA	NA	NA	NA	NA	NA	NA	NA	NA	NA	NA	NA	NA	ND
NA	NA	2023-04-11	2023	4	11	Green	False crawl	Abdullah Hameedh /ORP	Noonu	Medhufaru	S7	NA	NA	130	NA	NA	NA	NA	NA	NA	NA	NA	NA	NA	NA	NA	false crawl no emergence	NA	NA	NA	NA	NA	NA	NA	false crawl no excavation	NA	NA	NA	NA	NA	NA	NA	NA	NA	NA	NA	NA	NA	NA
NA	NA	2023-04-11	2023	4	11	Green	False crawl	Abdullah Hameedh /ORP	Noonu	Medhufaru	S8	NA	NA	110	NA	NA	NA	NA	NA	NA	NA	NA	NA	NA	NA	NA	false crawl no emergence	NA	NA	NA	NA	NA	NA	NA	false crawl no excavation	NA	NA	NA	NA	NA	NA	NA	NA	NA	NA	NA	NA	NA	NA
NA	ARkrm_23_1389	2023-04-12	2023	4	12	Green	True nest	CS_123 /Kuramathi	Alifu Alifu	Kuramathi	Sandbank	1	1	ND	ND	ND	2	1	NA	NA	NA	97	Other	NA	ND	NA	nest did not emerge	NA	ND	ND	ND	ND	ND	ND	ND	2023-06-21	2023	6	21	97	0	0	0	97	ND	0	0	0	ND
GR1574	BAdkh_23_1390	2023-04-12	2023	4	12	Green	True nest	Mariana Fragoso /ORP	Baa	Dhunikolhu	NA	2	1	98	100	ND	30	0	02:08:00	Making body pit	05:46:00	ND	No	NA	ND	NA	00642 | Citizen Scientist | Coco Palm Dhuni Kolhu	2023-6-7	2023	6	7	07:20:00	105	NA	00642 | Citizen Scientist | Coco Palm Dhuni Kolhu	2023-06-09	2023	6	9	116	1	0	106	10	0	90.52	91.38	106	56
NA	NA	2023-04-13	2023	4	13	Green	False crawl	Abdullah Hameedh /ORP	Noonu	Medhufaru	S7	3	0	100	NA	NA	NA	NA	NA	NA	NA	NA	NA	NA	NA	NA	false crawl no emergence	NA	NA	NA	NA	NA	NA	NA	false crawl no excavation	NA	NA	NA	NA	NA	NA	NA	NA	NA	NA	NA	NA	NA	NA
NA	NA	2023-04-13	2023	4	13	Green	False crawl	Abdullah Hameedh /ORP	Noonu	Medhufaru	S1	1	1	102	NA	NA	NA	NA	NA	NA	NA	NA	NA	NA	NA	NA	false crawl no emergence	NA	NA	NA	NA	NA	NA	NA	false crawl no excavation	NA	NA	NA	NA	NA	NA	NA	NA	NA	NA	NA	NA	NA	NA
NA	NA	2023-04-13	2023	4	13	Green	False crawl	Abdullah Hameedh /ORP	Noonu	Medhufaru	S7	NA	NA	95	NA	NA	NA	NA	NA	NA	NA	NA	NA	NA	NA	NA	false crawl no emergence	NA	NA	NA	NA	NA	NA	NA	false crawl no excavation	NA	NA	NA	NA	NA	NA	NA	NA	NA	NA	NA	NA	NA	NA
NA	THgrd_23_1394	2023-04-13	2023	4	13	Green	True nest	CS_022	Thaa	Guraidhoo	NA	1	1	ND	ND	ND	ND	ND	21:00:00	NA	NA	ND	No	NA	ND	NA	NA	NA	ND	ND	ND	ND	ND	ND	no excavation	NA	NA	NA	NA	NA	NA	NA	NA	NA	NA	NA	NA	NA	ND
ND	BAsvf_23_1395	2023-04-15	2023	4	15	Green	True nest	CS_094 /Coral Alive	Baa	Kunfunadhoo	NA	1	1	118	ND	ND	ND	ND	NA	NA	NA	NA	No	NA	ND	NA	NA	NA	ND	ND	ND	ND	ND	ND	no excavation	NA	NA	NA	NA	NA	NA	NA	NA	NA	NA	NA	NA	NA	ND
ND	NA	2023-04-16	2023	4	16	Green	False crawl	CS_112 /Niyama	Dhaalu	En'boodhoofushi	Villa 17	ND	ND	112.5	ND	ND	ND	ND	ND	ND	ND	NA	NA	NA	NA	NA	false crawl no emergence	NA	NA	NA	NA	NA	NA	NA	false crawl no excavation	NA	NA	NA	NA	NA	NA	NA	NA	NA	NA	NA	NA	NA	NA
ND	NA	2023-04-16	2023	4	16	Green	False crawl	CS_112 /Niyama	Dhaalu	En'boodhoofushi	Sunset Beach	ND	ND	112.5	ND	ND	ND	ND	ND	ND	ND	NA	NA	NA	NA	NA	false crawl no emergence	NA	NA	NA	NA	NA	NA	NA	false crawl no excavation	NA	NA	NA	NA	NA	NA	NA	NA	NA	NA	NA	NA	NA	NA
NA	FFfly_23_1397	2023-04-16	2023	4	16	Unknown	True nest	CS_092 /Lau Diving Center	Faafu	Filitheyo	NA	1	1	ND	ND	ND	ND	ND	NA	NA	NA	NA	No	NA	ND	NA	NA	NA	ND	ND	ND	ND	ND	ND	no excavation	NA	NA	NA	NA	NA	NA	NA	NA	NA	NA	NA	NA	NA	ND
ND	LVkrd_23_1396	2023-04-16	2023	4	16	Green	True nest	CS_038 /Prodivers	Lhaviyani	Kurehdhoo	N Beach V310	ND	ND	ND	ND	ND	ND	ND	NA	NA	NA	NA	No	NA	ND	NA	NA	NA	ND	ND	ND	ND	ND	ND	no excavation	NA	NA	NA	NA	NA	NA	NA	NA	NA	NA	NA	NA	NA	ND
ND	NA	2023-04-17	2023	4	17	Green	False crawl	CS_112 /Niyama	Dhaalu	En'boodhoofushi	Villa 137	ND	ND	106.3	ND	ND	ND	ND	ND	ND	ND	NA	NA	NA	NA	NA	false crawl no emergence	NA	NA	NA	NA	NA	NA	NA	false crawl no excavation	NA	NA	NA	NA	NA	NA	NA	NA	NA	NA	NA	NA	NA	NA
ND	DHnym_23_1402	2023-04-17	2023	4	17	Green	True nest	CS_112 /Niyama	Dhaalu	En'boodhoofushi	Villa 10	ND	ND	112.5	ND	ND	5.6	0	NA	NA	NA	NA	No	NA	ND	NA	ND	2023-6-15	2023	6	15	ND	ND	ND	no excavation	NA	NA	NA	NA	NA	NA	NA	NA	NA	NA	NA	NA	NA	59
NA	LVkrd_23_1400	2023-04-17	2023	4	17	Green	True nest	CS_038 /Prodivers	Lhaviyani	Kurehdhoo		1	1	ND	ND	ND	1	ND	ND	ND	07:00:00	110	Flooding	NA	ND	NA	NA	NA	ND	ND	ND	ND	ND	ND	no excavation	NA	NA	NA	NA	NA	NA	NA	NA	NA	NA	NA	NA	NA	ND
ND	NA	2023-04-19	2023	4	19	Green	False crawl	CS_112 /Niyama	Dhaalu	En'boodhoofushi	Villa 27	ND	ND	106.3	ND	ND	ND	ND	ND	ND	ND	NA	NA	NA	NA	NA	false crawl no emergence	NA	NA	NA	NA	NA	NA	NA	false crawl no excavation	NA	NA	NA	NA	NA	NA	NA	NA	NA	NA	NA	NA	NA	NA
NA	NNmdf_23_1403	2023-04-19	2023	4	19	Green	True nest	Abdullah Hameedh /ORP	Noonu	Medhufaru	S3	3	1	120	111	115	ND	ND	NA	NA	NA	NA	No	NA	infrastructure building	NA	Abdulla Hameedh | Sea Turtle Biologist | Olive Ridley Project	2023-6-8	2023	6	8	ND	29	29	Sarah Patman | Sea Turtle Biologist | Olive Ridley Project	2023-06-11	2023	6	11	96	3	0	53	43	0	52.08	55.21	53	50
NA	RAjbb_23_1405	2023-04-19	2023	4	19	Green	True nest	Olivia Forster /ORP	Raa	Bodufushi	V18	1	1	99	ND	ND	11.5	0.5	NA	NA	NA	NA	No	NA	ND	NA	Olivia Forster | Sea Turtle Biologist | Olive Ridley Project	2023-6-14	2023	6	14	22:30:00	40	40	Olivia Forster | Sea Turtle Biologist | Olive Ridley Project	2023-06-16	2023	6	16	77	0	1	66	9	2	87.01	88.31	67	56
NA	NA	2023-04-20	2023	4	20	Green	False crawl	Abdullah Hameedh /ORP	Noonu	Medhufaru	S7	NA	NA	100	NA	NA	NA	NA	NA	NA	NA	NA	NA	NA	NA	NA	false crawl no emergence	NA	NA	NA	NA	NA	NA	NA	false crawl no excavation	NA	NA	NA	NA	NA	NA	NA	NA	NA	NA	NA	NA	NA	NA
NA	NA	2023-04-20	2023	4	20	Green	False crawl	CS_130 /Reethi Faru	Raa	Filaidhoo	NA	1	1	110-113	NA	NA	NA	NA	01:45:00	NA	02:25:00	NA	NA	NA	NA	NA	false crawl no emergence	NA	NA	NA	NA	NA	NA	NA	false crawl no excavation	NA	NA	NA	NA	NA	NA	NA	NA	NA	NA	NA	NA	NA	NA
NA	RArtf_23_1407	2023-04-20	2023	4	20	Green	True nest	CS_130 /Reethi Faru	Raa	Filaidhoo	NA	1	1	110-113	ND	ND	ND	ND	05:00:00	NA	07:10:00	ND	No	NA	in vegetation	NA	NA	NA	ND	ND	ND	ND	ND	ND	no excavation	NA	NA	NA	NA	NA	NA	NA	NA	NA	NA	NA	NA	NA	ND
GR1574	BAdkh_23_1410	2023-04-23	2023	4	23	Green	True nest	Mariana Fragoso /ORP	Baa	Dhunikolhu	NA	1	1	99	ND	ND	30	0	04:00:00	Camouflaging	04:46:00	ND	No	NA	ND	NA	ND	2023-6-22	2023	6	22	19:20:00	84	NA	00642 | Citizen Scientist | Coco Palm Dhuni Kolhu	2023-06-24	2023	6	24	90	2	0	86	4	0	93.33	95.56	86	60
NA	NA	2023-04-23	2023	4	23	Green	False crawl	Abdullah Hameedh /ORP	Noonu	Medhufaru	S7	NA	NA	120	NA	NA	NA	NA	NA	NA	NA	NA	NA	NA	NA	NA	false crawl no emergence	NA	NA	NA	NA	NA	NA	NA	false crawl no excavation	NA	NA	NA	NA	NA	NA	NA	NA	NA	NA	NA	NA	NA	NA
ND	LVkrd_23_1411	2023-04-25	2023	4	25	Green	True nest	CS_038 /Prodivers	Lhaviyani	Kurehdhoo	N Beach V310	ND	ND	ND	ND	ND	8.8	0.4	NA	NA	NA	NA	No	NA	ND	NA	NA	NA	2023	ND	ND	ND	ND	NA	Maria Izurieta | Sea Turtle Biologist | Olive Ridley Project	2023-07-06	2023	7	6	97	1	1	93	4	0	93.81	95.88	92	ND
ND	BAavf_23_1413	2023-04-26	2023	4	26	Green	True nest	CS_046	Baa	Fares	NA	ND	ND	ND	ND	ND	ND	ND	NA	NA	NA	NA	No	NA	ND	NA	NA	NA	ND	ND	ND	ND	ND	ND	no excavation	NA	NA	NA	NA	NA	NA	NA	NA	NA	NA	NA	NA	NA	ND
NA	GFhvd_23_1412	2023-04-26	2023	4	26	Unknown	True nest	CS_027 /EuroDivers	Gaafu Dhaalu	Havoddaa	NA	1	1	ND	ND	ND	ND	ND	NA	NA	NA	NA	No	NA	ND	NA	NA	NA	ND	ND	ND	ND	ND	ND	no excavation	NA	NA	NA	NA	NA	NA	NA	NA	NA	NA	NA	NA	NA	ND
ND	BAavf_23_1414	2023-04-27	2023	4	27	Green	True nest	CS_046	Baa	Fares	NA	ND	ND	ND	ND	ND	ND	ND	NA	NA	NA	NA	No	NA	ND	NA	NA	NA	ND	ND	ND	ND	ND	ND	no excavation	NA	NA	NA	NA	NA	NA	NA	NA	NA	NA	NA	NA	NA	ND
ND	BAavf_23_1415	2023-04-27	2023	4	27	Green	True nest	CS_046	Baa	Fares	NA	ND	ND	ND	ND	ND	ND	ND	NA	NA	NA	NA	No	NA	ND	NA	NA	NA	ND	ND	ND	ND	ND	ND	no excavation	NA	NA	NA	NA	NA	NA	NA	NA	NA	NA	NA	NA	NA	ND
ND	BAavf_23_1416	2023-04-29	2023	4	29	Green	True nest	CS_046	Baa	Fares	NA	ND	ND	ND	ND	ND	ND	ND	NA	NA	NA	NA	No	NA	ND	NA	NA	NA	ND	ND	ND	ND	ND	ND	no excavation	NA	NA	NA	NA	NA	NA	NA	NA	NA	NA	NA	NA	NA	ND
NA	RAmmg_23_1417	2023-04-30	2023	4	30	Green	True nest	CS_126 /Maamunagau /Security	Raa	Maamunagau	V111	1	1	100	ND	ND	10	0.5	05:00:00	NA	06:00:00	ND	No	NA	ND	NA	NA	NA	ND	ND	ND	ND	ND	ND	no excavation	NA	NA	NA	NA	NA	NA	NA	NA	NA	NA	NA	NA	NA	ND
NA	GFhvd_23_1424	NA	2023	4	NA	Unknown	True nest	CS_027 /EuroDivers	Gaafu Dhaalu	Havoddaa	NA	1	1	ND	ND	ND	ND	ND	NA	NA	NA	NA	No	NA	ND	NA	NA	NA	ND	ND	ND	ND	ND	ND	no excavation	NA	NA	NA	NA	NA	NA	NA	NA	NA	NA	NA	NA	NA	ND
NA	LMgdh_23_1425	NA	2023	4	NA	Green	True nest	Ibrahim Inaan /ORP	Laamu	Gaadhoo	Gaadhoo beach	ND	ND	111	ND	ND	5	0	NA	NA	NA	NA	No	NA	ND	NA	NA	NA	ND	ND	ND	ND	ND	ND	no excavation	NA	NA	NA	NA	NA	NA	NA	NA	NA	NA	NA	NA	NA	ND
NA	LMgdh_23_1428	NA	2023	4	NA	Green	True nest	Ibrahim Inaan /ORP	Laamu	Gaadhoo	Gaadhoo beach	ND	ND	ND	ND	ND	5	1	NA	NA	NA	NA	No	NA	ND	NA	NA	NA	ND	ND	ND	ND	ND	ND	no excavation	NA	NA	NA	NA	NA	NA	NA	NA	NA	NA	NA	NA	NA	ND
NA	LMgdh_23_1430	NA	2023	4	NA	Green	True nest	Ibrahim Inaan /ORP	Laamu	Gaadhoo	Gaadhoo beach	ND	ND	ND	ND	ND	4	1	NA	NA	NA	NA	No	NA	ND	NA	NA	NA	ND	ND	ND	ND	ND	ND	no excavation	NA	NA	NA	NA	NA	NA	NA	NA	NA	NA	NA	NA	NA	ND
NA	NNmdf_23_1418	NA	2023	4	NA	Green	True nest	Abdullah Hameedh /ORP	Noonu	Medhufaru	S3	1	1	ND	ND	ND	ND	ND	NA	NA	NA	NA	No	NA	ND	NA	NA	NA	2023	ND	ND	ND	NA	0	Abdulla Hameedh | Sea Turtle Biologist | Olive Ridley Project	2023-05-29	2023	5	29	128	0	0	124	4	0	96.88	96.88	124	ND
NA	NA	NA	2023	4	ND	Green	False crawl	Ibrahim Inaan /ORP	Laamu	Gaadhoo	Gaadhoo beach	ND	ND	NA	NA	NA	1	0	ND	ND	ND	NA	NA	NA	NA	NA	false crawl no emergence	NA	NA	NA	NA	NA	NA	NA	false crawl no excavation	NA	NA	NA	NA	NA	NA	NA	NA	NA	NA	NA	NA	NA	NA
NA	NA	NA	2023	4	ND	Green	False crawl	Ibrahim Inaan /ORP	Laamu	Gaadhoo	Gaadhoo beach	ND	ND	NA	NA	NA	4	0	ND	ND	ND	NA	NA	NA	NA	NA	false crawl no emergence	NA	NA	NA	NA	NA	NA	NA	false crawl no excavation	NA	NA	NA	NA	NA	NA	NA	NA	NA	NA	NA	NA	NA	NA
NA	NA	NA	2023	4	ND	Green	False crawl	Ibrahim Inaan /ORP	Laamu	Gaadhoo	Gaadhoo beach	ND	ND	NA	NA	NA	6	0	ND	ND	ND	NA	NA	NA	NA	NA	false crawl no emergence	NA	NA	NA	NA	NA	NA	NA	false crawl no excavation	NA	NA	NA	NA	NA	NA	NA	NA	NA	NA	NA	NA	NA	NA
NA	NA	NA	2023	4	ND	Green	False crawl	Ibrahim Inaan /ORP	Laamu	Gaadhoo	Gaadhoo beach	ND	ND	115	NA	NA	3	1	ND	ND	ND	NA	NA	NA	NA	NA	false crawl no emergence	NA	NA	NA	NA	NA	NA	NA	false crawl no excavation	NA	NA	NA	NA	NA	NA	NA	NA	NA	NA	NA	NA	NA	NA
NA	NA	NA	2023	4	ND	Green	False crawl	Ibrahim Inaan /ORP	Laamu	Gaadhoo	Gaadhoo beach	ND	ND	NA	NA	NA	3	1	ND	ND	ND	NA	NA	NA	NA	NA	false crawl no emergence	NA	NA	NA	NA	NA	NA	NA	false crawl no excavation	NA	NA	NA	NA	NA	NA	NA	NA	NA	NA	NA	NA	NA	NA
NA	NA	NA	2023	4	ND	Green	False crawl	Ibrahim Inaan /ORP	Laamu	Gaadhoo	Gaadhoo beach	ND	ND	NA	NA	NA	3	1	ND	ND	ND	NA	NA	NA	NA	NA	false crawl no emergence	NA	NA	NA	NA	NA	NA	NA	false crawl no excavation	NA	NA	NA	NA	NA	NA	NA	NA	NA	NA	NA	NA	NA	NA
NA	NA	NA	2023	4	ND	Green	False crawl	Abdullah Hameedh /ORP	Noonu	Medhufaru	S7	NA	NA	107	NA	NA	NA	NA	NA	NA	NA	NA	NA	NA	NA	NA	false crawl no emergence	NA	NA	NA	NA	NA	NA	NA	false crawl no excavation	NA	NA	NA	NA	NA	NA	NA	NA	NA	NA	NA	NA	NA	NA
NA	NA	NA	2023	4	ND	Green	False crawl	Abdullah Hameedh /ORP	Noonu	Medhufaru	S4	NA	NA	120	NA	NA	NA	NA	NA	NA	NA	NA	NA	NA	NA	NA	false crawl no emergence	NA	NA	NA	NA	NA	NA	NA	false crawl no excavation	NA	NA	NA	NA	NA	NA	NA	NA	NA	NA	NA	NA	NA	NA
NA	NA	NA	2023	4	ND	Green	False crawl	Abdullah Hameedh /ORP	Noonu	Medhufaru	S3	0	0	114	NA	NA	NA	NA	NA	NA	NA	NA	NA	NA	NA	NA	false crawl no emergence	NA	NA	NA	NA	NA	NA	NA	false crawl no excavation	NA	NA	NA	NA	NA	NA	NA	NA	NA	NA	NA	NA	NA	NA
NA	NA	NA	2023	4	ND	Green	False crawl	Abdullah Hameedh /ORP	Noonu	Medhufaru	S4	NA	NA	NA	NA	NA	NA	NA	NA	NA	NA	NA	NA	NA	NA	NA	false crawl no emergence	NA	NA	NA	NA	NA	NA	NA	false crawl no excavation	NA	NA	NA	NA	NA	NA	NA	NA	NA	NA	NA	NA	NA	NA
NA	NA	NA	2023	4	ND	Green	False crawl	Abdullah Hameedh /ORP	Noonu	Medhufaru	S7	NA	NA	113	NA	NA	NA	NA	NA	NA	NA	NA	NA	NA	NA	NA	false crawl no emergence	NA	NA	NA	NA	NA	NA	NA	false crawl no excavation	NA	NA	NA	NA	NA	NA	NA	NA	NA	NA	NA	NA	NA	NA
ND	DHnym_23_1434	2023-05-04	2023	5	4	Green	True nest	CS_112 /Niyama	Dhaalu	En'boodhoofushi	Villa 12	ND	ND	108	ND	ND	10	0	NA	NA	NA	NA	No	NA	ND	NA	NA	NA	ND	ND	ND	ND	ND	ND	no excavation	NA	NA	NA	NA	NA	NA	NA	NA	NA	NA	NA	NA	NA	ND
ND	NA	2023-05-06	2023	5	6	Green	False crawl	CS_112 /Niyama	Dhaalu	En'boodhoofushi	Villa 11	ND	ND	101.2	ND	ND	ND	ND	ND	ND	ND	NA	NA	NA	NA	NA	false crawl no emergence	NA	NA	NA	NA	NA	NA	NA	false crawl no excavation	NA	NA	NA	NA	NA	NA	NA	NA	NA	NA	NA	NA	NA	NA
ND	DHnym_23_1435	2023-05-06	2023	5	6	Green	True nest	CS_112 /Niyama	Dhaalu	En'boodhoofushi	Villa 10	ND	ND	101.2	ND	ND	6.2	ND	NA	NA	NA	NA	No	NA	path	NA	ND	2023-7-1	2023	7	1	ND	92	ND	no excavation	NA	NA	NA	NA	NA	NA	NA	NA	NA	NA	NA	NA	NA	56
ND	LVkrd_23_1437	2023-05-07	2023	5	7	Green	True nest	CS_038 /Prodivers	Lhaviyani	Kurehdhoo	N Beach V303	ND	ND	ND	ND	ND	15	1.1	NA	NA	NA	NA	No	NA	ND	NA	Maria Izurieta | Sea Turtle Biologist | Olive Ridley Project	2023-6-30	2023	6	30	20:45:00	74	0	Maria Izurieta | Sea Turtle Biologist | Olive Ridley Project	2023-07-02	2023	7	2	78	0	0	73	5	2	93.59	93.59	73	54
GR1597	RAjbb_23_1438	2023-05-10	2023	5	10	Green	True nest	Olivia Forster /ORP	Raa	Bodufushi	V25	1	1	98	94.5	83	6	-0.5	21:35:00	Making body pit	01:36:00	ND	No	NA	ND	NA	Olivia Forster | Sea Turtle Biologist | Olive Ridley Project	2023-7-5	2023	7	5	16:40:00	ND	ND	Olivia Forster | Sea Turtle Biologist | Olive Ridley Project	2023-07-07	2023	7	7	95	0	0	85	10	0	89.47	89.47	85	56
NA	NA	2023-05-11	2023	5	11	Green	False crawl	Abdullah Hameedh /ORP	Noonu	Medhufaru	S4	1	0	135	NA	NA	NA	NA	NA	NA	NA	NA	NA	NA	NA	NA	false crawl no emergence	NA	NA	NA	NA	NA	NA	NA	false crawl no excavation	NA	NA	NA	NA	NA	NA	NA	NA	NA	NA	NA	NA	NA	NA
NA	NNmdf_23_1440	2023-05-11	2023	5	11	Unknown	True nest	Abdullah Hameedh /ORP	Noonu	Medhufaru	S2	1	1	ND	ND	ND	ND	ND	NA	NA	NA	NA	No	NA	ND	NA	NA	NA	2023	ND	ND	ND	NA	NA	Abdulla Hameedh | Sea Turtle Biologist | Olive Ridley Project	2023-06-04	2023	6	4	95	1	1	89	5	1	92.63	94.74	89	ND
ND	NA	2023-05-11	2023	5	11	Green	False crawl	CS_104	Raa	Vandhoo		1	1	NA	NA	NA	NA	NA	ND	ND	ND	NA	NA	NA	NA	NA	false crawl no emergence	NA	NA	NA	NA	NA	NA	NA	false crawl no excavation	NA	NA	NA	NA	NA	NA	NA	NA	NA	NA	NA	NA	NA	NA
NA	NNmdf_23_1442	2023-05-12	2023	5	12	Green	True nest	Abdullah Hameedh /ORP	Noonu	Medhufaru	S4	1	1	125	ND	ND	ND	ND	NA	NA	NA	NA	No	NA	ND	NA	NA	NA	ND	ND	ND	ND	ND	ND	Sarah Patman | Sea Turtle Biologist | Olive Ridley Project	ND	ND	ND	ND	ND	ND	ND	ND	ND	ND	NA	NA	NA	ND
ND	RAvnd_23_1443	2023-05-12	2023	5	12	Green	True nest	Olivia Forster /ORP	Raa	Vandhoo		ND	ND	101	ND	ND	ND	0	NA	NA	NA	NA	No	NA	ND	NA	NA	NA	ND	ND	ND	ND	ND	ND	no excavation	NA	NA	NA	NA	NA	NA	NA	NA	NA	NA	NA	NA	NA	ND
ND	RAvnd_23_1444	2023-05-13	2023	5	13	Green	True nest	CS_104	Raa	Vandhoo		1	1	101	ND	ND	12.1	-0.4	NA	NA	NA	NA	No	NA	ND	NA	NA	NA	ND	ND	ND	ND	ND	ND	no excavation	NA	NA	NA	NA	NA	NA	NA	NA	NA	NA	NA	NA	NA	ND
NA	NNmdf_23_1445	2023-05-14	2023	5	14	Green	True nest	Abdullah Hameedh /ORP	Noonu	Medhufaru	S9	1	1	ND	ND	ND	ND	ND	NA	NA	NA	NA	Flooding	NA	ND	NA	Abdulla Hameedh | Sea Turtle Biologist | Olive Ridley Project	2023-7-8	2023	7	8	ND	NA	NA	Sarah Patman | Sea Turtle Biologist | Olive Ridley Project	2023-07-11	2023	7	11	104	3	1	43	52	5	46.15	50	51	55
NA	NNmdf_23_1446	2023-05-14	2023	5	14	Green	True nest	Abdullah Hameedh /ORP	Noonu	Medhufaru	S9	1	1	ND	ND	ND	ND	ND	NA	NA	NA	NA	No	NA	ND	NA	NA	NA	ND	ND	ND	ND	ND	ND	no excavation	NA	NA	NA	NA	NA	NA	NA	NA	NA	NA	NA	NA	NA	ND
ND	RAvnd_23_1447	2023-05-14	2023	5	14	Green	True nest	CS_104	Raa	Vandhoo		1	1	84	ND	ND	6	-0.5	NA	NA	NA	NA	No	NA	ND	NA	NA	NA	ND	ND	ND	ND	ND	ND	no excavation	NA	NA	NA	NA	NA	NA	NA	NA	NA	NA	NA	NA	NA	ND
ND	RAvnd_23_1448	2023-05-14	2023	5	14	Green	True nest	CS_104	Raa	Vandhoo		1	1	83	ND	ND	12.7	2	NA	NA	NA	NA	No	NA	ND	NA	NA	NA	ND	ND	ND	ND	ND	ND	no excavation	NA	NA	NA	NA	NA	NA	NA	NA	NA	NA	NA	NA	NA	ND
ND	RAvnd_23_1449	2023-05-14	2023	5	14	Green	True nest	Olivia Forster /ORP	Raa	Vandhoo		ND	ND	84	ND	ND	6	-0.5	NA	NA	NA	NA	No	NA	ND	NA	NA	NA	ND	ND	ND	ND	ND	ND	no excavation	NA	NA	NA	NA	NA	NA	NA	NA	NA	NA	NA	NA	NA	ND
ND	ND	2023-05-17	2023	5	17	Green	Unknown	CS_112 /Niyama	Dhaalu	En'boodhoofushi	Villa 6	ND	ND	ND	ND	ND	12	0	ND	ND	ND	ND	ND	NA	ND	ND	no emergence observed	NA	ND	ND	ND	ND	ND	ND	no excavation	NA	ND	ND	ND	ND	ND	ND	ND	ND	ND	NA	NA	NA	ND
NA	GFhvd_23_1451	2023-05-18	2023	5	18	Unknown	True nest	CS_027 /EuroDivers	Gaafu Dhaalu	Havoddaa	near Iru bar	1	1	ND	ND	ND	ND	ND	NA	NA	NA	NA	No	NA	ND	NA	NA	NA	ND	ND	ND	ND	ND	ND	no excavation	NA	NA	NA	NA	NA	NA	NA	NA	NA	NA	NA	NA	NA	ND
NA	NNmdf_23_1452	2023-05-19	2023	5	19	Green	True nest	Abdullah Hameedh /ORP	Noonu	Medhufaru	S7	1	1	115	ND	ND	ND	ND	NA	NA	NA	NA	No	NA	tree	NA	Sarah Patman | Sea Turtle Biologist | Olive Ridley Project	2023-7-26	2023	7	26	22.3	1	1	Sarah Patman | Sea Turtle Biologist | Olive Ridley Project	2023-07-28	2023	7	28	78	0	1	73	5	1	92.31	93.59	72	68
NA	NNmdf_23_1453	2023-05-20	2023	5	20	Green	True nest	Abdullah Hameedh /ORP	Noonu	Medhufaru	S8	1	1	115	ND	ND	ND	ND	NA	NA	NA	NA	No	NA	ND	NA	Abdulla Hameedh | Sea Turtle Biologist | Olive Ridley Project	2023-7-24	2023	7	24	ND	4	ND	Sarah Patman | Sea Turtle Biologist | Olive Ridley Project	2023-07-26	2023	7	26	127	8	0	64	63	0	44.09	50.39	64	65
GR1597	RAjbb_23_1454	2023-05-20	2023	5	20	Green	True nest	Olivia Forster /ORP	Raa	Bodufushi	V26-27	1	1	100	95	86	12.4	-1	20:25:00	Digging egg chamber	22:00:00	ND	No	NA	ND	NA	Olivia Forster | Sea Turtle Biologist | Olive Ridley Project	2023-7-14	2023	7	14	23:02:00	20	20	Olivia Forster | Sea Turtle Biologist | Olive Ridley Project	2023-07-16	2023	7	16	86	1	0	73	13	0	83.72	84.88	73	55
NA	NA	2023-05-21	2023	5	21	Green	False crawl	Abdullah Hameedh /ORP	Noonu	Medhufaru	S7	0	0	88	NA	NA	NA	NA	NA	NA	NA	NA	NA	NA	NA	NA	false crawl no emergence	NA	NA	NA	NA	NA	NA	NA	false crawl no excavation	NA	NA	NA	NA	NA	NA	NA	NA	NA	NA	NA	NA	NA	NA
NA	NA	2023-05-21	2023	5	21	Green	False crawl	Abdullah Hameedh /ORP	Noonu	Medhufaru	S7	2	0	115	NA	NA	NA	NA	NA	NA	NA	NA	NA	NA	NA	NA	false crawl no emergence	NA	NA	NA	NA	NA	NA	NA	false crawl no excavation	NA	NA	NA	NA	NA	NA	NA	NA	NA	NA	NA	NA	NA	NA
NA	NA	2023-05-21	2023	5	21	Green	False crawl	Abdullah Hameedh /ORP	Noonu	Medhufaru	S8	1	0	100	NA	NA	NA	NA	NA	NA	NA	NA	NA	NA	NA	NA	false crawl no emergence	NA	NA	NA	NA	NA	NA	NA	false crawl no excavation	NA	NA	NA	NA	NA	NA	NA	NA	NA	NA	NA	NA	NA	NA
NA	NA	2023-05-22	2023	5	22	Green	False crawl	Abdullah Hameedh /ORP	Noonu	Medhufaru	S7	3	0	100	102	92	NA	NA	10:00:00	NA	11:30:00	NA	NA	NA	NA	NA	false crawl no emergence	NA	NA	NA	NA	NA	NA	NA	false crawl no excavation	NA	NA	NA	NA	NA	NA	NA	NA	NA	NA	NA	NA	NA	NA
NA	NA	2023-05-22	2023	5	22	Green	False crawl	Abdullah Hameedh /ORP	Noonu	Medhufaru	S4	2	0	110	NA	NA	NA	NA	NA	NA	NA	NA	NA	NA	NA	NA	false crawl no emergence	NA	NA	NA	NA	NA	NA	NA	false crawl no excavation	NA	NA	NA	NA	NA	NA	NA	NA	NA	NA	NA	NA	NA	NA
NA	NA	2023-05-23	2023	5	23	Green	False crawl	Abdullah Hameedh /ORP	Noonu	Medhufaru	S7	1	0	86	NA	NA	NA	NA	NA	NA	ND	NA	NA	NA	NA	NA	false crawl no emergence	NA	NA	NA	NA	NA	NA	NA	false crawl no excavation	NA	NA	NA	NA	NA	NA	NA	NA	NA	NA	NA	NA	NA	NA
NA	NA	2023-05-23	2023	5	23	Green	False crawl	Abdullah Hameedh /ORP	Noonu	Medhufaru	S7	0	0	96	NA	NA	NA	NA	NA	NA	ND	NA	NA	NA	NA	NA	false crawl no emergence	NA	NA	NA	NA	NA	NA	NA	false crawl no excavation	NA	NA	NA	NA	NA	NA	NA	NA	NA	NA	NA	NA	NA	NA
NA	NNmdf_23_1460	2023-05-23	2023	5	23	Green	True nest	Abdullah Hameedh /ORP	Noonu	Medhufaru	S5	1	1	ND	ND	ND	3	ND	NA	NA	NA	NA	No	NA	ND	NA	Abdulla Hameedh | Sea Turtle Biologist | Olive Ridley Project	NA	2023	ND	ND	ND	92	ND	Sarah Patman | Sea Turtle Biologist | Olive Ridley Project	2023-05-23	2023	5	23	96	0	1	93	3	0	95.83	96.88	92	ND
NA	NNmdf_23_1463	2023-05-23	2023	5	23	Green	True nest	Abdullah Hameedh /ORP	Noonu	Medhufaru	S4	1	1	115	ND	ND	ND	ND	NA	NA	NA	NA	No	NA	ND	NA	NA	NA	ND	ND	ND	ND	ND	ND	Sarah Patman | Sea Turtle Biologist | Olive Ridley Project	ND	ND	ND	ND	ND	ND	ND	ND	ND	ND	NA	NA	NA	ND
NA	NA	2023-05-23	2023	5	23	Green	False crawl	CS_129 /Joali Being	Raa	Neyo		0	0	NA	NA	NA	NA	NA	NA	NA	NA	NA	NA	NA	NA	NA	false crawl no emergence	NA	NA	NA	NA	NA	NA	NA	false crawl no excavation	NA	NA	NA	NA	NA	NA	NA	NA	NA	NA	NA	NA	NA	NA
NA	NA	2023-05-23	2023	5	23	Green	False crawl	CS_129 /Joali Being	Raa	Neyo		0	0	NA	NA	NA	NA	NA	NA	NA	NA	NA	NA	NA	NA	NA	false crawl no emergence	NA	NA	NA	NA	NA	NA	NA	false crawl no excavation	NA	NA	NA	NA	NA	NA	NA	NA	NA	NA	NA	NA	NA	NA
ND	RAvnd_23_1466	2023-05-24	2023	5	24	Green	True nest	CS_104	Raa	Vandhoo		1	1	ND	ND	ND	ND	0.3	NA	NA	NA	NA	No	NA	ND	NA	NA	NA	ND	ND	ND	ND	ND	ND	no excavation	NA	NA	NA	NA	NA	NA	NA	NA	NA	NA	NA	NA	NA	ND
NA	RAffs_23_1469	2023-05-25	2023	5	25	Green	True nest	Olivia Forster /ORP	Raa	Fenfushi	Sand spit	1	1	ND	ND	ND	ND	ND	NA	NA	NA	NA	No	NA	ND	NA	NA	NA	ND	ND	ND	ND	ND	ND	no excavation	NA	NA	NA	NA	NA	NA	NA	NA	NA	NA	NA	NA	NA	ND
ND	RAvnd_23_1467	2023-05-25	2023	5	25	Green	True nest	CS_104	Raa	Vandhoo		1	1	95	ND	ND	15.1	1	NA	NA	NA	NA	No	NA	ND	NA	NA	NA	ND	ND	ND	ND	ND	ND	no excavation	NA	NA	NA	NA	NA	NA	NA	NA	NA	NA	NA	NA	NA	ND
ND	RAvnd_23_1468	2023-05-25	2023	5	25	Green	True nest	CS_104	Raa	Vandhoo		1	1	127	ND	ND	4.8	1	NA	NA	NA	NA	No	NA	ND	NA	NA	NA	ND	ND	ND	ND	ND	ND	no excavation	NA	NA	NA	NA	NA	NA	NA	NA	NA	NA	NA	NA	NA	ND
NA	NA	2023-05-28	2023	5	28	Unknown	False crawl	Abdullah Hameedh /ORP	Noonu	Medhufaru	S9	2	0	NA	NA	NA	NA	NA	NA	NA	NA	NA	NA	NA	NA	NA	false crawl no emergence	NA	NA	NA	NA	NA	NA	NA	false crawl no excavation	NA	NA	NA	NA	NA	NA	NA	NA	NA	NA	NA	NA	NA	NA
NA	RAjbb_23_1471	2023-05-29	2023	5	29	Green	True nest	Olivia Forster /ORP	Raa	Bodufushi	V13	2	2	95	ND	ND	13.8	1.3	NA	NA	NA	NA	No	NA	ND	NA	Olivia Forster | Sea Turtle Biologist | Olive Ridley Project	2023-7-25	2023	7	25	20:14	ND	~25	Olivia Forster | Sea Turtle Biologist | Olive Ridley Project	2023-07-27	2023	7	27	85	0	0	64	21	0	75.29	75.29	64	57
NA	LMohv_23_1472	2023-05-31	2023	5	31	Green	True nest	Amy Feakes /ORP	Laamu	Olhuveli	V80	0	1	98	ND	ND	3	1	NA	NA	NA	65	Flooding	NA	ND	NA	nest did not emerge	NA	2023	ND	ND	ND	ND	NA	Julian Gervolino | Sea Turtle Biologist | Olive Ridley Project	2023-08-08	2023	8	8	59	0	0	0	59	1	0	0	0	ND
NA	NA	2023-05-31	2023	5	31	Green	False crawl	Amy Feakes /ORP	Laamu	Olhuveli	V57	0	0	95	NA	NA	NA	NA	NA	NA	NA	NA	NA	NA	NA	NA	false crawl no emergence	NA	NA	NA	NA	NA	NA	NA	false crawl no excavation	NA	NA	NA	NA	NA	NA	NA	NA	NA	NA	NA	NA	NA	NA
NA	LMgdh_23_1484	NA	2023	5	NA	Green	True nest	Ibrahim Inaan /ORP	Laamu	Gaadhoo	Gaadhoo beach	ND	ND	105	ND	ND	4	0	NA	NA	NA	NA	No	NA	ND	NA	NA	NA	ND	ND	ND	ND	ND	ND	no excavation	NA	NA	NA	NA	NA	NA	NA	NA	NA	NA	NA	NA	NA	ND
NA	LMgdh_23_1485	NA	2023	5	NA	Green	True nest	Ibrahim Inaan /ORP	Laamu	Gaadhoo	Gaadhoo beach	ND	ND	105	ND	ND	5	0	NA	NA	NA	NA	No	NA	ND	NA	NA	NA	ND	ND	ND	ND	ND	ND	no excavation	NA	NA	NA	NA	NA	NA	NA	NA	NA	NA	NA	NA	NA	ND
NA	LMgdh_23_1486	NA	2023	5	NA	Green	True nest	Ibrahim Inaan /ORP	Laamu	Gaadhoo	Gaadhoo beach	ND	ND	134	ND	ND	4	2	NA	NA	NA	NA	No	NA	ND	NA	NA	NA	ND	ND	ND	ND	ND	ND	no excavation	NA	NA	NA	NA	NA	NA	NA	NA	NA	NA	NA	NA	NA	ND
NA	LMgdh_23_1490	NA	2023	5	NA	Green	True nest	Ibrahim Inaan /ORP	Laamu	Gaadhoo	Gaadhoo beach	ND	ND	105	ND	ND	5	0	NA	NA	NA	NA	No	NA	ND	NA	NA	NA	ND	ND	ND	ND	ND	ND	no excavation	NA	NA	NA	NA	NA	NA	NA	NA	NA	NA	NA	NA	NA	ND
NA	LMgdh_23_1492	NA	2023	5	NA	Green	True nest	Ibrahim Inaan /ORP	Laamu	Gaadhoo	Gaadhoo beach	ND	ND	ND	ND	ND	4	0	NA	NA	NA	NA	No	NA	ND	NA	NA	NA	ND	ND	ND	ND	ND	ND	no excavation	NA	NA	NA	NA	NA	NA	NA	NA	NA	NA	NA	NA	NA	ND
NA	LMgdh_23_1483	NA	2023	5	NA	Green	True nest	Ibrahim Inaan /ORP	Laamu	Gaadhoo	Gaadhoo beach	ND	ND	ND	ND	ND	2	2	NA	NA	NA	NA	No	NA	ND	NA	ND	NA	2023	ND	ND	ND	63	ND	Inaan Ahmed	2023-07-18	2023	7	18	63	0	0	62	1	ND	98.41	98.41	62	ND
NA	LMgdh_23_1482	NA	2023	5	NA	Green	True nest	Ibrahim Inaan /ORP	Laamu	Gaadhoo	Gaadhoo beach	ND	ND	ND	ND	ND	3	2	NA	NA	NA	NA	No	NA	ND	NA	ND	NA	2023	ND	ND	ND	81	ND	Inaan Ahmed	2023-05-12	2023	5	12	89	2	2	85	4	ND	91.01	95.51	83	ND
NA	LMgdh_23_1480	NA	2023	5	NA	Green	True nest	Ibrahim Inaan /ORP	Laamu	Gaadhoo	Gaadhoo beach	ND	ND	ND	ND	ND	5	0	NA	NA	NA	NA	No	NA	ND	NA	ND	NA	2023	ND	ND	ND	84	ND	Inaan Ahmed	2023-05-12	2023	5	12	102	1	0	85	17	ND	82.35	83.33	85	ND
NA	LMgdh_23_1481	NA	2023	5	NA	Green	True nest	Ibrahim Inaan /ORP	Laamu	Gaadhoo	Gaadhoo beach	ND	ND	ND	ND	ND	3	1	NA	NA	NA	NA	No	NA	ND	NA	ND	2023-7-7	2023	7	7	ND	ND	ND	Inaan Ahmed	2023-07-10	2023	7	10	93	1	1	88	5	ND	92.47	94.62	87	ND
ND	RAvnd_23_1476	NA	2023	5	NA	Green	True nest	CS_104	Raa	Vandhoo		1	1	ND	ND	ND	1.6	10.1	NA	NA	NA	NA	No	NA	ND	NA	NA	NA	ND	ND	ND	ND	ND	ND	ND	NA	2023	ND	ND	105	0	0	8	97	0	7.62	7.62	8	ND
ND	RAvnd_23_1479	NA	2023	5	NA	Green	True nest	CS_104	Raa	Vandhoo		1	1	ND	ND	ND	1.6	-1.6	NA	NA	NA	NA	No	NA	ND	NA	NA	NA	ND	ND	ND	ND	ND	ND	no excavation	NA	NA	NA	NA	NA	NA	NA	NA	NA	NA	NA	NA	NA	ND
ND	RAvnd_23_1493	NA	2023	5	NA	Green	True nest	Olivia Forster /ORP	Raa	Vandhoo		ND	ND	84	ND	ND	12.7	2.5	NA	NA	NA	NA	No	NA	ND	NA	NA	NA	ND	ND	ND	ND	ND	ND	no excavation	NA	NA	NA	NA	NA	NA	NA	NA	NA	NA	NA	NA	NA	ND
ND	RAvnd_23_1494	NA	2023	5	NA	Green	True nest	Olivia Forster /ORP	Raa	Vandhoo		ND	ND	ND	ND	ND	4	2	NA	NA	NA	NA	No	NA	ND	NA	NA	NA	ND	ND	ND	ND	ND	ND	no excavation	NA	NA	NA	NA	NA	NA	NA	NA	NA	NA	NA	NA	NA	ND
ND	RAvnd_23_1475	NA	2023	5	NA	Unknown	True nest	CS_104	Raa	Vandhoo		1	1	ND	ND	ND	ND	ND	NA	NA	NA	NA	No	NA	ND	NA	NA	NA	ND	ND	ND	ND	ND	ND	no excavation	NA	NA	NA	NA	NA	NA	NA	NA	NA	NA	NA	NA	NA	ND
NA	NA	NA	2023	5	ND	Green	False crawl	Ibrahim Inaan /ORP	Laamu	Gaadhoo	Gaadhoo beach	ND	ND	NA	NA	NA	12	0	ND	ND	ND	NA	NA	NA	NA	NA	false crawl no emergence	NA	NA	NA	NA	NA	NA	NA	false crawl no excavation	NA	NA	NA	NA	NA	NA	NA	NA	NA	NA	NA	NA	NA	NA
NA	NA	NA	2023	5	ND	Green	False crawl	Ibrahim Inaan /ORP	Laamu	Gaadhoo	Gaadhoo beach	ND	ND	105	NA	NA	3	1	ND	ND	ND	NA	NA	NA	NA	NA	false crawl no emergence	NA	NA	NA	NA	NA	NA	NA	false crawl no excavation	NA	NA	NA	NA	NA	NA	NA	NA	NA	NA	NA	NA	NA	NA
NA	NA	NA	2023	5	ND	Green	False crawl	Ibrahim Inaan /ORP	Laamu	Gaadhoo	Gaadhoo beach	ND	ND	105	NA	NA	2	1	ND	ND	ND	NA	NA	NA	NA	NA	false crawl no emergence	NA	NA	NA	NA	NA	NA	NA	false crawl no excavation	NA	NA	NA	NA	NA	NA	NA	NA	NA	NA	NA	NA	NA	NA
NA	NA	NA	2023	5	ND	Green	False crawl	Ibrahim Inaan /ORP	Laamu	Gaadhoo	Gaadhoo beach	ND	ND	112	NA	NA	3	0	ND	ND	ND	NA	NA	NA	NA	NA	false crawl no emergence	NA	NA	NA	NA	NA	NA	NA	false crawl no excavation	NA	NA	NA	NA	NA	NA	NA	NA	NA	NA	NA	NA	NA	NA
NA	NA	NA	2023	5	ND	Green	False crawl	Abdullah Hameedh /ORP	Noonu	Medhufaru	S4	NA	NA	102	NA	NA	NA	NA	NA	NA	NA	NA	NA	NA	NA	NA	false crawl no emergence	NA	NA	NA	NA	NA	NA	NA	false crawl no excavation	NA	NA	NA	NA	NA	NA	NA	NA	NA	NA	NA	NA	NA	NA
ND	NA	NA	2023	5	ND	Green	False crawl	CS_104	Raa	Vandhoo		1	0	NA	NA	NA	NA	NA	ND	ND	ND	NA	NA	NA	NA	NA	false crawl no emergence	NA	NA	NA	NA	NA	NA	NA	false crawl no excavation	NA	NA	NA	NA	NA	NA	NA	NA	NA	NA	NA	NA	NA	NA
ND	NA	NA	2023	5	ND	Unknown	False crawl	CS_104	Raa	Vandhoo		1	0	NA	ND	NA	NA	NA	ND	ND	ND	NA	NA	NA	NA	NA	false crawl no emergence	NA	NA	NA	NA	NA	NA	NA	false crawl no excavation	NA	NA	NA	NA	NA	NA	NA	NA	NA	NA	NA	NA	NA	NA
NA	NA	2023-06-03	2023	6	3	Green	False crawl	Abdullah Hameedh /ORP	Noonu	Medhufaru	S8	1	NA	NA	NA	NA	NA	NA	NA	NA	NA	NA	NA	NA	NA	NA	false crawl no emergence	NA	NA	NA	NA	NA	NA	NA	false crawl no excavation	NA	NA	NA	NA	NA	NA	NA	NA	NA	NA	NA	NA	NA	NA
NA	NA	2023-06-03	2023	6	3	Green	False crawl	Abdullah Hameedh /ORP	Noonu	Medhufaru	S7	2	NA	95	NA	NA	NA	NA	NA	NA	NA	NA	NA	NA	NA	NA	false crawl no emergence	NA	NA	NA	NA	NA	NA	NA	false crawl no excavation	NA	NA	NA	NA	NA	NA	NA	NA	NA	NA	NA	NA	NA	NA
NA	NA	2023-06-03	2023	6	3	Green	False crawl	Abdullah Hameedh /ORP	Noonu	Medhufaru	S7	2	NA	105	NA	NA	NA	NA	NA	NA	NA	NA	NA	NA	NA	NA	false crawl no emergence	NA	NA	NA	NA	NA	NA	NA	false crawl no excavation	NA	NA	NA	NA	NA	NA	NA	NA	NA	NA	NA	NA	NA	NA
NA	NA	2023-06-03	2023	6	3	Green	False crawl	Abdullah Hameedh /ORP	Noonu	Medhufaru	S4	1	NA	115	NA	NA	NA	NA	NA	NA	NA	NA	NA	NA	NA	NA	false crawl no emergence	NA	NA	NA	NA	NA	NA	NA	false crawl no excavation	NA	NA	NA	NA	NA	NA	NA	NA	NA	NA	NA	NA	NA	NA
NA	NA	2023-06-03	2023	6	3	Green	False crawl	Abdullah Hameedh /ORP	Noonu	Medhufaru	S7	1	NA	100	NA	NA	NA	NA	NA	NA	NA	NA	NA	NA	NA	NA	false crawl no emergence	NA	NA	NA	NA	NA	NA	NA	false crawl no excavation	NA	NA	NA	NA	NA	NA	NA	NA	NA	NA	NA	NA	NA	NA
NA	NNmdf_23_1495	2023-06-03	2023	6	3	Green	True nest	Abdullah Hameedh /ORP	Noonu	Medhufaru	S9	3	ND	115	ND	ND	ND	ND	NA	NA	NA	NA	No	NA	ND	NA	NA	NA	ND	ND	ND	ND	ND	ND	Abdulla Hameedh | Sea Turtle Biologist | Olive Ridley Project	NA	ND	ND	ND	ND	ND	ND	ND	ND	ND	NA	NA	NA	ND
NA	LMgdh_23_1501	2023-06-08	2023	6	8	Green	True nest	Ibrahim Inaan /ORP	Laamu	Gaadhoo	Gaadhoo beach	ND	ND	105	ND	ND	4	0	NA	NA	NA	NA	No	NA	ND	NA	ND	NA	2023	ND	ND	ND	88	ND	Inaan Ahmed	2023-08-05	2023	8	5	88	0	0	88	0	ND	100	100	88	ND
NA	LMgdh_23_1502	2023-06-08	2023	6	8	Green	True nest	Ibrahim Inaan /ORP	Laamu	Gaadhoo	Gaadhoo beach	ND	ND	104	ND	ND	4	1	NA	NA	NA	NA	No	NA	ND	NA	NA	NA	ND	ND	ND	ND	ND	ND	no excavation	NA	NA	NA	NA	NA	NA	NA	NA	NA	NA	NA	NA	NA	ND
NA	NA	2023-06-08	2023	6	8	Green	False crawl	Olivia Forster /ORP	Raa	Bodufushi	V26-27	0	0	100	NA	NA	NA	NA	NA	NA	NA	NA	NA	NA	NA	NA	false crawl no emergence	NA	NA	NA	NA	NA	NA	NA	false crawl no excavation	NA	NA	NA	NA	NA	NA	NA	NA	NA	NA	NA	NA	NA	NA
NA	NA	2023-06-08	2023	6	8	Green	False crawl	Olivia Forster /ORP	Raa	Bodufushi	V25	0	0	100	NA	NA	NA	NA	NA	NA	NA	NA	NA	NA	NA	NA	false crawl no emergence	NA	NA	NA	NA	NA	NA	NA	false crawl no excavation	NA	NA	NA	NA	NA	NA	NA	NA	NA	NA	NA	NA	NA	NA
NA	LMgdh_23_1505	2023-06-09	2023	6	9	Green	True nest	Ibrahim Inaan /ORP	Laamu	Gaadhoo	Gaadhoo beach	ND	ND	105	ND	ND	4	1	NA	NA	NA	NA	No	NA	ND	NA	NA	NA	ND	ND	ND	ND	ND	ND	no excavation	NA	NA	NA	NA	NA	NA	NA	NA	NA	NA	NA	NA	NA	ND
GR1597	RAjbb_23_1506	2023-06-09	2023	6	9	Green	True nest	Olivia Forster /ORP	Raa	Bodufushi	V13	1	1	100	95	86	12.5	0	20:29:00	Making body pit	NA	ND	No	NA	ND	NA	Olivia Forster | Sea Turtle Biologist | Olive Ridley Project	2023-8-5	2023	8	5	00:01:00	ND	0	Olivia Forster | Sea Turtle Biologist | Olive Ridley Project	2023-08-07	2023	8	7	78	0	0	69	8	1	89.74	89.74	70	57
NA	LMgdh_23_1508	2023-06-10	2023	6	10	Green	True nest	Ibrahim Inaan /ORP	Laamu	Gaadhoo	Gaadhoo beach	ND	ND	ND	ND	ND	5	1	NA	NA	NA	NA	No	NA	ND	NA	NA	NA	ND	ND	ND	ND	ND	ND	no excavation	NA	NA	NA	NA	NA	NA	NA	NA	NA	NA	NA	NA	NA	ND
ND	NMrcf_23_1507	2023-06-10	2023	6	10	Hawksbill	True nest	CS_124	North Male	Patina		ND	ND	ND	ND	ND	ND	ND	NA	NA	NA	NA	No	NA	ND	NA	NA	NA	ND	ND	ND	ND	ND	ND	no excavation	NA	NA	NA	NA	NA	NA	NA	NA	NA	NA	NA	NA	NA	ND
GR1617	LMohv_23_1509	2023-06-11	2023	6	11	Green	True nest	Julian Gervolino /ORP	Laamu	Olhuveli	V87	0	0	101	94.5	87	3	5	21:45:00	Digging egg chamber	22:28:00	55	Flooding	NA	ND	NA	nest did not emerge	NA	2023	ND	ND	ND	ND	NA	Julian Gervolino | Sea Turtle Biologist | Olive Ridley Project	2023-08-07	2023	8	7	55	0	3	3	52	2	0	5.45	0	ND
NA	NA	2023-06-12	2023	6	12	Green	False crawl	Sarah Patman /ORP	Noonu	Medhufaru	S7	2	NA	NA	NA	NA	NA	NA	NA	NA	NA	NA	NA	NA	NA	NA	false crawl no emergence	NA	NA	NA	NA	NA	NA	NA	false crawl no excavation	NA	NA	NA	NA	NA	NA	NA	NA	NA	NA	NA	NA	NA	NA
NA	NA	2023-06-12	2023	6	12	Green	False crawl	Sarah Patman /ORP	Noonu	Medhufaru	S6	0	0	NA	NA	NA	NA	NA	NA	NA	NA	NA	NA	NA	NA	NA	false crawl no emergence	NA	NA	NA	NA	NA	NA	NA	false crawl no excavation	NA	NA	NA	NA	NA	NA	NA	NA	NA	NA	NA	NA	NA	NA
NA	NNmdf_23_1516	2023-06-12	2023	6	12	Green	True nest	Sarah Patman /ORP	Noonu	Medhufaru	S7	1	ND	ND	ND	ND	ND	ND	NA	NA	NA	NA	No	NA	ND	NA	NA	NA	ND	ND	ND	ND	ND	ND	no excavation	NA	NA	NA	NA	NA	NA	NA	NA	NA	NA	NA	NA	NA	ND
NA	NNmdf_23_1513	2023-06-12	2023	6	12	Unknown	True nest	Sarah Patman /ORP	Noonu	Medhufaru	S10	1	ND	ND	ND	ND	ND	ND	NA	NA	NA	NA	No	NA	ND	NA	NA	NA	ND	ND	ND	ND	ND	ND	no excavation	NA	NA	NA	NA	NA	NA	NA	NA	NA	NA	NA	NA	NA	ND
NA	NNmdf_23_1514	2023-06-12	2023	6	12	Unknown	True nest	Sarah Patman /ORP	Noonu	Medhufaru	S8	1	ND	ND	ND	ND	ND	ND	NA	NA	NA	NA	No	NA	ND	NA	NA	NA	ND	ND	ND	ND	ND	ND	no excavation	NA	NA	NA	NA	NA	NA	NA	NA	NA	NA	NA	NA	NA	ND
ND	NA	2023-06-12	2023	6	12	Green	False crawl	Neus Segura /ORP	Shaviyani	Gaakoshibi	V203	3	1	112	ND	ND	1	0	ND	ND	ND	NA	NA	NA	NA	NA	false crawl no emergence	NA	NA	NA	NA	NA	NA	NA	false crawl no excavation	NA	NA	NA	NA	NA	NA	NA	NA	NA	NA	NA	NA	NA	NA
ND	NA	2023-06-12	2023	6	12	Green	False crawl	Neus Segura /ORP	Shaviyani	Gaakoshibi	V214	5	4	112	ND	ND	4	0	ND	ND	ND	NA	NA	NA	NA	NA	false crawl no emergence	NA	NA	NA	NA	NA	NA	NA	false crawl no excavation	NA	NA	NA	NA	NA	NA	NA	NA	NA	NA	NA	NA	NA	NA
ND	SVgks_23_1510	2023-06-12	2023	6	12	Green	True nest	Neus Segura /ORP	Shaviyani	Gaakoshibi	V212	1	1	112	ND	ND	6	0.5	NA	NA	NA	NA	No	NA	ND	NA	Not directly witnessed	2023-8-7	2023	8	7	ND	78	1	Neus Segura | Sea Turtle Biologist | Olive Ridley Project	2023-08-09	2023	8	9	103	1	0	79	24	0	75.73	76.7	79	56
NA	LMgdh_23_1520	2023-06-13	2023	6	13	Green	True nest	Ibrahim Inaan /ORP	Laamu	Gaadhoo	Gaadhoo beach	ND	ND	111	ND	ND	2	2	NA	NA	NA	NA	No	NA	ND	NA	ND	NA	2023	ND	ND	ND	66	ND	Inaan Ahmed	2023-08-05	2023	8	5	67	0	1	67	0	ND	98.51	100	66	ND
NA	NA	2023-06-13	2023	6	13	Green	False crawl	Abdullah Hameedh /ORP	Noonu	Medhufaru	S7	2	NA	90	NA	NA	NA	NA	NA	NA	NA	NA	NA	NA	NA	NA	false crawl no emergence	NA	NA	NA	NA	NA	NA	NA	false crawl no excavation	NA	NA	NA	NA	NA	NA	NA	NA	NA	NA	NA	NA	NA	NA
ND	RAvnd_23_1519	2023-06-13	2023	6	13	Green	True nest	CS_104	Raa	Vandhoo		1	1	120	ND	ND	3.1	ND	NA	NA	NA	NA	No	NA	ND	NA	NA	NA	ND	ND	ND	ND	ND	ND	no excavation	NA	NA	NA	NA	NA	NA	NA	NA	NA	NA	NA	NA	NA	ND
ND	ARtdf_23_1521	2023-06-14	2023	6	14	Green	True nest	CS_066 /MArHE	Alifu Dhaalu	Thun'dufushi		ND	ND	110	ND	ND	54	29	NA	NA	NA	NA	No	NA	ND	NA	0066 | NGO | Marine Research and High Education	2023-8-20	2023	8	20	21:00	13	12	no excavation	NA	NA	NA	NA	NA	NA	NA	NA	NA	NA	NA	NA	NA	67
NA	NA	2023-06-14	2023	6	14	Green	False crawl	Sarah Patman /ORP	Noonu	Medhufaru	S9	1	0	106	NA	NA	NA	NA	NA	NA	NA	NA	NA	NA	NA	hit vegetation	false crawl no emergence	NA	NA	NA	NA	NA	NA	NA	false crawl no excavation	NA	NA	NA	NA	NA	NA	NA	NA	NA	NA	NA	NA	NA	NA
NA	NA	2023-06-14	2023	6	14	Green	False crawl	Sarah Patman /ORP	Noonu	Medhufaru	S7	1	1	101	NA	NA	NA	NA	NA	NA	NA	NA	NA	NA	NA	NA	false crawl no emergence	NA	NA	NA	NA	NA	NA	NA	false crawl no excavation	NA	NA	NA	NA	NA	NA	NA	NA	NA	NA	NA	NA	NA	NA
NA	NA	2023-06-15	2023	6	15	Green	False crawl	Sarah Patman /ORP	Noonu	Medhufaru	S9	2	1	86	NA	NA	NA	NA	NA	NA	NA	NA	NA	NA	NA	hit vegetation	false crawl no emergence	NA	NA	NA	NA	NA	NA	NA	false crawl no excavation	NA	NA	NA	NA	NA	NA	NA	NA	NA	NA	NA	NA	NA	NA
NA	NA	2023-06-16	2023	6	16	Green	False crawl	Sarah Patman /ORP	Noonu	Medhufaru	S9	0	0	81	NA	NA	NA	NA	NA	NA	NA	NA	NA	NA	NA	hit vegetation	false crawl no emergence	NA	NA	NA	NA	NA	NA	NA	false crawl no excavation	NA	NA	NA	NA	NA	NA	NA	NA	NA	NA	NA	NA	NA	NA
NA	NA	2023-06-16	2023	6	16	Green	False crawl	Sarah Patman /ORP	Noonu	Medhufaru	S7	0	0	115	NA	NA	NA	NA	NA	NA	NA	NA	NA	NA	NA	hit vegetation	false crawl no emergence	NA	NA	NA	NA	NA	NA	NA	false crawl no excavation	NA	NA	NA	NA	NA	NA	NA	NA	NA	NA	NA	NA	NA	NA
NA	NA	2023-06-16	2023	6	16	Green	False crawl	Sarah Patman /ORP	Noonu	Medhufaru	S7	2	1	94	NA	NA	NA	NA	NA	NA	NA	NA	NA	NA	NA	NA	false crawl no emergence	NA	NA	NA	NA	NA	NA	NA	false crawl no excavation	NA	NA	NA	NA	NA	NA	NA	NA	NA	NA	NA	NA	NA	NA
NA	NA	2023-06-16	2023	6	16	Green	False crawl	Sarah Patman /ORP	Noonu	Medhufaru	S6	1	0	114	NA	NA	NA	NA	NA	NA	NA	NA	NA	NA	NA	NA	false crawl no emergence	NA	NA	NA	NA	NA	NA	NA	false crawl no excavation	NA	NA	NA	NA	NA	NA	NA	NA	NA	NA	NA	NA	NA	NA
NA	NA	2023-06-17	2023	6	17	Green	False crawl	Sarah Patman /ORP	Noonu	Medhufaru	S7	0	0	95	NA	NA	NA	NA	NA	NA	NA	NA	NA	NA	NA	hit vegetation	false crawl no emergence	NA	NA	NA	NA	NA	NA	NA	false crawl no excavation	NA	NA	NA	NA	NA	NA	NA	NA	NA	NA	NA	NA	NA	NA
NA	NA	2023-06-17	2023	6	17	Green	False crawl	Sarah Patman /ORP	Noonu	Medhufaru	S7	1	1	93	NA	NA	NA	NA	NA	NA	NA	NA	NA	NA	NA	NA	false crawl no emergence	NA	NA	NA	NA	NA	NA	NA	false crawl no excavation	NA	NA	NA	NA	NA	NA	NA	NA	NA	NA	NA	NA	NA	NA
NA	LMgdh_23_1531	2023-06-18	2023	6	18	Green	True nest	Ibrahim Inaan /ORP	Laamu	Gaadhoo	Gaadhoo beach	ND	ND	119	ND	ND	4	1	NA	NA	NA	NA	No	NA	ND	NA	NA	NA	ND	ND	ND	ND	ND	ND	no excavation	NA	NA	NA	NA	NA	NA	NA	NA	NA	NA	NA	NA	NA	ND
NA	RAjbb_23_1532	2023-06-19	2023	6	19	Green	True nest	Olivia Forster /ORP	Raa	Bodufushi	V29	2	1	100	ND	ND	6.8	1	NA	NA	NA	NA	No	NA	ND	NA	Not directly observed	2023-8-19	2023	8	19	ND	ND	ND	no excavation	NA	NA	NA	NA	NA	NA	NA	NA	NA	NA	NA	NA	NA	61
NA	NA	2023-06-20	2023	6	20	Green	False crawl	Sarah Patman /ORP	Noonu	Medhufaru	S7	4	3	118	NA	NA	NA	NA	NA	NA	NA	NA	NA	NA	NA	NA	false crawl no emergence	NA	NA	NA	NA	NA	NA	NA	false crawl no excavation	NA	NA	NA	NA	NA	NA	NA	NA	NA	NA	NA	NA	NA	NA
ND	NA	2023-06-20	2023	6	20	Green	False crawl	CS_104	Raa	Vandhoo		0	0	ND	ND	ND	ND	ND	ND	ND	ND	NA	NA	NA	NA	NA	false crawl no emergence	NA	NA	NA	NA	NA	NA	NA	false crawl no excavation	NA	NA	NA	NA	NA	NA	NA	NA	NA	NA	NA	NA	NA	NA
NA	NA	2023-06-21	2023	6	21	Green	False crawl	Sarah Patman /ORP	Noonu	Medhufaru	S9	0	0	NA	NA	NA	NA	NA	NA	NA	NA	NA	NA	NA	NA	erosion	false crawl no emergence	NA	NA	NA	NA	NA	NA	NA	false crawl no excavation	NA	NA	NA	NA	NA	NA	NA	NA	NA	NA	NA	NA	NA	NA
NA	NA	2023-06-21	2023	6	21	Green	False crawl	Sarah Patman /ORP	Noonu	Medhufaru	S7	2	2	86	NA	NA	NA	NA	NA	NA	NA	NA	NA	NA	NA	NA	false crawl no emergence	NA	NA	NA	NA	NA	NA	NA	false crawl no excavation	NA	NA	NA	NA	NA	NA	NA	NA	NA	NA	NA	NA	NA	NA
NA	NA	2023-06-21	2023	6	21	Green	False crawl	Sarah Patman /ORP	Noonu	Medhufaru	S7	1	0	85	NA	NA	NA	NA	NA	NA	NA	NA	NA	NA	NA	hit vegetation	false crawl no emergence	NA	NA	NA	NA	NA	NA	NA	false crawl no excavation	NA	NA	NA	NA	NA	NA	NA	NA	NA	NA	NA	NA	NA	NA
NA	NMrtr_23_1537	2023-06-21	2023	6	21	Green	True nest	Phillipa Darbyshire-Jenkins /ORP	North Male	Medhufinolhu	V 172 Sunset Beach	2	1	91	ND	ND	9	0	NA	NA	NA	NA	No	NA	ND	NA	Phillipa Darbyshire-Jenkins | Sea Turtle Biologist | Olive Ridley Project	2023-8-15	2023	8	15	Estimated around 23:00	4	4	Phillipa Darbyshire-Jenkins | Sea Turtle Biologist | Olive Ridley Project	2023-08-17	2023	8	17	106	0	1	50	60	NA	42.45	43.4	45	55
NA	NMptn_23_1536	2023-06-21	2023	6	21	Hawksbill	True nest	Oshin Christopher /ORP	North Male	Patina	NA	ND	ND	ND	ND	ND	ND	ND	NA	NA	NA	NA	No	NA	substrate hard	NA	Phillipa Darbyshire-Jenkins | Sea Turtle Biologist | Olive Ridley Project	2023-8-15	2023	8	15	Estimated around 23:00	4	4	Phillipa Darbyshire-Jenkins | Sea Turtle Biologist | Olive Ridley Project	2023-08-30	2023	8	30	106	0	1	50	60	NA	42.45	43.4	45	55
ND	NMptn_23_1535	2023-06-21	2023	6	21	Hawksbill	True nest	Oshin Christopher /ORP	North Male	Patina	V 161	1	1	80	90	74	5	3	15:50:00	Ascending	17:11:00	ND	Part	NA	ND	NA	Oshin Christopher | Sea Turtle Biologist | Olive Ridley Project	NA	2023	8	ND	21:00:00	55	44	Oshin Christopher | Sea Turtle Biologist | Olive Ridley Project	2023-08-24	2023	8	24	147	0	1	99	28	ND	80.27	80.95	118	ND
NA	NA	2023-06-22	2023	6	22	Green	False crawl	Abdullah Hameedh /ORP	Noonu	Medhufaru	S7	1	0	107	NA	NA	NA	NA	NA	NA	NA	NA	NA	NA	NA	NA	false crawl no emergence	NA	NA	NA	NA	NA	NA	NA	false crawl no excavation	NA	NA	NA	NA	NA	NA	NA	NA	NA	NA	NA	NA	NA	NA
NA	NA	2023-06-22	2023	6	22	Green	False crawl	Abdullah Hameedh /ORP	Noonu	Medhufaru	S7	1	0	114	NA	NA	NA	NA	NA	NA	NA	NA	NA	NA	NA	NA	false crawl no emergence	NA	NA	NA	NA	NA	NA	NA	false crawl no excavation	NA	NA	NA	NA	NA	NA	NA	NA	NA	NA	NA	NA	NA	NA
NA	NA	2023-06-22	2023	6	22	Green	False crawl	Abdullah Hameedh /ORP	Noonu	Medhufaru	S7	1	1	NA	NA	NA	NA	NA	NA	NA	NA	NA	NA	NA	NA	NA	false crawl no emergence	NA	NA	NA	NA	NA	NA	NA	false crawl no excavation	NA	NA	NA	NA	NA	NA	NA	NA	NA	NA	NA	NA	NA	NA
ND	NA	2023-06-22	2023	6	22	Green	False crawl	Neus Segura /ORP	Shaviyani	Gaakoshibi	V214	5	5	112	ND	ND	ND	ND	ND	ND	ND	NA	NA	NA	NA	hard debris	false crawl no emergence	NA	NA	NA	NA	NA	NA	NA	false crawl no excavation	NA	NA	NA	NA	NA	NA	NA	NA	NA	NA	NA	NA	NA	NA
ND	NA	2023-06-22	2023	6	22	Green	False crawl	Neus Segura /ORP	Shaviyani	Gaakoshibi	V214	6	2	112	ND	ND	ND	ND	ND	ND	ND	NA	NA	NA	NA	hard debris	false crawl no emergence	NA	NA	NA	NA	NA	NA	NA	false crawl no excavation	NA	NA	NA	NA	NA	NA	NA	NA	NA	NA	NA	NA	NA	NA
ND	NA	2023-06-22	2023	6	22	Green	False crawl	Neus Segura /ORP	Shaviyani	Gaakoshibi	hut V605	1	0	112	ND	ND	ND	ND	ND	ND	ND	NA	NA	NA	NA	in vegetation	false crawl no emergence	NA	NA	NA	NA	NA	NA	NA	false crawl no excavation	NA	NA	NA	NA	NA	NA	NA	NA	NA	NA	NA	NA	NA	NA
NA	NA	2023-06-23	2023	6	23	Green	False crawl	Sarah Patman /ORP	Noonu	Medhufaru	S8	1	1	89	NA	NA	NA	NA	NA	NA	NA	NA	NA	NA	NA	NA	false crawl no emergence	NA	NA	NA	NA	NA	NA	NA	false crawl no excavation	NA	NA	NA	NA	NA	NA	NA	NA	NA	NA	NA	NA	NA	NA
NA	NA	2023-06-23	2023	6	23	Green	False crawl	Sarah Patman /ORP	Noonu	Medhufaru	S7	1	1	96	NA	NA	NA	NA	NA	NA	NA	NA	NA	NA	NA	NA	false crawl no emergence	NA	NA	NA	NA	NA	NA	NA	false crawl no excavation	NA	NA	NA	NA	NA	NA	NA	NA	NA	NA	NA	NA	NA	NA
NA	NNmdf_23_1550	2023-06-23	2023	6	23	Green	True nest	Sarah Patman /ORP	Noonu	Medhufaru	S7	2	0	98	ND	ND	ND	ND	NA	NA	NA	NA	No	NA	hit roots	NA	Abdulla Hameedh | Sea Turtle Biologist | Olive Ridley Project	2023-8-23	2023	8	23	ND	10	10	Sarah Patman | Sea Turtle Biologist | Olive Ridley Project	2023-08-26	2023	8	26	ND	ND	ND	ND	ND	ND	NA	NA	NA	61
NA	NNmdf_23_1552	2023-06-23	2023	6	23	Green	True nest	Sarah Patman /ORP	Noonu	Medhufaru	S7	1	1	94	ND	ND	ND	ND	NA	NA	NA	NA	No	NA	ND	NA	NA	NA	ND	ND	ND	ND	ND	ND	no excavation	NA	NA	NA	NA	NA	NA	NA	NA	NA	NA	NA	NA	NA	ND
NA	NNmdf_23_1553	2023-06-23	2023	6	23	Green	True nest	Sarah Patman /ORP	Noonu	Medhufaru	S7	2	1	99	ND	ND	ND	ND	NA	NA	NA	NA	No	NA	ND	NA	NA	NA	ND	ND	ND	ND	ND	ND	no excavation	NA	NA	NA	NA	NA	NA	NA	NA	NA	NA	NA	NA	NA	ND
ND	NA	2023-06-23	2023	6	23	Green	False crawl	Neus Segura /ORP	Shaviyani	Gaakoshibi	Behind spa	1	0	112	ND	ND	ND	ND	ND	ND	ND	NA	NA	NA	NA	obstacle infrastructure	false crawl no emergence	NA	NA	NA	NA	NA	NA	NA	false crawl no excavation	NA	NA	NA	NA	NA	NA	NA	NA	NA	NA	NA	NA	NA	NA
ND	SVgks_23_1547	2023-06-23	2023	6	23	Green	True nest	Neus Segura /ORP	Shaviyani	Gaakoshibi	V211	1	1	112	ND	ND	ND	ND	NA	NA	NA	NA	No	NA	ND	NA	NA	NA	ND	ND	ND	ND	ND	ND	no excavation	NA	NA	NA	NA	NA	NA	NA	NA	NA	NA	NA	NA	NA	ND
NA	NNmdf_23_1555	2023-06-24	2023	6	24	Green	True nest	Sarah Patman /ORP	Noonu	Medhufaru	S7	1	0	95	ND	ND	ND	ND	NA	NA	NA	NA	No	NA	ND	NA	NA	NA	ND	ND	ND	ND	ND	ND	Sarah Patman | Sea Turtle Biologist | Olive Ridley Project	NA	ND	ND	ND	ND	ND	ND	ND	ND	ND	NA	NA	NA	ND
NA	NA	2023-06-24	2023	6	24	Green	False crawl	Sarah Patman /ORP	Noonu	Medhufaru	S7	1	0	95	NA	NA	NA	NA	NA	NA	NA	NA	NA	NA	NA	NA	false crawl no emergence	NA	NA	NA	NA	NA	NA	NA	false crawl no excavation	NA	NA	NA	NA	NA	NA	NA	NA	NA	NA	NA	NA	NA	NA
NA	NA	2023-06-24	2023	6	24	Green	False crawl	Sarah Patman /ORP	Noonu	Medhufaru	S7	1	0	95	NA	NA	NA	NA	NA	NA	NA	NA	NA	NA	NA	NA	false crawl no emergence	NA	NA	NA	NA	NA	NA	NA	false crawl no excavation	NA	NA	NA	NA	NA	NA	NA	NA	NA	NA	NA	NA	NA	NA
NA	NNmdf_23_1557	2023-06-25	2023	6	25	Green	True nest	Abdullah Hameedh /ORP	Noonu	Medhufaru	S7	2	1	109	ND	ND	ND	ND	NA	NA	NA	NA	No	NA	ND	NA	Abdulla Hameedh | Sea Turtle Biologist | Olive Ridley Project	NA	2023	ND	ND	ND	NA	NA	Sarah Patman | Sea Turtle Biologist | Olive Ridley Project	2023-09-16	2023	9	16	127	0	0	109	18	0	85.83	85.83	109	ND
ND	RAvnd_23_1558	2023-06-25	2023	6	25	Green	True nest	CS_104	Raa	Vandhoo		2	2	114.3	ND	ND	8.8	ND	NA	NA	NA	NA	No	NA	ND	NA	NA	NA	ND	ND	ND	ND	ND	ND	no excavation	NA	NA	NA	NA	NA	NA	NA	NA	NA	NA	NA	NA	NA	ND
NA	NA	2023-06-26	2023	6	26	Green	False crawl	Sarah Patman /ORP	Noonu	Medhufaru	S4	1	0	102	NA	NA	NA	NA	NA	NA	NA	NA	NA	NA	NA	NA	false crawl no emergence	NA	NA	NA	NA	NA	NA	NA	false crawl no excavation	NA	NA	NA	NA	NA	NA	NA	NA	NA	NA	NA	NA	NA	NA
NA	NA	2023-06-26	2023	6	26	Green	False crawl	Sarah Patman /ORP	Noonu	Medhufaru	S4	1	0	NA	NA	NA	NA	NA	NA	NA	NA	NA	NA	NA	NA	NA	false crawl no emergence	NA	NA	NA	NA	NA	NA	NA	false crawl no excavation	NA	NA	NA	NA	NA	NA	NA	NA	NA	NA	NA	NA	NA	NA
NA	NA	2023-06-27	2023	6	27	Green	False crawl	Sarah Patman /ORP	Noonu	Medhufaru	S7	4	2	NA	NA	NA	NA	NA	NA	NA	NA	NA	NA	NA	NA	NA	false crawl no emergence	NA	NA	NA	NA	NA	NA	NA	false crawl no excavation	NA	NA	NA	NA	NA	NA	NA	NA	NA	NA	NA	NA	NA	NA
NA	NA	2023-06-28	2023	6	28	Green	False crawl	Sarah Patman /ORP	Noonu	Medhufaru	S8	2	1	112	NA	NA	NA	NA	NA	NA	NA	NA	NA	NA	NA	roots	false crawl no emergence	NA	NA	NA	NA	NA	NA	NA	false crawl no excavation	NA	NA	NA	NA	NA	NA	NA	NA	NA	NA	NA	NA	NA	NA
NA	NA	2023-06-28	2023	6	28	Green	False crawl	Sarah Patman /ORP	Noonu	Medhufaru	S7	0	0	88	NA	NA	NA	NA	NA	NA	NA	NA	NA	NA	NA	hit vegetation	false crawl no emergence	NA	NA	NA	NA	NA	NA	NA	false crawl no excavation	NA	NA	NA	NA	NA	NA	NA	NA	NA	NA	NA	NA	NA	NA
NA	NA	2023-06-28	2023	6	28	Green	False crawl	Sarah Patman /ORP	Noonu	Medhufaru	S7	1	0	103	NA	NA	NA	NA	NA	NA	NA	NA	NA	NA	NA	hit vegetation roots	false crawl no emergence	NA	NA	NA	NA	NA	NA	NA	false crawl no excavation	NA	NA	NA	NA	NA	NA	NA	NA	NA	NA	NA	NA	NA	NA
NA	NA	2023-06-29	2023	6	29	Green	False crawl	Sarah Patman /ORP	Noonu	Medhufaru	S4	2	2	NA	NA	NA	NA	NA	NA	NA	NA	NA	NA	NA	NA	NA	false crawl no emergence	NA	NA	NA	NA	NA	NA	NA	false crawl no excavation	NA	NA	NA	NA	NA	NA	NA	NA	NA	NA	NA	NA	NA	NA
NA	NNmdf_23_1566	2023-06-30	2023	6	30	Green	True nest	Sarah Patman /ORP	Noonu	Medhufaru	S3	1	1	113	ND	ND	ND	ND	NA	NA	NA	NA	No	NA	ND	NA	NA	NA	ND	ND	ND	ND	ND	ND	no excavation	NA	NA	NA	NA	NA	NA	NA	NA	NA	NA	NA	NA	NA	ND
NA	LMgdh_23_1569	NA	2023	6	NA	Green	True nest	Ibrahim Inaan /ORP	Laamu	Gaadhoo	Gaadhoo beach	ND	ND	108	ND	ND	4	1	NA	NA	NA	NA	No	NA	ND	NA	NA	NA	ND	ND	ND	ND	ND	ND	no excavation	NA	NA	NA	NA	NA	NA	NA	NA	NA	NA	NA	NA	NA	ND
NA	LMgdh_23_1572	NA	2023	6	NA	Green	True nest	Ibrahim Inaan /ORP	Laamu	Gaadhoo	Gaadhoo beach	ND	ND	102	ND	ND	3	1	NA	NA	NA	NA	No	NA	ND	NA	NA	NA	ND	ND	ND	ND	ND	ND	no excavation	NA	NA	NA	NA	NA	NA	NA	NA	NA	NA	NA	NA	NA	ND
NA	NA	NA	2023	6	ND	Green	False crawl	Ibrahim Inaan /ORP	Laamu	Gaadhoo	Gaadhoo beach	ND	ND	97	NA	NA	4	0	ND	ND	ND	NA	NA	NA	NA	NA	false crawl no emergence	NA	NA	NA	NA	NA	NA	NA	false crawl no excavation	NA	NA	NA	NA	NA	NA	NA	NA	NA	NA	NA	NA	NA	NA
NA	NA	NA	2023	6	ND	Green	False crawl	Ibrahim Inaan /ORP	Laamu	Gaadhoo	Gaadhoo beach	ND	ND	105	NA	NA	3	1	ND	ND	ND	NA	NA	NA	NA	NA	false crawl no emergence	NA	NA	NA	NA	NA	NA	NA	false crawl no excavation	NA	NA	NA	NA	NA	NA	NA	NA	NA	NA	NA	NA	NA	NA
NA	NA	NA	2023	6	ND	Green	False crawl	Ibrahim Inaan /ORP	Laamu	Gaadhoo	Gaadhoo beach	ND	ND	97	NA	NA	5	1	ND	ND	ND	NA	NA	NA	NA	NA	false crawl no emergence	NA	NA	NA	NA	NA	NA	NA	false crawl no excavation	NA	NA	NA	NA	NA	NA	NA	NA	NA	NA	NA	NA	NA	NA
NA	NA	NA	2023	6	ND	Green	False crawl	Ibrahim Inaan /ORP	Laamu	Gaadhoo	Gaadhoo beach	ND	ND	102	NA	NA	4	0	ND	ND	ND	NA	NA	NA	NA	NA	false crawl no emergence	NA	NA	NA	NA	NA	NA	NA	false crawl no excavation	NA	NA	NA	NA	NA	NA	NA	NA	NA	NA	NA	NA	NA	NA
ND	BAavf_23_1573	2023-07-02	2023	7	2	Unknown	True nest	CS_046	Baa	Fares	NA	ND	ND	ND	ND	ND	ND	ND	NA	NA	NA	NA	No	NA	ND	NA	NA	NA	ND	ND	ND	ND	ND	ND	no excavation	NA	NA	NA	NA	NA	NA	NA	NA	NA	NA	NA	NA	NA	ND
ND	NA	2023-07-03	2023	7	3	Hawksbill	False crawl	Afrah Abdul Sathaar /ORP	Baa	Finolhas	NA	2	NA	NA	NA	NA	10	0	NA	NA	NA	NA	NA	NA	NA	NA	false crawl no emergence	NA	NA	NA	NA	NA	NA	NA	false crawl no excavation	NA	NA	NA	NA	NA	NA	NA	NA	NA	NA	NA	NA	NA	NA
NA	NA	2023-07-04	2023	7	4	Green	False crawl	Ibrahim Inaan /ORP	Laamu	Gaadhoo	Gaadhoo beach	ND	ND	NA	NA	NA	6	0	ND	ND	ND	NA	NA	NA	NA	NA	false crawl no emergence	NA	NA	NA	NA	NA	NA	NA	false crawl no excavation	NA	NA	NA	NA	NA	NA	NA	NA	NA	NA	NA	NA	NA	NA
NA	NA	2023-07-04	2023	7	4	Green	False crawl	Ibrahim Inaan /ORP	Laamu	Gaadhoo	Gaadhoo beach	ND	ND	NA	NA	NA	3	2	ND	ND	ND	NA	NA	NA	NA	NA	false crawl no emergence	NA	NA	NA	NA	NA	NA	NA	false crawl no excavation	NA	NA	NA	NA	NA	NA	NA	NA	NA	NA	NA	NA	NA	NA
NA	NA	2023-07-04	2023	7	4	Green	False crawl	Ibrahim Inaan /ORP	Laamu	Gaadhoo	Gaadhoo beach	ND	ND	NA	NA	NA	5	1	ND	ND	ND	NA	NA	NA	NA	NA	false crawl no emergence	NA	NA	NA	NA	NA	NA	NA	false crawl no excavation	NA	NA	NA	NA	NA	NA	NA	NA	NA	NA	NA	NA	NA	NA
NA	NA	2023-07-04	2023	7	4	Green	False crawl	Ibrahim Inaan /ORP	Laamu	Gaadhoo	Gaadhoo beach	ND	ND	NA	NA	NA	5	1	ND	ND	ND	NA	NA	NA	NA	NA	false crawl no emergence	NA	NA	NA	NA	NA	NA	NA	false crawl no excavation	NA	NA	NA	NA	NA	NA	NA	NA	NA	NA	NA	NA	NA	NA
NA	NA	2023-07-04	2023	7	4	Green	False crawl	Ibrahim Inaan /ORP	Laamu	Gaadhoo	Gaadhoo beach	ND	ND	NA	NA	NA	5	0	ND	ND	ND	NA	NA	NA	NA	NA	false crawl no emergence	NA	NA	NA	NA	NA	NA	NA	false crawl no excavation	NA	NA	NA	NA	NA	NA	NA	NA	NA	NA	NA	NA	NA	NA
NA	NA	2023-07-04	2023	7	4	Green	False crawl	Ibrahim Inaan /ORP	Laamu	Gaadhoo	Gaadhoo beach	ND	ND	NA	NA	NA	5	1	ND	ND	ND	NA	NA	NA	NA	NA	false crawl no emergence	NA	NA	NA	NA	NA	NA	NA	false crawl no excavation	NA	NA	NA	NA	NA	NA	NA	NA	NA	NA	NA	NA	NA	NA
NA	LMgdh_23_1578	2023-07-04	2023	7	4	Green	True nest	Ibrahim Inaan /ORP	Laamu	Gaadhoo	Gaadhoo beach	ND	ND	ND	ND	ND	4	1	NA	NA	NA	NA	No	NA	ND	NA	ND	2023-8-20	2023	8	20	ND	108	2	Julian Gervolino | Sea Turtle Biologist | Olive Ridley Project	2023-08-21	2023	8	21	113	4	0	111	2	ND	94.69	98.23	111	47
NA	LMgdh_23_1579	2023-07-04	2023	7	4	Green	True nest	Ibrahim Inaan /ORP	Laamu	Gaadhoo	Gaadhoo beach	ND	ND	ND	ND	ND	3	1	NA	NA	NA	NA	No	NA	ND	NA	NA	NA	ND	ND	ND	ND	ND	ND	no excavation	NA	NA	NA	NA	NA	NA	NA	NA	NA	NA	NA	NA	NA	ND
NA	LMgdh_23_1580	2023-07-04	2023	7	4	Green	True nest	Ibrahim Inaan /ORP	Laamu	Gaadhoo	Gaadhoo beach	ND	ND	ND	ND	ND	3	1	NA	NA	NA	NA	No	NA	ND	NA	NA	NA	ND	ND	ND	ND	ND	ND	no excavation	NA	NA	NA	NA	NA	NA	NA	NA	NA	NA	NA	NA	NA	ND
NA	LMgdh_23_1581	2023-07-04	2023	7	4	Green	True nest	Ibrahim Inaan /ORP	Laamu	Gaadhoo	Gaadhoo beach	ND	ND	ND	ND	ND	4	0	NA	NA	NA	NA	No	NA	ND	NA	NA	NA	ND	ND	ND	ND	ND	ND	no excavation	NA	NA	NA	NA	NA	NA	NA	NA	NA	NA	NA	NA	NA	ND
NA	LMgdh_23_1584	2023-07-04	2023	7	4	Green	True nest	Ibrahim Inaan /ORP	Laamu	Gaadhoo	Gaadhoo beach	ND	ND	ND	ND	ND	4	1	NA	NA	NA	NA	No	NA	ND	NA	NA	NA	ND	ND	ND	ND	ND	ND	no excavation	NA	NA	NA	NA	NA	NA	NA	NA	NA	NA	NA	NA	NA	ND
NA	LMgdh_23_1586	2023-07-04	2023	7	4	Green	True nest	Ibrahim Inaan /ORP	Laamu	Gaadhoo	Gaadhoo beach	ND	ND	ND	ND	ND	3	3	NA	NA	NA	NA	No	NA	ND	NA	NA	NA	ND	ND	ND	ND	ND	ND	no excavation	NA	NA	NA	NA	NA	NA	NA	NA	NA	NA	NA	NA	NA	ND
NA	LMgdh_23_1588	2023-07-04	2023	7	4	Green	True nest	Ibrahim Inaan /ORP	Laamu	Gaadhoo	Gaadhoo beach	ND	ND	ND	ND	ND	2	2	NA	NA	NA	NA	No	NA	ND	NA	NA	NA	ND	ND	ND	ND	ND	ND	no excavation	NA	NA	NA	NA	NA	NA	NA	NA	NA	NA	NA	NA	NA	ND
NA	LMgdh_23_1591	2023-07-04	2023	7	4	Green	True nest	Ibrahim Inaan /ORP	Laamu	Gaadhoo	Gaadhoo beach	ND	ND	ND	ND	ND	6	1	NA	NA	NA	NA	No	NA	ND	NA	NA	NA	ND	ND	ND	ND	ND	ND	no excavation	NA	NA	NA	NA	NA	NA	NA	NA	NA	NA	NA	NA	NA	ND
NA	LMgdh_23_1592	2023-07-04	2023	7	4	Green	True nest	Ibrahim Inaan /ORP	Laamu	Gaadhoo	Gaadhoo beach	ND	ND	ND	ND	ND	7	0	NA	NA	NA	NA	No	NA	ND	NA	NA	NA	ND	ND	ND	ND	ND	ND	no excavation	NA	NA	NA	NA	NA	NA	NA	NA	NA	NA	NA	NA	NA	ND
NA	NA	2023-07-04	2023	7	4	Green	False crawl	Sarah Patman /ORP	Noonu	Medhufaru	S8	1	1	105	NA	NA	NA	NA	NA	NA	NA	NA	NA	NA	NA	roots	false crawl no emergence	NA	NA	NA	NA	NA	NA	NA	false crawl no excavation	NA	NA	NA	NA	NA	NA	NA	NA	NA	NA	NA	NA	NA	NA
NA	NA	2023-07-04	2023	7	4	Green	False crawl	Sarah Patman /ORP	Noonu	Medhufaru	S7	2	2	94	NA	NA	NA	NA	NA	NA	NA	NA	NA	NA	NA	NA	false crawl no emergence	NA	NA	NA	NA	NA	NA	NA	false crawl no excavation	NA	NA	NA	NA	NA	NA	NA	NA	NA	NA	NA	NA	NA	NA
NA	NNmdf_23_1594	2023-07-04	2023	7	4	Green	True nest	Sarah Patman /ORP	Noonu	Medhufaru	S8	2	1	99	ND	ND	ND	ND	NA	NA	NA	NA	No	NA	ND	NA	Sarah Patman | Sea Turtle Biologist | Olive Ridley Project	2023-8-26	2023	8	26	ND	NA	NA	Sarah Patman | Sea Turtle Biologist | Olive Ridley Project	2023-08-28	2023	8	28	ND	ND	ND	ND	ND	ND	NA	NA	NA	53
ND	NA	2023-07-04	2023	7	4	Green	False crawl	CS_037 /Gaakoshinbi	Shaviyani	Gaakoshibi	V605	ND	ND	112	ND	ND	ND	ND	ND	ND	ND	NA	NA	NA	NA	NA	false crawl no emergence	NA	NA	NA	NA	NA	NA	NA	false crawl no excavation	NA	NA	NA	NA	NA	NA	NA	NA	NA	NA	NA	NA	NA	NA
ND	NA	2023-07-04	2023	7	4	Green	False crawl	CS_037 /Gaakoshinbi	Shaviyani	Gaakoshibi	NA	ND	ND	112	ND	ND	ND	ND	ND	ND	ND	NA	NA	NA	NA	NA	false crawl no emergence	NA	NA	NA	NA	NA	NA	NA	false crawl no excavation	NA	NA	NA	NA	NA	NA	NA	NA	NA	NA	NA	NA	NA	NA
ND	NA	2023-07-04	2023	7	4	Green	False crawl	CS_037 /Gaakoshinbi	Shaviyani	Gaakoshibi	NA	ND	ND	112	ND	ND	ND	ND	ND	ND	ND	NA	NA	NA	NA	NA	false crawl no emergence	NA	NA	NA	NA	NA	NA	NA	false crawl no excavation	NA	NA	NA	NA	NA	NA	NA	NA	NA	NA	NA	NA	NA	NA
NA	NA	2023-07-06	2023	7	6	Green	False crawl	Sarah Patman /ORP	Noonu	Medhufaru	S6	3	0	NA	NA	NA	NA	NA	NA	NA	NA	NA	NA	NA	NA	hit vegetation	false crawl no emergence	NA	NA	NA	NA	NA	NA	NA	false crawl no excavation	NA	NA	NA	NA	NA	NA	NA	NA	NA	NA	NA	NA	NA	NA
[truncated: 714 more rows]
[truncated: 16 more columns]

## Sheet: header_descriptions
national id	national ID code derived from Photo ID
new nest id	unique nest identifier
nest date	yyyy-mm-dd nest date format if known
year nest activity	year of nest laid
[truncated: 63 more rows]
